# Supplementary material for: What drives seed dispersal effectiveness?
Source: Ecol Evol. 2023 Aug 31;13(9):e10459. doi: 10.1002/ece3.10459 (PMC10468987; doi:10.1002/ece3.10459)
Supplement: Supplementary file 2 — Data S1 [file ECE3-13-e10459-s001.zip]

Archive with 2 entries (2 files):
- Raw data.xlsx
- SDE Meta-Analysis Work Flow.xlsx
