# Supplementary material for: What drives seed dispersal effectiveness?
Source: Ecol Evol. 2023 Aug 31;13(9):e10459. doi: 10.1002/ece3.10459 (PMC10468987; doi:10.1002/ece3.10459)
Supplement: Supplementary file 2 — Data S1 [file ECE3-13-e10459-s001.zip › Raw data.xlsx]

## Sheet: Sheet1
disperser.family	disperser.genus	disperser.species	disperser.guild	plant.family	plant.genus	plant.species	Germination Rate after Gut Passage	Germination Measured By	Propotion of Emerged Endocarps	Seedling Survival	Mean Number of Seedlings Emerged/Endocarp	Visitation Rate	Visitation Measured By	Proportion of Fruits Swallowed	No. fruits per visit	Fruit Unit	Fruit Removal Rate	Deposition Probability	Deposition Probability Measured By	Relative Abundance	Relative Abundance Measured By	Proportion Abundance of Seeds	Proportion Species Richness of Seeds	Proportion of Viable Seeds	sde.quality	sde.quantity	SDE	How was quality calculated?	How was quantity calculated?	frugivory.index	Diet-Seed	Diet- Plant	body.mass (grams)	Body Mass Source	Habitat Type	study.site	Country	reference	Study.Type	reference.plant.species	reference.animal.species
Tyrannidae	Tyrannus	melancholicus	bird	Rubiaceae	Palicourea	rigida																			0.903	0.301	0.272			0	0	0	37.4	Wilman, H., Belmaker, J., Simpson, J., de la Rosa, C., Rivadeneira, M. M., & Jetz, W. (2014). EltonTraits 1.0: Species-level foraging attributes of the world’s birds and mammals. Ecology, 95(7), 2027–2027.	savanna	Hato Palma Sola Farm, Venezuela	Venezuela	Wutherich et Al 2001	OnePlant	Wutherich et Al 2001Palicourearigida	Wutherich et Al 2001PalicourearigidaTyrannusmelancholicus
Icteridae	Molothrus	bonariensis	bird	Rubiaceae	Palicourea	rigida																			0.825	0.212	0.175			0	30	0	41.49	Wilman, H., Belmaker, J., Simpson, J., de la Rosa, C., Rivadeneira, M. M., & Jetz, W. (2014). EltonTraits 1.0: Species-level foraging attributes of the world’s birds and mammals. Ecology, 95(7), 2027–2027.	savanna	Hato Palma Sola Farm, Venezuela	Venezuela	Wutherich et Al 2001	OnePlant	Wutherich et Al 2001Palicourearigida	Wutherich et Al 2001PalicourearigidaMolothrusbonariensis
Tyrannidae	Elaenia	chiriquensis	bird	Rubiaceae	Palicourea	rigida																			0.973	0.103	0.1			50	0	0	15.4	Wilman, H., Belmaker, J., Simpson, J., de la Rosa, C., Rivadeneira, M. M., & Jetz, W. (2014). EltonTraits 1.0: Species-level foraging attributes of the world’s birds and mammals. Ecology, 95(7), 2027–2027.	savanna	Hato Palma Sola Farm, Venezuela	Venezuela	Wutherich et Al 2001	OnePlant	Wutherich et Al 2001Palicourearigida	Wutherich et Al 2001PalicourearigidaElaeniachiriquensis
Thraupidae	Tangara	cayana	bird	Rubiaceae	Palicourea	rigida																			0.69	0.0768	0.052			90	0	0	18	Wilman, H., Belmaker, J., Simpson, J., de la Rosa, C., Rivadeneira, M. M., & Jetz, W. (2014). EltonTraits 1.0: Species-level foraging attributes of the world’s birds and mammals. Ecology, 95(7), 2027–2027.	savanna	Hato Palma Sola Farm, Venezuela	Venezuela	Wutherich et Al 2001	OnePlant	Wutherich et Al 2001Palicourearigida	Wutherich et Al 2001PalicourearigidaTangaracayana
Thraupidae	Thraupis	episcopus	bird	Rubiaceae	Palicourea	rigida																			0.794	0.065	0.052			50	0	10	35	Wilman, H., Belmaker, J., Simpson, J., de la Rosa, C., Rivadeneira, M. M., & Jetz, W. (2014). EltonTraits 1.0: Species-level foraging attributes of the world’s birds and mammals. Ecology, 95(7), 2027–2027.	savanna	Hato Palma Sola Farm, Venezuela	Venezuela	Wutherich et Al 2001	OnePlant	Wutherich et Al 2001Palicourearigida	Wutherich et Al 2001PalicourearigidaThraupisepiscopus
Tyrannidae	Myiodynastes	maculatus	bird	Rubiaceae	Palicourea	rigida																			0.825	0.027	0.022			30	0	0	43.2	Wilman, H., Belmaker, J., Simpson, J., de la Rosa, C., Rivadeneira, M. M., & Jetz, W. (2014). EltonTraits 1.0: Species-level foraging attributes of the world’s birds and mammals. Ecology, 95(7), 2027–2027.	savanna	Hato Palma Sola Farm, Venezuela	Venezuela	Wutherich et Al 2001	OnePlant	Wutherich et Al 2001Palicourearigida	Wutherich et Al 2001PalicourearigidaMyiodynastesmaculatus
Mimidae	Mimus	gilvus	bird	Rubiaceae	Palicourea	rigida																			0.825	0.021	0.017			0	0	0	51.99	Wilman, H., Belmaker, J., Simpson, J., de la Rosa, C., Rivadeneira, M. M., & Jetz, W. (2014). EltonTraits 1.0: Species-level foraging attributes of the world’s birds and mammals. Ecology, 95(7), 2027–2027.	savanna	Hato Palma Sola Farm, Venezuela	Venezuela	Wutherich et Al 2001	OnePlant	Wutherich et Al 2001Palicourearigida	Wutherich et Al 2001PalicourearigidaMimusgilvus
Phyllostomidae	Leptoncyteris	curasoae	bat	Cactaceae	Neobuxbaumia	tetetzo	0.86	proportion of seeds that germinate after gut passage				17.9	vists to fruit per hour					0.72		0.161	individuals· h^-1·net^-1				0.619	2.882	1.78	seed germination after gut passage X probility of deposition	relative abundance X frequency of visits per hour	40	0	0	23.42	Wilman, H., Belmaker, J., Simpson, J., de la Rosa, C., Rivadeneira, M. M., & Jetz, W. (2014). EltonTraits 1.0: Species-level foraging attributes of the world’s birds and mammals. Ecology, 95(7), 2027–2027.	semiarid desert	Valley of Zapotitlan, Tehuacan Valley	Mexico	Godinez-Alvarez et Al 2002	OnePlant	Godinez-Alvarez et Al 2002Neobuxbaumiatetetzo	Godinez-Alvarez et Al 2002NeobuxbaumiatetetzoLeptoncyteriscurasoae
Troglodytidae	Campylorhynchus	brunneicapillus	bird	Cactaceae	Neobuxbaumia	tetetzo	0.975	proportion of seeds that germinate after gut passage				0.11	vists to fruit per hour					0.43		0.011	individuals· h^-1·net^-1				0.419	0.0012	0.00051	seed germination after gut passage X probability of deposition	relative abundance X frequency of visits per hour	0	10	0	38.9	Wilman, H., Belmaker, J., Simpson, J., de la Rosa, C., Rivadeneira, M. M., & Jetz, W. (2014). EltonTraits 1.0: Species-level foraging attributes of the world’s birds and mammals. Ecology, 95(7), 2027–2027.	semiarid desert	Valley of Zapotitlan, Tehuacan Valley	Mexico	Godinez-Alvarez et Al 2002	OnePlant	Godinez-Alvarez et Al 2002Neobuxbaumiatetetzo	Godinez-Alvarez et Al 2002NeobuxbaumiatetetzoCampylorhynchusbrunneicapillus
Picidae	Melanerpes	hypopolius	bird	Cactaceae	Neobuxbaumia	tetetzo	0.955	proportion of seeds that germinate after gut passage				0.43	vists to fruit per hour					0.03		0.004	individuals· h^-1·net^-1				0.029	0.0017	4.9e-05	seed germination after gut passage X probability of deposition	relative abundance X frequency of visits per hour	60	0	0	52.4	Wilman, H., Belmaker, J., Simpson, J., de la Rosa, C., Rivadeneira, M. M., & Jetz, W. (2014). EltonTraits 1.0: Species-level foraging attributes of the world’s birds and mammals. Ecology, 95(7), 2027–2027.	semiarid desert	Valley of Zapotitlan, Tehuacan Valley	Mexico	Godinez-Alvarez et Al 2002	OnePlant	Godinez-Alvarez et Al 2002Neobuxbaumiatetetzo	Godinez-Alvarez et Al 2002NeobuxbaumiatetetzoMelanerpeshypopolius
Mimidae	Toxostoma	curvirostre	bird	Cactaceae	Neobuxbaumia	tetetzo	0.975	proportion of seeds that germinate after gut passage				0.14	vists to fruit per hour					0.12		0.004	individuals· h^-1·net^-1				0.117	0.00056	6.6e-05	seed germination after gut passage X probability of deposition	relative abundance X frequency of visits per hour	30	20	0	80.54	Wilman, H., Belmaker, J., Simpson, J., de la Rosa, C., Rivadeneira, M. M., & Jetz, W. (2014). EltonTraits 1.0: Species-level foraging attributes of the world’s birds and mammals. Ecology, 95(7), 2027–2027.	semiarid desert	Valley of Zapotitlan, Tehuacan Valley	Mexico	Godinez-Alvarez et Al 2002	OnePlant	Godinez-Alvarez et Al 2002Neobuxbaumiatetetzo	Godinez-Alvarez et Al 2002NeobuxbaumiatetetzoToxostomacurvirostre
Fringillidae	Carpodacus	mexicanus	bird	Cactaceae	Neobuxbaumia	tetetzo	0	proportion of seeds that germinate after gut passage				1.84	vists to fruit per hour					0.18		0.004	individuals· h^-1·net^-1				0	0.0074	0	seed germination after gut passage X probability of deposition	relative abundance X frequency of visits per hour	30	30	30	21.4	Wilman, H., Belmaker, J., Simpson, J., de la Rosa, C., Rivadeneira, M. M., & Jetz, W. (2014). EltonTraits 1.0: Species-level foraging attributes of the world’s birds and mammals. Ecology, 95(7), 2027–2027.	semiarid desert	Valley of Zapotitlan, Tehuacan Valley	Mexico	Godinez-Alvarez et Al 2002	OnePlant	Godinez-Alvarez et Al 2002Neobuxbaumiatetetzo	Godinez-Alvarez et Al 2002NeobuxbaumiatetetzoCarpodacusmexicanus
Thraupidae	Tachyphonus	coronatus	bird	Myrtaceae	Eugenia	umbelliflora						0.07	vists to fruit per hour		3.7	per visit									0.28	0.01	0.003	sum of (the probability that seeds would be deposited in a habitat X probability of making the transition from seed to seedling in that habitat	relative proportion of the product of the frequency of visits, number of seeds handled, and the proportion of fruits successfully removed from the parent tree	20	20	0	29.3	Wilman, H., Belmaker, J., Simpson, J., de la Rosa, C., Rivadeneira, M. M., & Jetz, W. (2014). EltonTraits 1.0: Species-level foraging attributes of the world’s birds and mammals. Ecology, 95(7), 2027–2027.	scrub and lowland restinga forest (sandy forest)	Ilha do Cardoso	Brazil	Côrtes et al 2009	OnePlant	Côrtes et al 2009Eugeniaumbelliflora	Côrtes et al 2009EugeniaumbellifloraTachyphonuscoronatus
Thraupidae	Tangara	peruviana	bird	Myrtaceae	Eugenia	umbelliflora						0.15	vists to fruit per hour		7.2	per visit									0.17	0.02	0.003	sum of (the probability that seeds would be deposited in a habitat X probability of making the transition from seed to seedling in that habitat	relative proportion of the product of the frequency of visits, number of seeds handled, and the proportion of fruits successfully removed from the parent tree	90	0	0	22.2	Wilman, H., Belmaker, J., Simpson, J., de la Rosa, C., Rivadeneira, M. M., & Jetz, W. (2014). EltonTraits 1.0: Species-level foraging attributes of the world’s birds and mammals. Ecology, 95(7), 2027–2027.	scrub and lowland restinga forest (sandy forest)	Ilha do Cardoso	Brazil	Côrtes et al 2009	OnePlant	Côrtes et al 2009Eugeniaumbelliflora	Côrtes et al 2009EugeniaumbellifloraTangaraperuviana
Thraupidae	Thraupis	cyanoptera	bird	Myrtaceae	Eugenia	umbelliflora						0.07	vists to fruit per hour		1.2	per visit									0.28	0.02	0.006	sum of (the probability that seeds would be deposited in a habitat X probability of making the transition from seed to seedling in that habitat	relative proportion of the product of the frequency of visits, number of seeds handled, and the proportion of fruits successfully removed from the parent tree	100	0	0	43.3	Wilman, H., Belmaker, J., Simpson, J., de la Rosa, C., Rivadeneira, M. M., & Jetz, W. (2014). EltonTraits 1.0: Species-level foraging attributes of the world’s birds and mammals. Ecology, 95(7), 2027–2027.	scrub and lowland restinga forest (sandy forest)	Ilha do Cardoso	Brazil	Côrtes et al 2009	OnePlant	Côrtes et al 2009Eugeniaumbelliflora	Côrtes et al 2009EugeniaumbellifloraThraupiscyanoptera
Thraupidae	Thraupis	palmarum	bird	Myrtaceae	Eugenia	umbelliflora						0.05	vists to fruit per hour		3.3	per visit									0.06	0	0	sum of (the probability that seeds would be deposited in a habitat X probability of making the transition from seed to seedling in that habitat	relative proportion of the product of the frequency of visits, number of seeds handled, and the proportion of fruits successfully removed from the parent tree	60	20	0	39	Wilman, H., Belmaker, J., Simpson, J., de la Rosa, C., Rivadeneira, M. M., & Jetz, W. (2014). EltonTraits 1.0: Species-level foraging attributes of the world’s birds and mammals. Ecology, 95(7), 2027–2027.	scrub and lowland restinga forest (sandy forest)	Ilha do Cardoso	Brazil	Côrtes et al 2009	OnePlant	Côrtes et al 2009Eugeniaumbelliflora	Côrtes et al 2009EugeniaumbellifloraThraupispalmarum
Turdidae	Turdus	flavipes	bird	Myrtaceae	Eugenia	umbelliflora						0.18	vists to fruit per hour		2.1	per visit									0.17	0.17	0.029	sum of (the probability that seeds would be deposited in a habitat X probability of making the transition from seed to seedling in that habitat	relative proportion of the product of the frequency of visits, number of seeds handled, and the proportion of fruits successfully removed from the parent tree	80	0	0	65.14	Wilman, H., Belmaker, J., Simpson, J., de la Rosa, C., Rivadeneira, M. M., & Jetz, W. (2014). EltonTraits 1.0: Species-level foraging attributes of the world’s birds and mammals. Ecology, 95(7), 2027–2027.	scrub and lowland restinga forest (sandy forest)	Ilha do Cardoso	Brazil	Côrtes et al 2009	OnePlant	Côrtes et al 2009Eugeniaumbelliflora	Côrtes et al 2009EugeniaumbellifloraTurdusflavipes
Turdidae	Turdus	rufiventris	bird	Myrtaceae	Eugenia	umbelliflora						0.27	vists to fruit per hour		3.1	per visit									0.233	0.24	0.056	sum of (the probability that seeds would be deposited in a habitat X probability of making the transition from seed to seedling in that habitat	relative proportion of the product of the frequency of visits, number of seeds handled, and the proportion of fruits successfully removed from the parent tree	50	0	0	69.44	Wilman, H., Belmaker, J., Simpson, J., de la Rosa, C., Rivadeneira, M. M., & Jetz, W. (2014). EltonTraits 1.0: Species-level foraging attributes of the world’s birds and mammals. Ecology, 95(7), 2027–2027.	scrub and lowland restinga forest (sandy forest)	Ilha do Cardoso	Brazil	Côrtes et al 2009	OnePlant	Côrtes et al 2009Eugeniaumbelliflora	Côrtes et al 2009EugeniaumbellifloraTurdusrufiventris
Turdidae	Turdus	amaurochalinus	bird	Myrtaceae	Eugenia	umbelliflora						0.36	vists to fruit per hour		3.4	per visit									0.221	0.28	0.062	sum of (the probability that seeds would be deposited in a habitat X probability of making the transition from seed to seedling in that habitat	relative proportion of the product of the frequency of visits, number of seeds handled, and the proportion of fruits successfully removed from the parent tree	60	0	0	57.9	Wilman, H., Belmaker, J., Simpson, J., de la Rosa, C., Rivadeneira, M. M., & Jetz, W. (2014). EltonTraits 1.0: Species-level foraging attributes of the world’s birds and mammals. Ecology, 95(7), 2027–2027.	scrub and lowland restinga forest (sandy forest)	Ilha do Cardoso	Brazil	Côrtes et al 2009	OnePlant	Côrtes et al 2009Eugeniaumbelliflora	Côrtes et al 2009EugeniaumbellifloraTurdusamaurochalinus
Tyrannidae	Myiachus	tyrannulus	bird	Myrtaceae	Eugenia	umbelliflora						0.13	vists to fruit per hour		4.6	per visit									0.17	0.16	0.027	sum of (the probability that seeds would be deposited in a habitat X probability of making the transition from seed to seedling in that habitat	relative proportion of the product of the frequency of visits, number of seeds handled, and the proportion of fruits successfully removed from the parent tree	20	0	0	35.45	Wilman, H., Belmaker, J., Simpson, J., de la Rosa, C., Rivadeneira, M. M., & Jetz, W. (2014). EltonTraits 1.0: Species-level foraging attributes of the world’s birds and mammals. Ecology, 95(7), 2027–2027.	scrub and lowland restinga forest (sandy forest)	Ilha do Cardoso	Brazil	Côrtes et al 2009	OnePlant	Côrtes et al 2009Eugeniaumbelliflora	Côrtes et al 2009EugeniaumbellifloraMyiachustyrannulus
Tyrannidae	Pitangus	sulphuratus	bird	Myrtaceae	Eugenia	umbelliflora						0.16	vists to fruit per hour		1.2	per visit									0.28	0.1	0.028	sum of (the probability that seeds would be deposited in a habitat X probability of making the transition from seed to seedling in that habitat	relative proportion of the product of the frequency of visits, number of seeds handled, and the proportion of fruits successfully removed from the parent tree	30	0	0	62.85	Wilman, H., Belmaker, J., Simpson, J., de la Rosa, C., Rivadeneira, M. M., & Jetz, W. (2014). EltonTraits 1.0: Species-level foraging attributes of the world’s birds and mammals. Ecology, 95(7), 2027–2027.	scrub and lowland restinga forest (sandy forest)	Ilha do Cardoso	Brazil	Côrtes et al 2009	OnePlant	Côrtes et al 2009Eugeniaumbelliflora	Côrtes et al 2009EugeniaumbellifloraPitangussulphuratus
Turdidae	Hylochichla	mustelina	bird	Araliaceae	Dendropanax	arboreus	26.4	percent of seeds that germinate after gut passage				0.0196	individuals per hour							0.0167	individuals per hour per net (12 mist nets 2.6X12m, 36mm mesh)				182.16	0.00032732	0.06	product of number of dispersed seeds (seeds/fecal sample) and germination of defecated seeds	product of relative abundance and frequency of visits	40	0	0	50.09	Wilman, H., Belmaker, J., Simpson, J., de la Rosa, C., Rivadeneira, M. M., & Jetz, W. (2014). EltonTraits 1.0: Species-level foraging attributes of the world’s birds and mammals. Ecology, 95(7), 2027–2027.	tropical rainforest (continuous forest)	Los Tuxlas Biological Research Station, Veracruz	Mexico	Figueroa-Esquivel et al 2009	OnePlant	Figueroa-Esquivel et al 2009Dendropanaxarboreus	Figueroa-Esquivel et al 2009DendropanaxarboreusHylochichlamustelina
Mimidae	Dumetella	carolinensis	bird	Araliaceae	Dendropanax	arboreus	20	percent of seeds that germinate after gut passage				0.1373	individuals per hour							0	individuals per hour per net (12 mist nets 2.6X12m, 36mm mesh)				0	0	0	product of number of dispersed seeds (seeds/fecal sample) and germination of defecated seeds	product of relative abundance and frequency of visits	40	0	0	35.3	Wilman, H., Belmaker, J., Simpson, J., de la Rosa, C., Rivadeneira, M. M., & Jetz, W. (2014). EltonTraits 1.0: Species-level foraging attributes of the world’s birds and mammals. Ecology, 95(7), 2027–2027.	tropical rainforest (continuous forest)	Los Tuxlas Biological Research Station, Veracruz	Mexico	Figueroa-Esquivel et al 2009	OnePlant	Figueroa-Esquivel et al 2009Dendropanaxarboreus	Figueroa-Esquivel et al 2009DendropanaxarboreusDumetellacarolinensis
Turdidae	Turdus	grayi	bird	Araliaceae	Dendropanax	arboreus	10.7	percent of seeds that germinate after gut passage				0.1961	individuals per hour							0.0046	individuals per hour per net (12 mist nets 2.6X12m, 36mm mesh)				153.01	0.00090206	0.014	product of number of dispersed seeds (seeds/fecal sample) and germination of defecated seeds	product of relative abundance and frequency of visits	60	0	0	79.5	Wilman, H., Belmaker, J., Simpson, J., de la Rosa, C., Rivadeneira, M. M., & Jetz, W. (2014). EltonTraits 1.0: Species-level foraging attributes of the world’s birds and mammals. Ecology, 95(7), 2027–2027.	tropical rainforest (continuous forest)	Los Tuxlas Biological Research Station, Veracruz	Mexico	Figueroa-Esquivel et al 2009	OnePlant	Figueroa-Esquivel et al 2009Dendropanaxarboreus	Figueroa-Esquivel et al 2009DendropanaxarboreusTurdusgrayi
Picidae	Melanerpes	aurifrons	bird	Araliaceae	Dendropanax	arboreus	10.5	percent of seeds that germinate after gut passage				0.1176	individuals per hour							0	individuals per hour per net (12 mist nets 2.6X12m, 36mm mesh)				0	0	0	product of number of dispersed seeds (seeds/fecal sample) and germination of defecated seeds	product of relative abundance and frequency of visits	30	20	0	80.77	Wilman, H., Belmaker, J., Simpson, J., de la Rosa, C., Rivadeneira, M. M., & Jetz, W. (2014). EltonTraits 1.0: Species-level foraging attributes of the world’s birds and mammals. Ecology, 95(7), 2027–2027.	tropical rainforest (continuous forest)	Los Tuxlas Biological Research Station, Veracruz	Mexico	Figueroa-Esquivel et al 2009	OnePlant	Figueroa-Esquivel et al 2009Dendropanaxarboreus	Figueroa-Esquivel et al 2009DendropanaxarboreusMelanerpesaurifrons
Turdidae	Hylochichla	mustelina	bird	Araliaceae	Dendropanax	arboreus	26.4	percent of seeds that germinate after gut passage				0.1961	individuals per hour							0.0277	individuals per hour per net (12 mist nets 2.6X12m, 36mm mesh)				166.32	0.00543197	0.9	product of number of dispersed seeds (seeds/fecal sample) and germination of defecated seeds	product of relative abundance and frequency of visits	40	0	0	50.09	Wilman, H., Belmaker, J., Simpson, J., de la Rosa, C., Rivadeneira, M. M., & Jetz, W. (2014). EltonTraits 1.0: Species-level foraging attributes of the world’s birds and mammals. Ecology, 95(7), 2027–2027.	tropical rainforest (40 ha forest fragment)	Los Tuxlas Biological Research Station, Veracruz	Mexico	Figueroa-Esquivel et al 2009	OnePlant	Figueroa-Esquivel et al 2009Dendropanaxarboreus	Figueroa-Esquivel et al 2009DendropanaxarboreusHylochichlamustelina
Mimidae	Dumetella	carolinensis	bird	Araliaceae	Dendropanax	arboreus	20	percent of seeds that germinate after gut passage				0.098	individuals per hour							0.0056	individuals per hour per net (12 mist nets 2.6X12m, 36mm mesh)				166	0.0005488	0.09	product of number of dispersed seeds (seeds/fecal sample) and germination of defecated seeds	product of relative abundance and frequency of visits	40	0	0	35.3	Wilman, H., Belmaker, J., Simpson, J., de la Rosa, C., Rivadeneira, M. M., & Jetz, W. (2014). EltonTraits 1.0: Species-level foraging attributes of the world’s birds and mammals. Ecology, 95(7), 2027–2027.	tropical rainforest (40 ha forest fragment)	Los Tuxlas Biological Research Station, Veracruz	Mexico	Figueroa-Esquivel et al 2009	OnePlant	Figueroa-Esquivel et al 2009Dendropanaxarboreus	Figueroa-Esquivel et al 2009DendropanaxarboreusDumetellacarolinensis
Turdidae	Turdus	grayi	bird	Araliaceae	Dendropanax	arboreus	10.7	percent of seeds that germinate after gut passage				0	individuals per hour							0.0009	individuals per hour per net (12 mist nets 2.6X12m, 36mm mesh)				0	0	0	product of number of dispersed seeds (seeds/fecal sample) and germination of defecated seeds	product of relative abundance and frequency of visits	60	0	0	79.5	Wilman, H., Belmaker, J., Simpson, J., de la Rosa, C., Rivadeneira, M. M., & Jetz, W. (2014). EltonTraits 1.0: Species-level foraging attributes of the world’s birds and mammals. Ecology, 95(7), 2027–2027.	tropical rainforest (40 ha forest fragment)	Los Tuxlas Biological Research Station, Veracruz	Mexico	Figueroa-Esquivel et al 2009	OnePlant	Figueroa-Esquivel et al 2009Dendropanaxarboreus	Figueroa-Esquivel et al 2009DendropanaxarboreusTurdusgrayi
Picidae	Melanerpes	aurifrons	bird	Araliaceae	Dendropanax	arboreus	10.5	percent of seeds that germinate after gut passage				0.0784	individuals per hour							0.0019	individuals per hour per net (12 mist nets 2.6X12m, 36mm mesh)				189	0.00014896	0.03	product of number of dispersed seeds (seeds/fecal sample) and germination of defecated seeds	product of relative abundance and frequency of visits	30	20	0	80.77	Wilman, H., Belmaker, J., Simpson, J., de la Rosa, C., Rivadeneira, M. M., & Jetz, W. (2014). EltonTraits 1.0: Species-level foraging attributes of the world’s birds and mammals. Ecology, 95(7), 2027–2027.	tropical rainforest (40 ha forest fragment)	Los Tuxlas Biological Research Station, Veracruz	Mexico	Figueroa-Esquivel et al 2009	OnePlant	Figueroa-Esquivel et al 2009Dendropanaxarboreus	Figueroa-Esquivel et al 2009DendropanaxarboreusMelanerpesaurifrons
Cercopithecidae	Macaca	-	primate	Rosaceae	Prunus	javanica																					0.498	probability that a handled seed will survive	probability of a seed being handled						seasonal evergreen forest	Khao Yai National Park, Mo Singto Forest Dynamics Plot	Thailand	McConkey and Brockelman 2011	OnePlant	McConkey and Brockelman 2011Prunusjavanica	McConkey and Brockelman 2011PrunusjavanicaMacaca-
Hylobatidae	Hylobates	-	primate	Rosaceae	Prunus	javanica																					0.133	probability that a handled seed will survive	probability of a seed being handled						seasonal evergreen forest	Khao Yai National Park, Mo Singto Forest Dynamics Plot	Thailand	McConkey and Brockelman 2011	OnePlant	McConkey and Brockelman 2011Prunusjavanica	McConkey and Brockelman 2011PrunusjavanicaHylobates-
Bucerotidae	-	-	bird	Rosaceae	Prunus	javanica																					0.071	probability that a handled seed will survive	probability of a seed being handled						seasonal evergreen forest	Khao Yai National Park, Mo Singto Forest Dynamics Plot	Thailand	McConkey and Brockelman 2011	OnePlant	McConkey and Brockelman 2011Prunusjavanica	McConkey and Brockelman 2011Prunusjavanica--
Tyrannidae	Mionectes	striaticollis	bird	Loranthaceae	Struthanthus	acuminatus																			0.02	2.18	0.042	Germination proportion x quality of habitat x quality of host x quality of microhabitat	Number of dispersers per net hour x visits per 100 hr^-1 x fruits handled	50	0	0	15	Wilman, H., Belmaker, J., Simpson, J., de la Rosa, C., Rivadeneira, M. M., & Jetz, W. (2014). EltonTraits 1.0: Species-level foraging attributes of the world’s birds and mammals. Ecology, 95(7), 2027–2027.	Montane Rainforest	Former Tunquini Biological Station, Nor Yungas Province, La Paz	Bolivia	Montano-Centellas 2013	Mult	Montano-Centellas 2013Struthanthusacuminatus	Montano-Centellas 2013StruthanthusacuminatusMionectesstriaticollis
Tyrannidae	Mionectes	striaticollis	bird	Loranthaceae	Phthirusa	retroflexa																			0.04	1.9	0.074	Germination proportion x quality of habitat x quality of host x quality of microhabitat	Number of dispersers per net hour x visits per 100 hr^-1 x fruits handled	50	0	0	15	Wilman, H., Belmaker, J., Simpson, J., de la Rosa, C., Rivadeneira, M. M., & Jetz, W. (2014). EltonTraits 1.0: Species-level foraging attributes of the world’s birds and mammals. Ecology, 95(7), 2027–2027.	Montane Rainforest	Former Tunquini Biological Station, Nor Yungas Province, La Paz	Bolivia	Montano-Centellas 2013	Mult	Montano-Centellas 2013Phthirusaretroflexa	Montano-Centellas 2013PhthirusaretroflexaMionectesstriaticollis
Tyrannidae	Zimmerius	bolivianus	bird	Loranthaceae	Struthanthus	acuminatus																			0.2	1.07	0.213	Germination proportion x quality of habitat x quality of host x quality of microhabitat	Number of dispersers per net hour x visits per 100 hr^-1 x fruits handled	30	0	0	11	Wilman, H., Belmaker, J., Simpson, J., de la Rosa, C., Rivadeneira, M. M., & Jetz, W. (2014). EltonTraits 1.0: Species-level foraging attributes of the world’s birds and mammals. Ecology, 95(7), 2027–2027.	Montane Rainforest	Former Tunquini Biological Station, Nor Yungas Province, La Paz	Bolivia	Montano-Centellas 2013	Mult	Montano-Centellas 2013Struthanthusacuminatus	Montano-Centellas 2013StruthanthusacuminatusZimmeriusbolivianus
Tyrannidae	Zimmerius	bolivianus	bird	Loranthaceae	Phthirusa	retroflexa																			0.75	0.24	0.178	Germination proportion x quality of habitat x quality of host x quality of microhabitat	Number of dispersers per net hour x visits per 100 hr^-1 x fruits handled	30	0	0	11	Wilman, H., Belmaker, J., Simpson, J., de la Rosa, C., Rivadeneira, M. M., & Jetz, W. (2014). EltonTraits 1.0: Species-level foraging attributes of the world’s birds and mammals. Ecology, 95(7), 2027–2027.	Montane Rainforest	Former Tunquini Biological Station, Nor Yungas Province, La Paz	Bolivia	Montano-Centellas 2013	Mult	Montano-Centellas 2013Phthirusaretroflexa	Montano-Centellas 2013PhthirusaretroflexaZimmeriusbolivianus
Canidae	Vulpes	vulpes	small mammal	Arecaceae	Chamaerops	humilis																			0.179	0.087	0.015	Previous studies/literature review	Fruits day^-1	10	0	0	5476.17	Wilman, H., Belmaker, J., Simpson, J., de la Rosa, C., Rivadeneira, M. M., & Jetz, W. (2014). EltonTraits 1.0: Species-level foraging attributes of the world’s birds and mammals. Ecology, 95(7), 2027–2027.	Mediterranean Scrub (ungrazed)	Matasgordas Area, Doñana National Park	Spain	Jacome-Flores et al 2020	OnePlant	Jacome-Flores et al 2020Chamaeropshumilis	Jacome-Flores et al 2020ChamaeropshumilisVulpesvulpes
Muridae + Gliridae	-	-	rodent	Arecaceae	Chamaerops	humilis																			0.24	1.534	0.36	Previous studies/literature review	Fruits day^-1						Mediterranean Scrub (ungrazed)	Matasgordas Area, Doñana National Park	Spain	Jacome-Flores et al 2020	OnePlant	Jacome-Flores et al 2020Chamaeropshumilis	Jacome-Flores et al 2020Chamaeropshumilis--
Leporidae	Oryctolagus	cuniculus	small mammal	Arecaceae	Chamaerops	humilis																			0.24	1.702	0.4	Previous studies/literature review	Fruits day^-1	0	0	100	1832.22	Wilman, H., Belmaker, J., Simpson, J., de la Rosa, C., Rivadeneira, M. M., & Jetz, W. (2014). EltonTraits 1.0: Species-level foraging attributes of the world’s birds and mammals. Ecology, 95(7), 2027–2027.	Mediterranean Scrub (ungrazed)	Matasgordas Area, Doñana National Park	Spain	Jacome-Flores et al 2020	OnePlant	Jacome-Flores et al 2020Chamaeropshumilis	Jacome-Flores et al 2020ChamaeropshumilisOryctolaguscuniculus
Mustelidae	Meles	meles	small mammal	Arecaceae	Chamaerops	humilis																			0.179	0.891	0.15	Previous studies/literature review	Fruits day^-1	20	10	10	13000	Wilman, H., Belmaker, J., Simpson, J., de la Rosa, C., Rivadeneira, M. M., & Jetz, W. (2014). EltonTraits 1.0: Species-level foraging attributes of the world’s birds and mammals. Ecology, 95(7), 2027–2027.	Mediterranean Scrub (ungrazed)	Matasgordas Area, Doñana National Park	Spain	Jacome-Flores et al 2020	OnePlant	Jacome-Flores et al 2020Chamaeropshumilis	Jacome-Flores et al 2020ChamaeropshumilisMelesmeles
Cervidae	-	-	ungulate	Arecaceae	Chamaerops	humilis																			0.011	1.037	0.011	Previous studies/literature review	Fruits day^-1						Mediterranean Scrub (ungrazed)	Matasgordas Area, Doñana National Park	Spain	Jacome-Flores et al 2020	OnePlant	Jacome-Flores et al 2020Chamaeropshumilis	Jacome-Flores et al 2020Chamaeropshumilis--
Canidae	Vulpes	vulpes	small mammal	Arecaceae	Chamaerops	humilis																			0.179	0.25	0.04	Previous studies/literature review	Fruits day^-1	10	0	0	5476.17	Wilman, H., Belmaker, J., Simpson, J., de la Rosa, C., Rivadeneira, M. M., & Jetz, W. (2014). EltonTraits 1.0: Species-level foraging attributes of the world’s birds and mammals. Ecology, 95(7), 2027–2027.	Mediterranean Scrub (grazed)	Martinazo Area, Doñana National Park	Spain	Jacome-Flores et al 2020	OnePlant	Jacome-Flores et al 2020Chamaeropshumilis	Jacome-Flores et al 2020ChamaeropshumilisVulpesvulpes
Muridae + Gliridae	-	-	rodent	Arecaceae	Chamaerops	humilis																			0.24	0.375	0.09	Previous studies/literature review	Fruits day^-1						Mediterranean Scrub (grazed)	Martinazo Area, Doñana National Park	Spain	Jacome-Flores et al 2020	OnePlant	Jacome-Flores et al 2020Chamaeropshumilis	Jacome-Flores et al 2020Chamaeropshumilis--
Leporidae	Oryctolagus	cuniculus	small mammal	Arecaceae	Chamaerops	humilis																			0.24	0.426	0.1	Previous studies/literature review	Fruits day^-1	0	0	100	1832.22	Wilman, H., Belmaker, J., Simpson, J., de la Rosa, C., Rivadeneira, M. M., & Jetz, W. (2014). EltonTraits 1.0: Species-level foraging attributes of the world’s birds and mammals. Ecology, 95(7), 2027–2027.	Mediterranean Scrub (grazed)	Martinazo Area, Doñana National Park	Spain	Jacome-Flores et al 2020	OnePlant	Jacome-Flores et al 2020Chamaeropshumilis	Jacome-Flores et al 2020ChamaeropshumilisOryctolaguscuniculus
Mustelidae	Meles	meles	small mammal	Arecaceae	Chamaerops	humilis																			0.179	1.222	0.22	Previous studies/literature review	Fruits day^-1	20	10	10	13000	Wilman, H., Belmaker, J., Simpson, J., de la Rosa, C., Rivadeneira, M. M., & Jetz, W. (2014). EltonTraits 1.0: Species-level foraging attributes of the world’s birds and mammals. Ecology, 95(7), 2027–2027.	Mediterranean Scrub (grazed)	Martinazo Area, Doñana National Park	Spain	Jacome-Flores et al 2020	OnePlant	Jacome-Flores et al 2020Chamaeropshumilis	Jacome-Flores et al 2020ChamaeropshumilisMelesmeles
Cervidae	-	-	ungulate	Arecaceae	Chamaerops	humilis																			0.011	5.732	0.06	Previous studies/literature review	Fruits day^-1						Mediterranean Scrub (grazed)	Martinazo Area, Doñana National Park	Spain	Jacome-Flores et al 2020	OnePlant	Jacome-Flores et al 2020Chamaeropshumilis	Jacome-Flores et al 2020Chamaeropshumilis--
Irenidae	Irena	puella	bird	Lauraceae	Persea	macrantha						0.65	Mean visitations per hour	0.06												0.039			Mean visitations per hour x proportion of fruits swallowed	80	0	0	64.9	Wilman, H., Belmaker, J., Simpson, J., de la Rosa, C., Rivadeneira, M. M., & Jetz, W. (2014). EltonTraits 1.0: Species-level foraging attributes of the world’s birds and mammals. Ecology, 95(7), 2027–2027.	Tropical Rainforest	Valparai Plateau and Anamalai Tiger Reserve	India	Gopal et al 2020	Mult	Gopal et al 2020Perseamacrantha	Gopal et al 2020PerseamacranthaIrenapuella
Pycnonotidae	Rubigula	gularis	bird	Lauraceae	Persea	macrantha						0.98	Mean visitations per hour	0.25												0.245			Mean visitations per hour x proportion of fruits swallowed				29.5	Wilman, H., Belmaker, J., Simpson, J., de la Rosa, C., Rivadeneira, M. M., & Jetz, W. (2014). EltonTraits 1.0: Species-level foraging attributes of the world’s birds and mammals. Ecology, 95(7), 2027–2027.	Tropical Rainforest	Valparai Plateau and Anamalai Tiger Reserve	India	Gopal et al 2020	Mult	Gopal et al 2020Perseamacrantha	Gopal et al 2020PerseamacranthaRubigulagularis
Oriolidae	Oriolus	kundoo	bird	Lauraceae	Persea	macrantha						3.15	Mean visitations per hour	0.11												0.3465			Mean visitations per hour x proportion of fruits swallowed	30	10	0	79	Wilman, H., Belmaker, J., Simpson, J., de la Rosa, C., Rivadeneira, M. M., & Jetz, W. (2014). EltonTraits 1.0: Species-level foraging attributes of the world’s birds and mammals. Ecology, 95(7), 2027–2027.	Tropical Rainforest	Valparai Plateau and Anamalai Tiger Reserve	India	Gopal et al 2020	Mult	Gopal et al 2020Perseamacrantha	Gopal et al 2020PerseamacranthaOrioluskundoo
Turdidae	Turdus	simillimus	bird	Lauraceae	Persea	macrantha						0.89	Mean visitations per hour	0.8												0.712			Mean visitations per hour x proportion of fruits swallowed				74.9	Wilman, H., Belmaker, J., Simpson, J., de la Rosa, C., Rivadeneira, M. M., & Jetz, W. (2014). EltonTraits 1.0: Species-level foraging attributes of the world’s birds and mammals. Ecology, 95(7), 2027–2027.	Tropical Rainforest	Valparai Plateau and Anamalai Tiger Reserve	India	Gopal et al 2020	Mult	Gopal et al 2020Perseamacrantha	Gopal et al 2020PerseamacranthaTurdussimillimus
Sturnidae	Acridotheres	fuscus	bird	Lauraceae	Persea	macrantha						3.2	Mean visitations per hour	0.2												0.64			Mean visitations per hour x proportion of fruits swallowed	30	20	0	82.8	Wilman, H., Belmaker, J., Simpson, J., de la Rosa, C., Rivadeneira, M. M., & Jetz, W. (2014). EltonTraits 1.0: Species-level foraging attributes of the world’s birds and mammals. Ecology, 95(7), 2027–2027.	Tropical Rainforest	Valparai Plateau and Anamalai Tiger Reserve	India	Gopal et al 2020	Mult	Gopal et al 2020Perseamacrantha	Gopal et al 2020PerseamacranthaAcridotheresfuscus
Corvidae	Corvus	macrohynchos	bird	Lauraceae	Persea	macrantha						0.71	Mean visitations per hour	1												0.71			Mean visitations per hour x proportion of fruits swallowed	20	10	0	513.14	Wilman, H., Belmaker, J., Simpson, J., de la Rosa, C., Rivadeneira, M. M., & Jetz, W. (2014). EltonTraits 1.0: Species-level foraging attributes of the world’s birds and mammals. Ecology, 95(7), 2027–2027.	Tropical Rainforest	Valparai Plateau and Anamalai Tiger Reserve	India	Gopal et al 2020	Mult	Gopal et al 2020Perseamacrantha	Gopal et al 2020PerseamacranthaCorvusmacrohynchos
Sturnidae	Sturnia	Blythii	bird	Lauraceae	Persea	macrantha						4.83	Mean visitations per hour	0.05												0.2415			Mean visitations per hour x proportion of fruits swallowed	40	10	10	39.6	Wilman, H., Belmaker, J., Simpson, J., de la Rosa, C., Rivadeneira, M. M., & Jetz, W. (2014). EltonTraits 1.0: Species-level foraging attributes of the world’s birds and mammals. Ecology, 95(7), 2027–2027.	Tropical Rainforest	Valparai Plateau and Anamalai Tiger Reserve	India	Gopal et al 2020	Mult	Gopal et al 2020Perseamacrantha	Gopal et al 2020PerseamacranthaSturniaBlythii
Bucerotidae	Ocyceros	griseus	bird	Lauraceae	Persea	macrantha						0.44	Mean visitations per hour	0.71												0.3124			Mean visitations per hour x proportion of fruits swallowed	80	0	0	292	Wilman, H., Belmaker, J., Simpson, J., de la Rosa, C., Rivadeneira, M. M., & Jetz, W. (2014). EltonTraits 1.0: Species-level foraging attributes of the world’s birds and mammals. Ecology, 95(7), 2027–2027.	Tropical Rainforest	Valparai Plateau and Anamalai Tiger Reserve	India	Gopal et al 2020	Mult	Gopal et al 2020Perseamacrantha	Gopal et al 2020PerseamacranthaOcycerosgriseus
Columbidae	Ducula	badia	bird	Lauraceae	Persea	macrantha						0.59	Mean visitations per hour	0.47												0.2773			Mean visitations per hour x proportion of fruits swallowed	90	0	10	485.99	Wilman, H., Belmaker, J., Simpson, J., de la Rosa, C., Rivadeneira, M. M., & Jetz, W. (2014). EltonTraits 1.0: Species-level foraging attributes of the world’s birds and mammals. Ecology, 95(7), 2027–2027.	Tropical Rainforest	Valparai Plateau and Anamalai Tiger Reserve	India	Gopal et al 2020	Mult	Gopal et al 2020Perseamacrantha	Gopal et al 2020PerseamacranthaDuculabadia
Muscicapidae	Myophonus	horsfieldii	bird	Lauraceae	Persea	macrantha						0.76	Mean visitations per hour	0.69												0.5244			Mean visitations per hour x proportion of fruits swallowed	0	0	0	117	Wilman, H., Belmaker, J., Simpson, J., de la Rosa, C., Rivadeneira, M. M., & Jetz, W. (2014). EltonTraits 1.0: Species-level foraging attributes of the world’s birds and mammals. Ecology, 95(7), 2027–2027.	Tropical Rainforest	Valparai Plateau and Anamalai Tiger Reserve	India	Gopal et al 2020	Mult	Gopal et al 2020Perseamacrantha	Gopal et al 2020PerseamacranthaMyophonushorsfieldii
Turdidae	Geokichla	citrina	bird	Lauraceae	Persea	macrantha						0.59	Mean visitations per hour	0.33												0.1947			Mean visitations per hour x proportion of fruits swallowed	30	30	0	53.3	Wilman, H., Belmaker, J., Simpson, J., de la Rosa, C., Rivadeneira, M. M., & Jetz, W. (2014). EltonTraits 1.0: Species-level foraging attributes of the world’s birds and mammals. Ecology, 95(7), 2027–2027.	Tropical Rainforest	Valparai Plateau and Anamalai Tiger Reserve	India	Gopal et al 2020	Mult	Gopal et al 2020Perseamacrantha	Gopal et al 2020PerseamacranthaGeokichlacitrina
Pycnonotidae	Pycnonotus	jocosus	bird	Lauraceae	Persea	macrantha						7	Mean visitations per hour	0.08												0.56			Mean visitations per hour x proportion of fruits swallowed	20	20	20	29.47	Wilman, H., Belmaker, J., Simpson, J., de la Rosa, C., Rivadeneira, M. M., & Jetz, W. (2014). EltonTraits 1.0: Species-level foraging attributes of the world’s birds and mammals. Ecology, 95(7), 2027–2027.	Tropical Rainforest	Valparai Plateau and Anamalai Tiger Reserve	India	Gopal et al 2020	Mult	Gopal et al 2020Perseamacrantha	Gopal et al 2020PerseamacranthaPycnonotusjocosus
Sturnidae	Gracula	indica	bird	Lauraceae	Persea	macrantha						2.43	Mean visitations per hour	0.43												1.0449			Mean visitations per hour x proportion of fruits swallowed				126	Wilman, H., Belmaker, J., Simpson, J., de la Rosa, C., Rivadeneira, M. M., & Jetz, W. (2014). EltonTraits 1.0: Species-level foraging attributes of the world’s birds and mammals. Ecology, 95(7), 2027–2027.	Tropical Rainforest	Valparai Plateau and Anamalai Tiger Reserve	India	Gopal et al 2020	Mult	Gopal et al 2020Perseamacrantha	Gopal et al 2020PerseamacranthaGraculaindica
Pycnonotidae	Hypsipetes	ganeesa	bird	Lauraceae	Persea	macrantha						1.28	Mean visitations per hour	0.71												0.9088			Mean visitations per hour x proportion of fruits swallowed				42.9	Wilman, H., Belmaker, J., Simpson, J., de la Rosa, C., Rivadeneira, M. M., & Jetz, W. (2014). EltonTraits 1.0: Species-level foraging attributes of the world’s birds and mammals. Ecology, 95(7), 2027–2027.	Tropical Rainforest	Valparai Plateau and Anamalai Tiger Reserve	India	Gopal et al 2020	Mult	Gopal et al 2020Perseamacrantha	Gopal et al 2020PerseamacranthaHypsipetesganeesa
Corvidae	Dendrocita	leucogastra	bird	Lauraceae	Persea	macrantha						0.7	Mean visitations per hour	0.67												0.469			Mean visitations per hour x proportion of fruits swallowed	20	10	0	99.2	Wilman, H., Belmaker, J., Simpson, J., de la Rosa, C., Rivadeneira, M. M., & Jetz, W. (2014). EltonTraits 1.0: Species-level foraging attributes of the world’s birds and mammals. Ecology, 95(7), 2027–2027.	Tropical Rainforest	Valparai Plateau and Anamalai Tiger Reserve	India	Gopal et al 2020	Mult	Gopal et al 2020Perseamacrantha	Gopal et al 2020PerseamacranthaDendrocitaleucogastra
Megalaimidae	Psilopogon	viridis	bird	Lauraceae	Persea	macrantha						3.81	Mean visitations per hour	0.44												1.6764			Mean visitations per hour x proportion of fruits swallowed				80.5	Wilman, H., Belmaker, J., Simpson, J., de la Rosa, C., Rivadeneira, M. M., & Jetz, W. (2014). EltonTraits 1.0: Species-level foraging attributes of the world’s birds and mammals. Ecology, 95(7), 2027–2027.	Tropical Rainforest	Valparai Plateau and Anamalai Tiger Reserve	India	Gopal et al 2020	Mult	Gopal et al 2020Perseamacrantha	Gopal et al 2020PerseamacranthaPsilopogonviridis
Pycnonotidae	Iole	indica	bird	Lauraceae	Persea	macrantha						7.21	Mean visitations per hour	0.31												2.2351			Mean visitations per hour x proportion of fruits swallowed	50	50	0	30.6	Wilman, H., Belmaker, J., Simpson, J., de la Rosa, C., Rivadeneira, M. M., & Jetz, W. (2014). EltonTraits 1.0: Species-level foraging attributes of the world’s birds and mammals. Ecology, 95(7), 2027–2027.	Tropical Rainforest	Valparai Plateau and Anamalai Tiger Reserve	India	Gopal et al 2020	Mult	Gopal et al 2020Perseamacrantha	Gopal et al 2020PerseamacranthaIoleindica
Bucerotidae	Ocyceros	griseus	bird	Meliaceae	Heynea	trijuga						0.59	Mean visitations per hour	0.75												0.4425			Mean visitations per hour x proportion of fruits swallowed	80	0	0	292	Wilman, H., Belmaker, J., Simpson, J., de la Rosa, C., Rivadeneira, M. M., & Jetz, W. (2014). EltonTraits 1.0: Species-level foraging attributes of the world’s birds and mammals. Ecology, 95(7), 2027–2027.	Tropical Rainforest	Valparai Plateau and Anamalai Tiger Reserve	India	Gopal et al 2020	Mult	Gopal et al 2020Heyneatrijuga	Gopal et al 2020HeyneatrijugaOcycerosgriseus
Columbidae	Ducula	badia	bird	Meliaceae	Heynea	trijuga						0.32	Mean visitations per hour	0.78												0.2496			Mean visitations per hour x proportion of fruits swallowed	90	0	10	485.99	Wilman, H., Belmaker, J., Simpson, J., de la Rosa, C., Rivadeneira, M. M., & Jetz, W. (2014). EltonTraits 1.0: Species-level foraging attributes of the world’s birds and mammals. Ecology, 95(7), 2027–2027.	Tropical Rainforest	Valparai Plateau and Anamalai Tiger Reserve	India	Gopal et al 2020	Mult	Gopal et al 2020Heyneatrijuga	Gopal et al 2020HeyneatrijugaDuculabadia
Sturnidae	Gracula	indica	bird	Meliaceae	Heynea	trijuga						3.47	Mean visitations per hour	0.43												1.4921			Mean visitations per hour x proportion of fruits swallowed				126	Wilman, H., Belmaker, J., Simpson, J., de la Rosa, C., Rivadeneira, M. M., & Jetz, W. (2014). EltonTraits 1.0: Species-level foraging attributes of the world’s birds and mammals. Ecology, 95(7), 2027–2027.	Tropical Rainforest	Valparai Plateau and Anamalai Tiger Reserve	India	Gopal et al 2020	Mult	Gopal et al 2020Heyneatrijuga	Gopal et al 2020HeyneatrijugaGraculaindica
Megalaimidae	Psilopogon	viridis	bird	Meliaceae	Heynea	trijuga						0.36	Mean visitations per hour	0.86												0.3096			Mean visitations per hour x proportion of fruits swallowed	50	0	0	80.5	Wilman, H., Belmaker, J., Simpson, J., de la Rosa, C., Rivadeneira, M. M., & Jetz, W. (2014). EltonTraits 1.0: Species-level foraging attributes of the world’s birds and mammals. Ecology, 95(7), 2027–2027.	Tropical Rainforest	Valparai Plateau and Anamalai Tiger Reserve	India	Gopal et al 2020	Mult	Gopal et al 2020Heyneatrijuga	Gopal et al 2020HeyneatrijugaPsilopogonviridis
Bucerotidae	Buceros	bicornis	bird	Myristicaceae	Myristica	dactyloides						0.39	Mean visitations per hour	0.71												0.2769			Mean visitations per hour x proportion of fruits swallowed	60	0	0	2790.79	Wilman, H., Belmaker, J., Simpson, J., de la Rosa, C., Rivadeneira, M. M., & Jetz, W. (2014). EltonTraits 1.0: Species-level foraging attributes of the world’s birds and mammals. Ecology, 95(7), 2027–2027.	Tropical Rainforest	Valparai Plateau and Anamalai Tiger Reserve	India	Gopal et al 2020	Mult	Gopal et al 2020Myristicadactyloides	Gopal et al 2020MyristicadactyloidesBucerosbicornis
Bucerotidae	Ocyceros	griseus	bird	Myristicaceae	Myristica	dactyloides						1.09	Mean visitations per hour	0.26												0.2834			Mean visitations per hour x proportion of fruits swallowed	80	0	0	292	Wilman, H., Belmaker, J., Simpson, J., de la Rosa, C., Rivadeneira, M. M., & Jetz, W. (2014). EltonTraits 1.0: Species-level foraging attributes of the world’s birds and mammals. Ecology, 95(7), 2027–2027.	Tropical Rainforest	Valparai Plateau and Anamalai Tiger Reserve	India	Gopal et al 2020	Mult	Gopal et al 2020Myristicadactyloides	Gopal et al 2020MyristicadactyloidesOcycerosgriseus
Columbidae	Ducula	badia	bird	Myristicaceae	Myristica	dactyloides						0.35	Mean visitations per hour	0.15												0.0525			Mean visitations per hour x proportion of fruits swallowed	90	0	10	485.99	Wilman, H., Belmaker, J., Simpson, J., de la Rosa, C., Rivadeneira, M. M., & Jetz, W. (2014). EltonTraits 1.0: Species-level foraging attributes of the world’s birds and mammals. Ecology, 95(7), 2027–2027.	Tropical Rainforest	Valparai Plateau and Anamalai Tiger Reserve	India	Gopal et al 2020	Mult	Gopal et al 2020Myristicadactyloides	Gopal et al 2020MyristicadactyloidesDuculabadia
Columbidae	Ducula	badia	bird	Burseraceae	Canarium	strictum						0.43	Mean visitations per hour	0.3												0.129			Mean visitations per hour x proportion of fruits swallowed	90	0	10	485.99	Wilman, H., Belmaker, J., Simpson, J., de la Rosa, C., Rivadeneira, M. M., & Jetz, W. (2014). EltonTraits 1.0: Species-level foraging attributes of the world’s birds and mammals. Ecology, 95(7), 2027–2027.	Tropical Rainforest	Valparai Plateau and Anamalai Tiger Reserve	India	Gopal et al 2020	Mult	Gopal et al 2020Canariumstrictum	Gopal et al 2020CanariumstrictumDuculabadia
Ramphastidae	Pteroglossus	castanotis	bird	Rubiaceae	Guettarda	viburnoides	0.73	Mean Probability of Survival	0.65		1.88	0.75	Proportion of Total Visits basked on the ttoal number of visists recorded over 3 years		4.62	per visit		0.097	Proportion of vists that resulted in dispersal outside the woody patch						0.89	0.34	0.3	product of probability of survival, proportion of emerged endocarps, and mean number of seedlings emerged/endocarp	product of proortion of total visits, proportion of visits that result in dispersal outside the woody patch, and mean number of fruits consumed per visit	60	10	10	258.09	Wilman, H., Belmaker, J., Simpson, J., de la Rosa, C., Rivadeneira, M. M., & Jetz, W. (2014). EltonTraits 1.0: Species-level foraging attributes of the world’s birds and mammals. Ecology, 95(7), 2027–2027.	Savanna	Beni Biological Station Biosphere Reserve	Bolivia	Loayza and Rios 2013	OnePlant	Loayza and Rios 2013Guettardaviburnoides	Loayza and Rios 2013GuettardaviburnoidesPteroglossuscastanotis
Corvidae	Cyanocorax	cyanomelas	bird	Rubiaceae	Guettarda	viburnoides	0.58	Mean Probability of Survival	0.19		1.25	0.065	Proportion of Total Visits basked on the ttoal number of visists recorded over 3 years		18.06	per visit		1	Proportion of vists that resulted in dispersal outside the woody patch						0.14	1.17	0.16	product of probability of survival, proportion of emerged endocarps, and mean number of seedlings emerged/endocarp	product of proortion of total visits, proportion of visits that result in dispersal outside the woody patch, and mean number of fruits consumed per visit	40	0	0	207	Wilman, H., Belmaker, J., Simpson, J., de la Rosa, C., Rivadeneira, M. M., & Jetz, W. (2014). EltonTraits 1.0: Species-level foraging attributes of the world’s birds and mammals. Ecology, 95(7), 2027–2027.	Savanna	Beni Biological Station Biosphere Reserve	Bolivia	Loayza and Rios 2013	OnePlant	Loayza and Rios 2013Guettardaviburnoides	Loayza and Rios 2013GuettardaviburnoidesCyanocoraxcyanomelas
Turdidae	Turdus	viscivorus	bird	Santalaceae	Viscum	album						2.58	minutes/visit		6.27	Fruits/minute									0.54	1	0.54	the number of bird obs on different branch positions multiplied by the recruitmen prob of each position	the sum of feeding x fruits/min x min/visit; these were then divided by the highest value to calculate relative estimates	20	20	20	117.37	Wilman, H., Belmaker, J., Simpson, J., de la Rosa, C., Rivadeneira, M. M., & Jetz, W. (2014). EltonTraits 1.0: Species-level foraging attributes of the world’s birds and mammals. Ecology, 95(7), 2027–2027.	Mediterranean Pine Forest	Sierra de Baza	Spain	Mellado and Zamora 2014	OnePlant	Mellado and Zamora 2014Viscumalbum	Mellado and Zamora 2014ViscumalbumTurdusviscivorus
Turdidae	Turdus	torquatus	bird	Santalaceae	Viscum	album						2.33	minutes/visit		8.17	Fruits/minute									0.11	0.28	0.0308	the number of bird obs on different branch positions multiplied by the recruitmen prob of each position	the sum of feeding x fruits/min x min/visit; these were then divided by the highest value to calculate relative estimates	30	30	0	109	Wilman, H., Belmaker, J., Simpson, J., de la Rosa, C., Rivadeneira, M. M., & Jetz, W. (2014). EltonTraits 1.0: Species-level foraging attributes of the world’s birds and mammals. Ecology, 95(7), 2027–2027.	Mediterranean Pine Forest	Sierra de Baza	Spain	Mellado and Zamora 2014	OnePlant	Mellado and Zamora 2014Viscumalbum	Mellado and Zamora 2014ViscumalbumTurdustorquatus
Turdidae	Turdus	philomelos	bird	Santalaceae	Viscum	album						2.31	minutes/visit		8.6	Fruits/minute									0.03	0.14	0.0042	the number of bird obs on different branch positions multiplied by the recruitmen prob of each position	the sum of feeding x fruits/min x min/visit; these were then divided by the highest value to calculate relative estimates	30	30	0	67.74	Wilman, H., Belmaker, J., Simpson, J., de la Rosa, C., Rivadeneira, M. M., & Jetz, W. (2014). EltonTraits 1.0: Species-level foraging attributes of the world’s birds and mammals. Ecology, 95(7), 2027–2027.	Mediterranean Pine Forest	Sierra de Baza	Spain	Mellado and Zamora 2014	OnePlant	Mellado and Zamora 2014Viscumalbum	Mellado and Zamora 2014ViscumalbumTurdusphilomelos
Turdidae	Turdus	iliacus	bird	Santalaceae	Viscum	album						2.45	minutes/visit		4.83	Fruits/minute									0.02	0.025	0.0005	the number of bird obs on different branch positions multiplied by the recruitmen prob of each position	the sum of feeding x fruits/min x min/visit; these were then divided by the highest value to calculate relative estimates	30	20	10	61.2	Wilman, H., Belmaker, J., Simpson, J., de la Rosa, C., Rivadeneira, M. M., & Jetz, W. (2014). EltonTraits 1.0: Species-level foraging attributes of the world’s birds and mammals. Ecology, 95(7), 2027–2027.	Mediterranean Pine Forest	Sierra de Baza	Spain	Mellado and Zamora 2014	OnePlant	Mellado and Zamora 2014Viscumalbum	Mellado and Zamora 2014ViscumalbumTurdusiliacus
Turdidae	Turdus	merula	bird	Santalaceae	Viscum	album						1.94	minutes/visit		6.1	Fruits/minute									0	0.025	0	the number of bird obs on different branch positions multiplied by the recruitmen prob of each position	the sum of feeding x fruits/min x min/visit; these were then divided by the highest value to calculate relative estimates	20	20	0	102.73	Wilman, H., Belmaker, J., Simpson, J., de la Rosa, C., Rivadeneira, M. M., & Jetz, W. (2014). EltonTraits 1.0: Species-level foraging attributes of the world’s birds and mammals. Ecology, 95(7), 2027–2027.	Mediterranean Pine Forest	Sierra de Baza	Spain	Mellado and Zamora 2014	OnePlant	Mellado and Zamora 2014Viscumalbum	Mellado and Zamora 2014ViscumalbumTurdusmerula
Turdidae	Turdus	pilaris	bird	Santalaceae	Viscum	album						0.99	minutes/visit		8.37	Fruits/minute									0	0.009	0	the number of bird obs on different branch positions multiplied by the recruitmen prob of each position	the sum of feeding x fruits/min x min/visit; these were then divided by the highest value to calculate relative estimates	30	0	0	106	Wilman, H., Belmaker, J., Simpson, J., de la Rosa, C., Rivadeneira, M. M., & Jetz, W. (2014). EltonTraits 1.0: Species-level foraging attributes of the world’s birds and mammals. Ecology, 95(7), 2027–2027.	Mediterranean Pine Forest	Sierra de Baza	Spain	Mellado and Zamora 2014	OnePlant	Mellado and Zamora 2014Viscumalbum	Mellado and Zamora 2014ViscumalbumTurduspilaris
Sylviidae	Sylvia	atricapilla	bird	Santalaceae	Viscum	album						1.62	minutes/visit		6.31	Fruits/minute									0.39	0.032	0.01248	the number of bird obs on different branch positions multiplied by the recruitmen prob of each position	the sum of feeding x fruits/min x min/visit; these were then divided by the highest value to calculate relative estimates	30	10	0	16.7	Wilman, H., Belmaker, J., Simpson, J., de la Rosa, C., Rivadeneira, M. M., & Jetz, W. (2014). EltonTraits 1.0: Species-level foraging attributes of the world’s birds and mammals. Ecology, 95(7), 2027–2027.	Mediterranean Pine Forest	Sierra de Baza	Spain	Mellado and Zamora 2014	OnePlant	Mellado and Zamora 2014Viscumalbum	Mellado and Zamora 2014ViscumalbumSylviaatricapilla
Muscicapidae	Erithacus	rubecula	bird	Santalaceae	Viscum	album						0.58	minutes/visit		4.25	Fruits/minute									0	0.003	0	the number of bird obs on different branch positions multiplied by the recruitmen prob of each position	the sum of feeding x fruits/min x min/visit; these were then divided by the highest value to calculate relative estimates	20	10	0	17.7	Wilman, H., Belmaker, J., Simpson, J., de la Rosa, C., Rivadeneira, M. M., & Jetz, W. (2014). EltonTraits 1.0: Species-level foraging attributes of the world’s birds and mammals. Ecology, 95(7), 2027–2027.	Mediterranean Pine Forest	Sierra de Baza	Spain	Mellado and Zamora 2014	OnePlant	Mellado and Zamora 2014Viscumalbum	Mellado and Zamora 2014ViscumalbumErithacusrubecula
Paridae	Parus	ater	bird	Santalaceae	Viscum	album						0.5	minutes/visit		3	Fruits/minute									1	0.002	0.002	the number of bird obs on different branch positions multiplied by the recruitmen prob of each position	the sum of feeding x fruits/min x min/visit; these were then divided by the highest value to calculate relative estimates	0	20	20	9.2	Wilman, H., Belmaker, J., Simpson, J., de la Rosa, C., Rivadeneira, M. M., & Jetz, W. (2014). EltonTraits 1.0: Species-level foraging attributes of the world’s birds and mammals. Ecology, 95(7), 2027–2027.	Mediterranean Pine Forest	Sierra de Baza	Spain	Mellado and Zamora 2014	OnePlant	Mellado and Zamora 2014Viscumalbum	Mellado and Zamora 2014ViscumalbumParusater
Paridae	Parus	major	bird	Santalaceae	Viscum	album						0.52	minutes/visit		3	Fruits/minute									0.96	0.002	0.00192	the number of bird obs on different branch positions multiplied by the recruitmen prob of each position	the sum of feeding x fruits/min x min/visit; these were then divided by the highest value to calculate relative estimates	20	20	0	16.25	Wilman, H., Belmaker, J., Simpson, J., de la Rosa, C., Rivadeneira, M. M., & Jetz, W. (2014). EltonTraits 1.0: Species-level foraging attributes of the world’s birds and mammals. Ecology, 95(7), 2027–2027.	Mediterranean Pine Forest	Sierra de Baza	Spain	Mellado and Zamora 2014	OnePlant	Mellado and Zamora 2014Viscumalbum	Mellado and Zamora 2014ViscumalbumParusmajor
Paridae	Parus	caeruleus	bird	Santalaceae	Viscum	album						0.87	minutes/visit		1	Fruits/minute									0.53	0.003	0.00159	the number of bird obs on different branch positions multiplied by the recruitmen prob of each position	the sum of feeding x fruits/min x min/visit; these were then divided by the highest value to calculate relative estimates	20	20	0	13.3	Wilman, H., Belmaker, J., Simpson, J., de la Rosa, C., Rivadeneira, M. M., & Jetz, W. (2014). EltonTraits 1.0: Species-level foraging attributes of the world’s birds and mammals. Ecology, 95(7), 2027–2027.	Mediterranean Pine Forest	Sierra de Baza	Spain	Mellado and Zamora 2014	OnePlant	Mellado and Zamora 2014Viscumalbum	Mellado and Zamora 2014ViscumalbumParuscaeruleus
Hylobatidae	Hylobates	lar	primate	Celastraceae	Salacia	chinensis																			0.1	0.35	0.035	distance probability of seed dispersal by each frugivore x surival (1yr seedlings) of dispersed seeds at each distance x seedling survival between 1 and 2yrs	probablity of a seed being dispersed as measured using fruit-fall transects	70	0	20	4892	Wilman, H., Belmaker, J., Simpson, J., de la Rosa, C., Rivadeneira, M. M., & Jetz, W. (2014). EltonTraits 1.0: Species-level foraging attributes of the world’s birds and mammals. Ecology, 95(7), 2027–2027.	Seasonal Evergreen Forest	Mo Singto Forest Dynamics Plot, Khao Yai National Park	Thailand	McConkey et al 2014	OnePlant	McConkey et al 2014Salaciachinensis	McConkey et al 2014SalaciachinensisHylobateslar
Cercopithecidae	Macaca	leonina	primate	Celastraceae	Salacia	chinensis																			0.1	0.51	0.052	distance probability of seed dispersal by each frugivore x surival (1yr seedlings) of dispersed seeds at each distance x seedling survival between 1 and 2yrs	probablity of a seed being dispersed as measured using fruit-fall transects	80	0	10	5786.96	Wilman, H., Belmaker, J., Simpson, J., de la Rosa, C., Rivadeneira, M. M., & Jetz, W. (2014). EltonTraits 1.0: Species-level foraging attributes of the world’s birds and mammals. Ecology, 95(7), 2027–2027.	Seasonal Evergreen Forest	Mo Singto Forest Dynamics Plot, Khao Yai National Park	Thailand	McConkey et al 2014	OnePlant	McConkey et al 2014Salaciachinensis	McConkey et al 2014SalaciachinensisMacacaleonina
Hylobatidae	Hylobates	lar	primate	Clusiaceae	Garcinia	benthamii																			0.012	0.61	0.008	Liklihood of a handled seed producing a 1yr seedling in a suitable habitat for establisment; product of three recruitment stages	probablity of a seed being dispersed as measured using fruit-fall transects	70	0	20	4892	Wilman, H., Belmaker, J., Simpson, J., de la Rosa, C., Rivadeneira, M. M., & Jetz, W. (2014). EltonTraits 1.0: Species-level foraging attributes of the world’s birds and mammals. Ecology, 95(7), 2027–2027.	Seasonal Evergreen Forest	Mo Singto Forest Dynamics Plot, Khao Yai National Park	Thailand	McConkey et al 2015	OnePlant	McConkey et al 2015Garciniabenthamii	McConkey et al 2015GarciniabenthamiiHylobateslar
Hylobatidae	Hylobates	lar	primate	Clusiaceae	Garcinia	benthamii																			0.012	0.25	0.003	Liklihood of a handled seed producing a 1yr seedling in a suitable habitat for establisment; product of three recruitment stages	probablity of a seed being dispersed as measured using fruit-fall transects	70	0	20	4892	Wilman, H., Belmaker, J., Simpson, J., de la Rosa, C., Rivadeneira, M. M., & Jetz, W. (2014). EltonTraits 1.0: Species-level foraging attributes of the world’s birds and mammals. Ecology, 95(7), 2027–2027.	Seasonal Evergreen Forest	Mo Singto Forest Dynamics Plot, Khao Yai National Park	Thailand	McConkey et al 2015	OnePlant	McConkey et al 2015Garciniabenthamii	McConkey et al 2015GarciniabenthamiiHylobateslar
Cercopithecidae	Macaca	leonina	primate	Clusiaceae	Garcinia	benthamii																			0.134	0.001	0.0001	Liklihood of a handled seed producing a 1yr seedling in a suitable habitat for establisment; product of three recruitment stages	probablity of a seed being dispersed as measured using fruit-fall transects	80	0	10	5786.96	Wilman, H., Belmaker, J., Simpson, J., de la Rosa, C., Rivadeneira, M. M., & Jetz, W. (2014). EltonTraits 1.0: Species-level foraging attributes of the world’s birds and mammals. Ecology, 95(7), 2027–2027.	Seasonal Evergreen Forest	Mo Singto Forest Dynamics Plot, Khao Yai National Park	Thailand	McConkey et al 2015	OnePlant	McConkey et al 2015Garciniabenthamii	McConkey et al 2015GarciniabenthamiiMacacaleonina
Pteropodidae	Pteropus	tonganus	bat	Anacardiaceae	Pleiogynium	timoriense																			0.944	0.424	0.4	proportion of seeds moved at least 5m from the canopy edge	proportion of seeds dispersed	100	0	0	418.33	Wilman, H., Belmaker, J., Simpson, J., de la Rosa, C., Rivadeneira, M. M., & Jetz, W. (2014). EltonTraits 1.0: Species-level foraging attributes of the world’s birds and mammals. Ecology, 95(7), 2027–2027.	Rainforest	Vava'u Arichpelago	Tonga	McConkey et al 2015b	Mult	McConkey et al 2015bPleiogyniumtimoriense	McConkey et al 2015bPleiogyniumtimoriensePteropustonganus
Pteropodidae	Pteropus	tonganus	bat	Anacardiaceae	Pleiogynium	timoriense																			0	0.81	0	proportion of seeds moved at least 5m from the canopy edge	proportion of seeds dispersed	100	0	0	418.33	Wilman, H., Belmaker, J., Simpson, J., de la Rosa, C., Rivadeneira, M. M., & Jetz, W. (2014). EltonTraits 1.0: Species-level foraging attributes of the world’s birds and mammals. Ecology, 95(7), 2027–2027.	Rainforest	Vava'u Arichpelago	Tonga	McConkey et al 2015b	Mult	McConkey et al 2015bPleiogyniumtimoriense	McConkey et al 2015bPleiogyniumtimoriensePteropustonganus
Columbidae	Ducula	pacifica	bird	Anacardiaceae	Pleiogynium	timoriense																			0	0.003	0	proportion of seeds moved at least 5m from the canopy edge	proportion of seeds dispersed	90	0	10	394.2	Wilman, H., Belmaker, J., Simpson, J., de la Rosa, C., Rivadeneira, M. M., & Jetz, W. (2014). EltonTraits 1.0: Species-level foraging attributes of the world’s birds and mammals. Ecology, 95(7), 2027–2027.	Rainforest	Vava'u Arichpelago	Tonga	McConkey et al 2015b	Mult	McConkey et al 2015bPleiogyniumtimoriense	McConkey et al 2015bPleiogyniumtimorienseDuculapacifica
Coenobitidae	Coenobita	-	crab	Anacardiaceae	Pleiogynium	timoriense																			0	0.003	0	proportion of seeds moved at least 5m from the canopy edge	proportion of seeds dispersed						Rainforest	Vava'u Arichpelago	Tonga	McConkey et al 2015b	Mult	McConkey et al 2015bPleiogyniumtimoriense	McConkey et al 2015bPleiogyniumtimorienseCoenobita-
Muridae	Rattus	-	rodent	Pandanaceae	Pandanus	tectorious																					0.46	proportion of seeds moved at least 5m from the canopy edge	proportion of seeds dispersed				149	Wilman, H., Belmaker, J., Simpson, J., de la Rosa, C., Rivadeneira, M. M., & Jetz, W. (2014). EltonTraits 1.0: Species-level foraging attributes of the world’s birds and mammals. Ecology, 95(7), 2027–2027.	Rainforest	Vava'u Arichpelago	Tonga	McConkey et al 2015b	Mult	McConkey et al 2015bPandanustectorious	McConkey et al 2015bPandanustectoriousRattus-
Muridae	Rattus	-	rodent	Pandanaceae	Pandanus	tectorious																					0.16	proportion of seeds moved at least 5m from the canopy edge	proportion of seeds dispersed				149	Wilman, H., Belmaker, J., Simpson, J., de la Rosa, C., Rivadeneira, M. M., & Jetz, W. (2014). EltonTraits 1.0: Species-level foraging attributes of the world’s birds and mammals. Ecology, 95(7), 2027–2027.	Rainforest	Vava'u Arichpelago	Tonga	McConkey et al 2015b	Mult	McConkey et al 2015bPandanustectorious	McConkey et al 2015bPandanustectoriousRattus-
Pteropodidae	Pteropus	tonganus	bat	Pandanaceae	Pandanus	tectorious																					0.23	proportion of seeds moved at least 5m from the canopy edge	proportion of seeds dispersed	100	0	0	418.33	Wilman, H., Belmaker, J., Simpson, J., de la Rosa, C., Rivadeneira, M. M., & Jetz, W. (2014). EltonTraits 1.0: Species-level foraging attributes of the world’s birds and mammals. Ecology, 95(7), 2027–2027.	Rainforest	Vava'u Arichpelago	Tonga	McConkey et al 2015b	Mult	McConkey et al 2015bPandanustectorious	McConkey et al 2015bPandanustectoriousPteropustonganus
Pteropodidae	Pteropus	tonganus	bat	Pandanaceae	Pandanus	tectorious																					0.14	proportion of seeds moved at least 5m from the canopy edge	proportion of seeds dispersed	100	0	0	418.33	Wilman, H., Belmaker, J., Simpson, J., de la Rosa, C., Rivadeneira, M. M., & Jetz, W. (2014). EltonTraits 1.0: Species-level foraging attributes of the world’s birds and mammals. Ecology, 95(7), 2027–2027.	Rainforest	Vava'u Arichpelago	Tonga	McConkey et al 2015b	Mult	McConkey et al 2015bPandanustectorious	McConkey et al 2015bPandanustectoriousPteropustonganus
Coenobitidae	Coenobita	-	crab	Pandanaceae	Pandanus	tectorious																			0		0	proportion of seeds moved at least 5m from the canopy edge	proportion of seeds dispersed						Rainforest	Vava'u Arichpelago	Tonga	McConkey et al 2015b	Mult	McConkey et al 2015bPandanustectorious	McConkey et al 2015bPandanustectoriousCoenobita-
Coenobitidae	Coenobita	-	crab	Pandanaceae	Pandanus	tectorious																			0		0	proportion of seeds moved at least 5m from the canopy edge	proportion of seeds dispersed						Rainforest	Vava'u Arichpelago	Tonga	McConkey et al 2015b	Mult	McConkey et al 2015bPandanustectorious	McConkey et al 2015bPandanustectoriousCoenobita-
Coenobitidae	Coenobita	-	crab	Anacardiaceae	Mangifera	indica																			0		0	proportion of seeds moved at least 5m from the canopy edge	proportion of seeds dispersed						Rainforest	Vava'u Arichpelago	Tonga	McConkey et al 2015b	Mult	McConkey et al 2015bMangiferaindica	McConkey et al 2015bMangiferaindicaCoenobita-
Pteropodidae	Pteropus	tonganus	bat	Anacardiaceae	Mangifera	indica																					0.07	proportion of seeds moved at least 5m from the canopy edge	proportion of seeds dispersed	100	0	0	418.33	Wilman, H., Belmaker, J., Simpson, J., de la Rosa, C., Rivadeneira, M. M., & Jetz, W. (2014). EltonTraits 1.0: Species-level foraging attributes of the world’s birds and mammals. Ecology, 95(7), 2027–2027.	Rainforest	Vava'u Arichpelago	Tonga	McConkey et al 2015b	Mult	McConkey et al 2015bMangiferaindica	McConkey et al 2015bMangiferaindicaPteropustonganus
Pteropodidae	Pteropus	tonganus	bat	Anacardiaceae	Mangifera	indica																			0		0	proportion of seeds moved at least 5m from the canopy edge	proportion of seeds dispersed	100	0	0	418.33	Wilman, H., Belmaker, J., Simpson, J., de la Rosa, C., Rivadeneira, M. M., & Jetz, W. (2014). EltonTraits 1.0: Species-level foraging attributes of the world’s birds and mammals. Ecology, 95(7), 2027–2027.	Rainforest	Vava'u Arichpelago	Tonga	McConkey et al 2015b	Mult	McConkey et al 2015bMangiferaindica	McConkey et al 2015bMangiferaindicaPteropustonganus
Pteropodidae	Pteropus	tonganus	bat	Combretaceae	Terminalia	litoralis																					0.34	proportion of seeds moved at least 5m from the canopy edge	proportion of seeds dispersed	100	0	0	418.33	Wilman, H., Belmaker, J., Simpson, J., de la Rosa, C., Rivadeneira, M. M., & Jetz, W. (2014). EltonTraits 1.0: Species-level foraging attributes of the world’s birds and mammals. Ecology, 95(7), 2027–2027.	Rainforest	Vava'u Arichpelago	Tonga	McConkey et al 2015b	Mult	McConkey et al 2015bTerminalialitoralis	McConkey et al 2015bTerminalialitoralisPteropustonganus
Pteropodidae	Pteropus	tonganus	bat	Combretaceae	Terminalia	litoralis																			0		0	proportion of seeds moved at least 5m from the canopy edge	proportion of seeds dispersed	100	0	0	418.33	Wilman, H., Belmaker, J., Simpson, J., de la Rosa, C., Rivadeneira, M. M., & Jetz, W. (2014). EltonTraits 1.0: Species-level foraging attributes of the world’s birds and mammals. Ecology, 95(7), 2027–2027.	Rainforest	Vava'u Arichpelago	Tonga	McConkey et al 2015b	Mult	McConkey et al 2015bTerminalialitoralis	McConkey et al 2015bTerminalialitoralisPteropustonganus
Columbidae	Ducula	pacifica	bird	Combretaceae	Terminalia	litoralis																					0.04	proportion of seeds moved at least 5m from the canopy edge	proportion of seeds dispersed	90	0	10	394.2	Wilman, H., Belmaker, J., Simpson, J., de la Rosa, C., Rivadeneira, M. M., & Jetz, W. (2014). EltonTraits 1.0: Species-level foraging attributes of the world’s birds and mammals. Ecology, 95(7), 2027–2027.	Rainforest	Vava'u Arichpelago	Tonga	McConkey et al 2015b	Mult	McConkey et al 2015bTerminalialitoralis	McConkey et al 2015bTerminalialitoralisDuculapacifica
Pteropodidae	Pteropus	tonganus	bat	Myrtaceae	Syzygium	clusiifolium																					0.07	proportion of seeds moved at least 5m from the canopy edge	proportion of seeds dispersed	100	0	0	418.33	Wilman, H., Belmaker, J., Simpson, J., de la Rosa, C., Rivadeneira, M. M., & Jetz, W. (2014). EltonTraits 1.0: Species-level foraging attributes of the world’s birds and mammals. Ecology, 95(7), 2027–2027.	Rainforest	Vava'u Arichpelago	Tonga	McConkey et al 2015b	Mult	McConkey et al 2015bSyzygiumclusiifolium	McConkey et al 2015bSyzygiumclusiifoliumPteropustonganus
Pteropodidae	Pteropus	tonganus	bat	Fabaceae	Inocarpus	fagifer																					0.27	proportion of seeds moved at least 5m from the canopy edge	proportion of seeds dispersed	100	0	0	418.33	Wilman, H., Belmaker, J., Simpson, J., de la Rosa, C., Rivadeneira, M. M., & Jetz, W. (2014). EltonTraits 1.0: Species-level foraging attributes of the world’s birds and mammals. Ecology, 95(7), 2027–2027.	Rainforest	Vava'u Arichpelago	Tonga	McConkey et al 2015b	Mult	McConkey et al 2015bInocarpusfagifer	McConkey et al 2015bInocarpusfagiferPteropustonganus
Pteropodidae	Pteropus	tonganus	bat	Ebenaceae	Diospyros	elliptica																					0.17	proportion of seeds moved at least 5m from the canopy edge	proportion of seeds dispersed	100	0	0	418.33	Wilman, H., Belmaker, J., Simpson, J., de la Rosa, C., Rivadeneira, M. M., & Jetz, W. (2014). EltonTraits 1.0: Species-level foraging attributes of the world’s birds and mammals. Ecology, 95(7), 2027–2027.	Rainforest	Vava'u Arichpelago	Tonga	McConkey et al 2015b	Mult	McConkey et al 2015bDiospyroselliptica	McConkey et al 2015bDiospyrosellipticaPteropustonganus
Coenobitidae	Coenobita	-	crab	Ebenaceae	Diospyros	elliptica																					0.001	proportion of seeds moved at least 5m from the canopy edge	proportion of seeds dispersed						Rainforest	Vava'u Arichpelago	Tonga	McConkey et al 2015b	Mult	McConkey et al 2015bDiospyroselliptica	McConkey et al 2015bDiospyrosellipticaCoenobita-
Pteropodidae	Pteropus	tonganus	bat	Rubiaceae	Guettarda	speciosa																					0.04	proportion of seeds moved at least 5m from the canopy edge	proportion of seeds dispersed	100	0	0	418.33	Wilman, H., Belmaker, J., Simpson, J., de la Rosa, C., Rivadeneira, M. M., & Jetz, W. (2014). EltonTraits 1.0: Species-level foraging attributes of the world’s birds and mammals. Ecology, 95(7), 2027–2027.	Rainforest	Vava'u Arichpelago	Tonga	McConkey et al 2015b	Mult	McConkey et al 2015bGuettardaspeciosa	McConkey et al 2015bGuettardaspeciosaPteropustonganus
Columbidae	Ducula	pacifica	bird	Rubiaceae	Guettarda	speciosa																			0		0	proportion of seeds moved at least 5m from the canopy edge	proportion of seeds dispersed	90	0	10	394.2	Wilman, H., Belmaker, J., Simpson, J., de la Rosa, C., Rivadeneira, M. M., & Jetz, W. (2014). EltonTraits 1.0: Species-level foraging attributes of the world’s birds and mammals. Ecology, 95(7), 2027–2027.	Rainforest	Vava'u Arichpelago	Tonga	McConkey et al 2015b	Mult	McConkey et al 2015bGuettardaspeciosa	McConkey et al 2015bGuettardaspeciosaDuculapacifica
Cracidae	Aburria	jacutinga	bird	Arecaceae	Euterpe	edulis						0.225	visits per hour, averaged over 10h of obs.		10.86	Fruits manipulated/visit										2.44			(dispersal probability x fruits manipulated)/(visit x visitation rate)	70	10	10	1240.96	Wilman, H., Belmaker, J., Simpson, J., de la Rosa, C., Rivadeneira, M. M., & Jetz, W. (2014). EltonTraits 1.0: Species-level foraging attributes of the world’s birds and mammals. Ecology, 95(7), 2027–2027.	Atlantic Rainforest	Parque Estadual Botehlho	Brazil	Rother et al 2016	Mult	Rother et al 2016Euterpeedulis	Rother et al 2016EuterpeedulisAburria jacutinga
Momotidae	Baryphthengus	ruficapillus	bird	Arecaceae	Euterpe	edulis						0.61	visits per hour, averaged over 10h of obs.		1.53	Fruits manipulated/visit										0.931			(dispersal probability x fruits manipulated)/(visit x visitation rate)	20	0	0	141.65	Wilman, H., Belmaker, J., Simpson, J., de la Rosa, C., Rivadeneira, M. M., & Jetz, W. (2014). EltonTraits 1.0: Species-level foraging attributes of the world’s birds and mammals. Ecology, 95(7), 2027–2027.	Atlantic Rainforest	Parque Estadual Botehlho	Brazil	Rother et al 2016	Mult	Rother et al 2016Euterpeedulis	Rother et al 2016EuterpeedulisBaryphthengusruficapillus
Psittacidae	Brotogeris	tirica	bird	Arecaceae	Euterpe	edulis						0.064	visits per hour, averaged over 10h of obs.		1	Fruits manipulated/visit										0.064			(dispersal probability x fruits manipulated)/(visit x visitation rate)	30	30	30	63	Wilman, H., Belmaker, J., Simpson, J., de la Rosa, C., Rivadeneira, M. M., & Jetz, W. (2014). EltonTraits 1.0: Species-level foraging attributes of the world’s birds and mammals. Ecology, 95(7), 2027–2027.	Atlantic Rainforest	Parque Estadual Botehlho	Brazil	Rother et al 2016	Mult	Rother et al 2016Euterpeedulis	Rother et al 2016EuterpeedulisBrotogeristirica
Mitrospingidae	Orthogonys	chloricterus	bird	Arecaceae	Euterpe	edulis						0.064	visits/ 10h		0	Fruits manipulated/visit										0			(dispersal probability x fruits manipulated)/(visit x visitation rate)	40	0	0	40	Wilman, H., Belmaker, J., Simpson, J., de la Rosa, C., Rivadeneira, M. M., & Jetz, W. (2014). EltonTraits 1.0: Species-level foraging attributes of the world’s birds and mammals. Ecology, 95(7), 2027–2027.	Atlantic Rainforest	Parque Estadual Botehlho	Brazil	Rother et al 2016	Mult	Rother et al 2016Euterpeedulis	Rother et al 2016EuterpeedulisOrthogonyschloricterus
Tyrannidae	Pitangus	sulphuratus	bird	Arecaceae	Euterpe	edulis						0.032	visits/ 10h		2	Fruits manipulated/visit										0.064			(dispersal probability x fruits manipulated)/(visit x visitation rate)	30	0	0	62.85	Wilman, H., Belmaker, J., Simpson, J., de la Rosa, C., Rivadeneira, M. M., & Jetz, W. (2014). EltonTraits 1.0: Species-level foraging attributes of the world’s birds and mammals. Ecology, 95(7), 2027–2027.	Atlantic Rainforest	Parque Estadual Botehlho	Brazil	Rother et al 2016	Mult	Rother et al 2016Euterpeedulis	Rother et al 2016EuterpeedulisPitangussulphuratus
Cotingidae	Procnias	nudicollis	bird	Arecaceae	Euterpe	edulis						0.161	visits/ 10h		8.8	Fruits manipulated/visit										1.413			(dispersal probability x fruits manipulated)/(visit x visitation rate)	100	0	0	172.04	Wilman, H., Belmaker, J., Simpson, J., de la Rosa, C., Rivadeneira, M. M., & Jetz, W. (2014). EltonTraits 1.0: Species-level foraging attributes of the world’s birds and mammals. Ecology, 95(7), 2027–2027.	Atlantic Rainforest	Parque Estadual Botehlho	Brazil	Rother et al 2016	Mult	Rother et al 2016Euterpeedulis	Rother et al 2016EuterpeedulisProcniasnudicollis
Cotingidae	Pyroderus	scutatus	bird	Arecaceae	Euterpe	edulis						0.193	visits/ 10h		1.17	Fruits manipulated/visit										0.225			(dispersal probability x fruits manipulated)/(visit x visitation rate)	60	0	0	357	Wilman, H., Belmaker, J., Simpson, J., de la Rosa, C., Rivadeneira, M. M., & Jetz, W. (2014). EltonTraits 1.0: Species-level foraging attributes of the world’s birds and mammals. Ecology, 95(7), 2027–2027.	Atlantic Rainforest	Parque Estadual Botehlho	Brazil	Rother et al 2016	Mult	Rother et al 2016Euterpeedulis	Rother et al 2016EuterpeedulisPyroderusscutatus
Psittacidae	Phyrrhura	frontalis	bird	Arecaceae	Euterpe	edulis						0.064	visits/ 10h		6.5	Fruits manipulated/visit										0.417			(dispersal probability x fruits manipulated)/(visit x visitation rate)	30	30	30	72	Wilman, H., Belmaker, J., Simpson, J., de la Rosa, C., Rivadeneira, M. M., & Jetz, W. (2014). EltonTraits 1.0: Species-level foraging attributes of the world’s birds and mammals. Ecology, 95(7), 2027–2027.	Atlantic Rainforest	Parque Estadual Botehlho	Brazil	Rother et al 2016	Mult	Rother et al 2016Euterpeedulis	Rother et al 2016EuterpeedulisPhyrrhurafrontalis
Ramphastidae	Ramphastos	dicolorus	bird	Arecaceae	Euterpe	edulis						0.096	visits/ 10h		4	Fruits manipulated/visit										0.385			(dispersal probability x fruits manipulated)/(visit x visitation rate)	80	0	0	331	Wilman, H., Belmaker, J., Simpson, J., de la Rosa, C., Rivadeneira, M. M., & Jetz, W. (2014). EltonTraits 1.0: Species-level foraging attributes of the world’s birds and mammals. Ecology, 95(7), 2027–2027.	Atlantic Rainforest	Parque Estadual Botehlho	Brazil	Rother et al 2016	Mult	Rother et al 2016Euterpeedulis	Rother et al 2016EuterpeedulisRamphastosdicolorus
Ramphastidae	Ramphastos	vitellinus	bird	Arecaceae	Euterpe	edulis						0.032	visits/ 10h		8	Fruits manipulated/visit										0.257			(dispersal probability x fruits manipulated)/(visit x visitation rate)	60	0	0	360.36	Wilman, H., Belmaker, J., Simpson, J., de la Rosa, C., Rivadeneira, M. M., & Jetz, W. (2014). EltonTraits 1.0: Species-level foraging attributes of the world’s birds and mammals. Ecology, 95(7), 2027–2027.	Atlantic Rainforest	Parque Estadual Botehlho	Brazil	Rother et al 2016	Mult	Rother et al 2016Euterpeedulis	Rother et al 2016EuterpeedulisRamphastosvitellinus
Ramphastidae	Selenidera	maculirostris	bird	Arecaceae	Euterpe	edulis						0.835	visits/ 10h		6.31	Fruits manipulated/visit										5.266			(dispersal probability x fruits manipulated)/(visit x visitation rate)	80	0	0	164	Wilman, H., Belmaker, J., Simpson, J., de la Rosa, C., Rivadeneira, M. M., & Jetz, W. (2014). EltonTraits 1.0: Species-level foraging attributes of the world’s birds and mammals. Ecology, 95(7), 2027–2027.	Atlantic Rainforest	Parque Estadual Botehlho	Brazil	Rother et al 2016	Mult	Rother et al 2016Euterpeedulis	Rother et al 2016EuterpeedulisSelenideramaculirostris
Thraupidae	Tachyphonus	coronatus	bird	Arecaceae	Euterpe	edulis						0.064	visits/ 10h		1	Fruits manipulated/visit										0.064			(dispersal probability x fruits manipulated)/(visit x visitation rate)	20	20	0	29.3	Wilman, H., Belmaker, J., Simpson, J., de la Rosa, C., Rivadeneira, M. M., & Jetz, W. (2014). EltonTraits 1.0: Species-level foraging attributes of the world’s birds and mammals. Ecology, 95(7), 2027–2027.	Atlantic Rainforest	Parque Estadual Botehlho	Brazil	Rother et al 2016	Mult	Rother et al 2016Euterpeedulis	Rother et al 2016EuterpeedulisTachyphonuscoronatus
Thraupidae	Tangara	seledon	bird	Arecaceae	Euterpe	edulis						0.161	visits/ 10h		0.2	Fruits manipulated/visit										0.032			(dispersal probability x fruits manipulated)/(visit x visitation rate)	80	0	0	18.7	Wilman, H., Belmaker, J., Simpson, J., de la Rosa, C., Rivadeneira, M. M., & Jetz, W. (2014). EltonTraits 1.0: Species-level foraging attributes of the world’s birds and mammals. Ecology, 95(7), 2027–2027.	Atlantic Rainforest	Parque Estadual Botehlho	Brazil	Rother et al 2016	Mult	Rother et al 2016Euterpeedulis	Rother et al 2016EuterpeedulisTangaraseledon
Thraupidae	Tangara	-	bird	Arecaceae	Euterpe	edulis						0.032	visits/ 10h		1	Fruits manipulated/visit										0.032			(dispersal probability x fruits manipulated)/(visit x visitation rate)						Atlantic Rainforest	Parque Estadual Botehlho	Brazil	Rother et al 2016	Mult	Rother et al 2016Euterpeedulis	Rother et al 2016EuterpeedulisTangara -
Trogonidae	Trogon	viridis	bird	Arecaceae	Euterpe	edulis						2.344	visits/ 10h		1.03	Fruits manipulated/visit										2.408			(dispersal probability x fruits manipulated)/(visit x visitation rate)	60	0	0	89.69	Wilman, H., Belmaker, J., Simpson, J., de la Rosa, C., Rivadeneira, M. M., & Jetz, W. (2014). EltonTraits 1.0: Species-level foraging attributes of the world’s birds and mammals. Ecology, 95(7), 2027–2027.	Atlantic Rainforest	Parque Estadual Botehlho	Brazil	Rother et al 2016	Mult	Rother et al 2016Euterpeedulis	Rother et al 2016EuterpeedulisTrogonviridis
Turdidae	Turdus	albicollis	bird	Arecaceae	Euterpe	edulis						1.67	visits/ 10h		1.94	Fruits manipulated/visit										3.243			(dispersal probability x fruits manipulated)/(visit x visitation rate)	40	0	0	54	Wilman, H., Belmaker, J., Simpson, J., de la Rosa, C., Rivadeneira, M. M., & Jetz, W. (2014). EltonTraits 1.0: Species-level foraging attributes of the world’s birds and mammals. Ecology, 95(7), 2027–2027.	Atlantic Rainforest	Parque Estadual Botehlho	Brazil	Rother et al 2016	Mult	Rother et al 2016Euterpeedulis	Rother et al 2016EuterpeedulisTurdusalbicollis
Turdidae	Turdus	amaurochalinus	bird	Arecaceae	Euterpe	edulis						0.064	visits/ 10h		5	Fruits manipulated/visit										0.321			(dispersal probability x fruits manipulated)/(visit x visitation rate)	60	0	0	57.9	Wilman, H., Belmaker, J., Simpson, J., de la Rosa, C., Rivadeneira, M. M., & Jetz, W. (2014). EltonTraits 1.0: Species-level foraging attributes of the world’s birds and mammals. Ecology, 95(7), 2027–2027.	Atlantic Rainforest	Parque Estadual Botehlho	Brazil	Rother et al 2016	Mult	Rother et al 2016Euterpeedulis	Rother et al 2016EuterpeedulisTurdusamaurochalinus
Turdidae	Turdus	flavipes	bird	Arecaceae	Euterpe	edulis						2.986	visits/ 10h		1.8	Fruits manipulated/visit										5.362			(dispersal probability x fruits manipulated)/(visit x visitation rate)	80	0	0	65.14	Wilman, H., Belmaker, J., Simpson, J., de la Rosa, C., Rivadeneira, M. M., & Jetz, W. (2014). EltonTraits 1.0: Species-level foraging attributes of the world’s birds and mammals. Ecology, 95(7), 2027–2027.	Atlantic Rainforest	Parque Estadual Botehlho	Brazil	Rother et al 2016	Mult	Rother et al 2016Euterpeedulis	Rother et al 2016EuterpeedulisTurdusflavipes
Turdidae	Turdus	leucomelas	bird	Arecaceae	Euterpe	edulis						0.128	visits/ 10h		1.75	Fruits manipulated/visit										0.225			(dispersal probability x fruits manipulated)/(visit x visitation rate)	30	0	0	69.1	Wilman, H., Belmaker, J., Simpson, J., de la Rosa, C., Rivadeneira, M. M., & Jetz, W. (2014). EltonTraits 1.0: Species-level foraging attributes of the world’s birds and mammals. Ecology, 95(7), 2027–2027.	Atlantic Rainforest	Parque Estadual Botehlho	Brazil	Rother et al 2016	Mult	Rother et al 2016Euterpeedulis	Rother et al 2016EuterpeedulisTurdusleucomelas
Turdidae	Turdus	rufiventris	bird	Arecaceae	Euterpe	edulis						0.096	visits/ 10h		2	Fruits manipulated/visit										0.193			(dispersal probability x fruits manipulated)/(visit x visitation rate)	50	0	0	69.44	Wilman, H., Belmaker, J., Simpson, J., de la Rosa, C., Rivadeneira, M. M., & Jetz, W. (2014). EltonTraits 1.0: Species-level foraging attributes of the world’s birds and mammals. Ecology, 95(7), 2027–2027.	Atlantic Rainforest	Parque Estadual Botehlho	Brazil	Rother et al 2016	Mult	Rother et al 2016Euterpeedulis	Rother et al 2016EuterpeedulisTurdusrufiventris
Turdidae	Turdus	-	bird	Arecaceae	Euterpe	edulis						0.096	visits/ 10h		1.33	Fruits manipulated/visit										0.128			(dispersal probability x fruits manipulated)/(visit x visitation rate)						Atlantic Rainforest	Parque Estadual Botehlho	Brazil	Rother et al 2016	Mult	Rother et al 2016Euterpeedulis	Rother et al 2016EuterpeedulisTurdus-
Tyrannidae	Atilla	rufus	bird	Elaeocarpaceae	Sloanea	guianensis						0.714	visits/ 10h		4.5	Fruits manipulated/visit										0.804			(dispersal probability x fruits manipulated)/(visit x visitation rate)	20	0	0			Atlantic Rainforest	Parque Estadual Botehlho	Brazil	Rother et al 2016	Mult	Rother et al 2016Sloaneaguianensis	Rother et al 2016SloaneaguianensisAtillarufus
Psittacidae	Brotogeris	tirica	bird	Elaeocarpaceae	Sloanea	guianensis						0.357	visits/ 10h		2	Fruits manipulated/visit										0.714			(dispersal probability x fruits manipulated)/(visit x visitation rate)	30	30	30	63	Wilman, H., Belmaker, J., Simpson, J., de la Rosa, C., Rivadeneira, M. M., & Jetz, W. (2014). EltonTraits 1.0: Species-level foraging attributes of the world’s birds and mammals. Ecology, 95(7), 2027–2027.	Atlantic Rainforest	Parque Estadual Botehlho	Brazil	Rother et al 2016	Mult	Rother et al 2016Sloaneaguianensis	Rother et al 2016SloaneaguianensisBrotogeristirica
Thraupidae	Dacnis	cayana	bird	Elaeocarpaceae	Sloanea	guianensis						1.071	visits/ 10h		1.67	Fruits manipulated/visit										0.198			(dispersal probability x fruits manipulated)/(visit x visitation rate)	40	0	10	13	Wilman, H., Belmaker, J., Simpson, J., de la Rosa, C., Rivadeneira, M. M., & Jetz, W. (2014). EltonTraits 1.0: Species-level foraging attributes of the world’s birds and mammals. Ecology, 95(7), 2027–2027.	Atlantic Rainforest	Parque Estadual Botehlho	Brazil	Rother et al 2016	Mult	Rother et al 2016Sloaneaguianensis	Rother et al 2016SloaneaguianensisDacniscayana
Fringillidae	Euphonia	pectoralis	bird	Elaeocarpaceae	Sloanea	guianensis						1.429	visits/ 10h		2.75	Fruits manipulated/visit										0.246			(dispersal probability x fruits manipulated)/(visit x visitation rate)	70	0	0	14.4	Wilman, H., Belmaker, J., Simpson, J., de la Rosa, C., Rivadeneira, M. M., & Jetz, W. (2014). EltonTraits 1.0: Species-level foraging attributes of the world’s birds and mammals. Ecology, 95(7), 2027–2027.	Atlantic Rainforest	Parque Estadual Botehlho	Brazil	Rother et al 2016	Mult	Rother et al 2016Sloaneaguianensis	Rother et al 2016SloaneaguianensisEuphoniapectoralis
Fringillidae	Euphonia	-	bird	Elaeocarpaceae	Sloanea	guianensis						1.429	visits/ 10h		3	Fruits manipulated/visit										0.268			(dispersal probability x fruits manipulated)/(visit x visitation rate)						Atlantic Rainforest	Parque Estadual Botehlho	Brazil	Rother et al 2016	Mult	Rother et al 2016Sloaneaguianensis	Rother et al 2016SloaneaguianensisEuphonia-
Cardinalidae	Habia	rubica	bird	Elaeocarpaceae	Sloanea	guianensis						0.714	visits/ 10h		5.5	Fruits manipulated/visit										0.982			(dispersal probability x fruits manipulated)/(visit x visitation rate)	20	0	0	32.46	Wilman, H., Belmaker, J., Simpson, J., de la Rosa, C., Rivadeneira, M. M., & Jetz, W. (2014). EltonTraits 1.0: Species-level foraging attributes of the world’s birds and mammals. Ecology, 95(7), 2027–2027.	Atlantic Rainforest	Parque Estadual Botehlho	Brazil	Rother et al 2016	Mult	Rother et al 2016Sloaneaguianensis	Rother et al 2016SloaneaguianensisHabiarubica
Mitrospingidae	Orthogonys	chloricterus	bird	Elaeocarpaceae	Sloanea	guianensis						0.357	visits/ 10h		3	Fruits manipulated/visit										1.071			(dispersal probability x fruits manipulated)/(visit x visitation rate)	40	0	0	40	Wilman, H., Belmaker, J., Simpson, J., de la Rosa, C., Rivadeneira, M. M., & Jetz, W. (2014). EltonTraits 1.0: Species-level foraging attributes of the world’s birds and mammals. Ecology, 95(7), 2027–2027.	Atlantic Rainforest	Parque Estadual Botehlho	Brazil	Rother et al 2016	Mult	Rother et al 2016Sloaneaguianensis	Rother et al 2016SloaneaguianensisOrthogonyschloricterus
Tityridae	Pachyramphus	castaneus	bird	Elaeocarpaceae	Sloanea	guianensis						0.357	visits/ 10h		1	Fruits manipulated/visit										0.071			(dispersal probability x fruits manipulated)/(visit x visitation rate)	10	0	0	19.5	Wilman, H., Belmaker, J., Simpson, J., de la Rosa, C., Rivadeneira, M. M., & Jetz, W. (2014). EltonTraits 1.0: Species-level foraging attributes of the world’s birds and mammals. Ecology, 95(7), 2027–2027.	Atlantic Rainforest	Parque Estadual Botehlho	Brazil	Rother et al 2016	Mult	Rother et al 2016Sloaneaguianensis	Rother et al 2016SloaneaguianensisPachyramphuscastaneus
Thraupidae	Saltator	fuliginosus	bird	Elaeocarpaceae	Sloanea	guianensis						0.714	visits/ 10h		1	Fruits manipulated/visit										0.179			(dispersal probability x fruits manipulated)/(visit x visitation rate)						Atlantic Rainforest	Parque Estadual Botehlho	Brazil	Rother et al 2016	Mult	Rother et al 2016Sloaneaguianensis	Rother et al 2016SloaneaguianensisSaltatorfuliginosus
Ramphastidae	Selenidera	maculirostris	bird	Elaeocarpaceae	Sloanea	guianensis						2.5	visits/ 10h		1.43	Fruits manipulated/visit										0.073			(dispersal probability x fruits manipulated)/(visit x visitation rate)	80	0	0	164	Wilman, H., Belmaker, J., Simpson, J., de la Rosa, C., Rivadeneira, M. M., & Jetz, W. (2014). EltonTraits 1.0: Species-level foraging attributes of the world’s birds and mammals. Ecology, 95(7), 2027–2027.	Atlantic Rainforest	Parque Estadual Botehlho	Brazil	Rother et al 2016	Mult	Rother et al 2016Sloaneaguianensis	Rother et al 2016SloaneaguianensisSelenideramaculirostris
Thraupidae	Tachyphonus	coronatus	bird	Elaeocarpaceae	Sloanea	guianensis						0.714	visits/ 10h		1.5	Fruits manipulated/visit										0.268			(dispersal probability x fruits manipulated)/(visit x visitation rate)	20	20	0	29.3	Wilman, H., Belmaker, J., Simpson, J., de la Rosa, C., Rivadeneira, M. M., & Jetz, W. (2014). EltonTraits 1.0: Species-level foraging attributes of the world’s birds and mammals. Ecology, 95(7), 2027–2027.	Atlantic Rainforest	Parque Estadual Botehlho	Brazil	Rother et al 2016	Mult	Rother et al 2016Sloaneaguianensis	Rother et al 2016SloaneaguianensisTachyphonuscoronatus
Thraupidae	Tangara	cayana	bird	Elaeocarpaceae	Sloanea	guianensis						0.714	visits/ 10h		1	Fruits manipulated/visit										0.179			(dispersal probability x fruits manipulated)/(visit x visitation rate)	90	0	0	18	Wilman, H., Belmaker, J., Simpson, J., de la Rosa, C., Rivadeneira, M. M., & Jetz, W. (2014). EltonTraits 1.0: Species-level foraging attributes of the world’s birds and mammals. Ecology, 95(7), 2027–2027.	Atlantic Rainforest	Parque Estadual Botehlho	Brazil	Rother et al 2016	Mult	Rother et al 2016Sloaneaguianensis	Rother et al 2016SloaneaguianensisTangaracayana
Thraupidae	Tangara	cyanocephala	bird	Elaeocarpaceae	Sloanea	guianensis						0.714	visits/ 10h		4	Fruits manipulated/visit										0.714			(dispersal probability x fruits manipulated)/(visit x visitation rate)	100	0	0	18	Wilman, H., Belmaker, J., Simpson, J., de la Rosa, C., Rivadeneira, M. M., & Jetz, W. (2014). EltonTraits 1.0: Species-level foraging attributes of the world’s birds and mammals. Ecology, 95(7), 2027–2027.	Atlantic Rainforest	Parque Estadual Botehlho	Brazil	Rother et al 2016	Mult	Rother et al 2016Sloaneaguianensis	Rother et al 2016SloaneaguianensisTangaracyanocephala
Thraupidae	Tangara	seledon	bird	Elaeocarpaceae	Sloanea	guianensis						1.071	visits/ 10h		2.33	Fruits manipulated/visit										0.278			(dispersal probability x fruits manipulated)/(visit x visitation rate)	80	0	0	18.7	Wilman, H., Belmaker, J., Simpson, J., de la Rosa, C., Rivadeneira, M. M., & Jetz, W. (2014). EltonTraits 1.0: Species-level foraging attributes of the world’s birds and mammals. Ecology, 95(7), 2027–2027.	Atlantic Rainforest	Parque Estadual Botehlho	Brazil	Rother et al 2016	Mult	Rother et al 2016Sloaneaguianensis	Rother et al 2016SloaneaguianensisTangaraseledon
Thraupidae	Tangara	-	bird	Elaeocarpaceae	Sloanea	guianensis						0.357	visits/ 10h		1	Fruits manipulated/visit										0.357			(dispersal probability x fruits manipulated)/(visit x visitation rate)						Atlantic Rainforest	Parque Estadual Botehlho	Brazil	Rother et al 2016	Mult	Rother et al 2016Sloaneaguianensis	Rother et al 2016SloaneaguianensisTangara-
Thraupidae	Thraupis	cyanoptera	bird	Elaeocarpaceae	Sloanea	guianensis						0.714	visits/ 10h		1.5	Fruits manipulated/visit										0.268			(dispersal probability x fruits manipulated)/(visit x visitation rate)	100	0	0	43.3	Wilman, H., Belmaker, J., Simpson, J., de la Rosa, C., Rivadeneira, M. M., & Jetz, W. (2014). EltonTraits 1.0: Species-level foraging attributes of the world’s birds and mammals. Ecology, 95(7), 2027–2027.	Atlantic Rainforest	Parque Estadual Botehlho	Brazil	Rother et al 2016	Mult	Rother et al 2016Sloaneaguianensis	Rother et al 2016SloaneaguianensisThraupiscyanoptera
Turdidae	Turdus	flavipes	bird	Elaeocarpaceae	Sloanea	guianensis						1.071	visits/ 10h		1	Fruits manipulated/visit										0.119			(dispersal probability x fruits manipulated)/(visit x visitation rate)	80	0	0	65.14	Wilman, H., Belmaker, J., Simpson, J., de la Rosa, C., Rivadeneira, M. M., & Jetz, W. (2014). EltonTraits 1.0: Species-level foraging attributes of the world’s birds and mammals. Ecology, 95(7), 2027–2027.	Atlantic Rainforest	Parque Estadual Botehlho	Brazil	Rother et al 2016	Mult	Rother et al 2016Sloaneaguianensis	Rother et al 2016SloaneaguianensisTurdusflavipes
Turdidae	Turdus	leucomelas	bird	Elaeocarpaceae	Sloanea	guianensis						0.357	visits/ 10h		3	Fruits manipulated/visit										1.071			(dispersal probability x fruits manipulated)/(visit x visitation rate)	30	0	0	69.1	Wilman, H., Belmaker, J., Simpson, J., de la Rosa, C., Rivadeneira, M. M., & Jetz, W. (2014). EltonTraits 1.0: Species-level foraging attributes of the world’s birds and mammals. Ecology, 95(7), 2027–2027.	Atlantic Rainforest	Parque Estadual Botehlho	Brazil	Rother et al 2016	Mult	Rother et al 2016Sloaneaguianensis	Rother et al 2016SloaneaguianensisTurdusleucomelas
Tityridae	Tityra	cayana	bird	Elaeocarpaceae	Sloanea	guianensis						0.357	visits/ 10h		2	Fruits manipulated/visit										0.714			(dispersal probability x fruits manipulated)/(visit x visitation rate)	80	0	0	68.1	Wilman, H., Belmaker, J., Simpson, J., de la Rosa, C., Rivadeneira, M. M., & Jetz, W. (2014). EltonTraits 1.0: Species-level foraging attributes of the world’s birds and mammals. Ecology, 95(7), 2027–2027.	Atlantic Rainforest	Parque Estadual Botehlho	Brazil	Rother et al 2016	Mult	Rother et al 2016Sloaneaguianensis	Rother et al 2016SloaneaguianensisTityracayana
Cracidae	Aburria	jacutinga	bird	Myristicaceae	Virola	bicuhyba						0.129	visits/ 10h		6	Fruits manipulated/visit										0.647			(dispersal probability x fruits manipulated)/(visit x visitation rate)	70	10	10	1240.96	Wilman, H., Belmaker, J., Simpson, J., de la Rosa, C., Rivadeneira, M. M., & Jetz, W. (2014). EltonTraits 1.0: Species-level foraging attributes of the world’s birds and mammals. Ecology, 95(7), 2027–2027.	Atlantic Rainforest	Parque Estadual Botehlho	Brazil	Rother et al 2016	Mult	Rother et al 2016Virolabicuhyba	Rother et al 2016VirolabicuhybaAburria jacutinga
Momotidae	Baryphthengus	ruficapillus	bird	Myristicaceae	Virola	bicuhyba						0.517	visits/ 10h		1	Fruits manipulated/visit										0.518			(dispersal probability x fruits manipulated)/(visit x visitation rate)	20	0	0	141.65	Wilman, H., Belmaker, J., Simpson, J., de la Rosa, C., Rivadeneira, M. M., & Jetz, W. (2014). EltonTraits 1.0: Species-level foraging attributes of the world’s birds and mammals. Ecology, 95(7), 2027–2027.	Atlantic Rainforest	Parque Estadual Botehlho	Brazil	Rother et al 2016	Mult	Rother et al 2016Virolabicuhyba	Rother et al 2016VirolabicuhybaBaryphthengusruficapillus
Mitrospingidae	Orthogonys	chloricterus	bird	Myristicaceae	Virola	bicuhyba						0.259	visits/ 10h		1	Fruits manipulated/visit										0.129			(dispersal probability x fruits manipulated)/(visit x visitation rate)	40	0	0	40	Wilman, H., Belmaker, J., Simpson, J., de la Rosa, C., Rivadeneira, M. M., & Jetz, W. (2014). EltonTraits 1.0: Species-level foraging attributes of the world’s birds and mammals. Ecology, 95(7), 2027–2027.	Atlantic Rainforest	Parque Estadual Botehlho	Brazil	Rother et al 2016	Mult	Rother et al 2016Virolabicuhyba	Rother et al 2016VirolabicuhybaOrthogonyschloricterus
Ramphastidae	Ramphastos	-	bird	Myristicaceae	Virola	bicuhyba						0.129	visits/ 10h		1	Fruits manipulated/visit										0.129			(dispersal probability x fruits manipulated)/(visit x visitation rate)						Atlantic Rainforest	Parque Estadual Botehlho	Brazil	Rother et al 2016	Mult	Rother et al 2016Virolabicuhyba	Rother et al 2016VirolabicuhybaRamphastos-
Ramphastidae	Ramphastos	vitellinus	bird	Myristicaceae	Virola	bicuhyba						0.129	visits/ 10h		1	Fruits manipulated/visit										0.129			(dispersal probability x fruits manipulated)/(visit x visitation rate)	60	0	0	360.36	Wilman, H., Belmaker, J., Simpson, J., de la Rosa, C., Rivadeneira, M. M., & Jetz, W. (2014). EltonTraits 1.0: Species-level foraging attributes of the world’s birds and mammals. Ecology, 95(7), 2027–2027.	Atlantic Rainforest	Parque Estadual Botehlho	Brazil	Rother et al 2016	Mult	Rother et al 2016Virolabicuhyba	Rother et al 2016VirolabicuhybaRamphastosvitellinus
Ramphastidae	Selenidera	maculirostris	bird	Myristicaceae	Virola	bicuhyba						0.776	visits/ 10h		1	Fruits manipulated/visit										0.776			(dispersal probability x fruits manipulated)/(visit x visitation rate)	80	0	0	164	Wilman, H., Belmaker, J., Simpson, J., de la Rosa, C., Rivadeneira, M. M., & Jetz, W. (2014). EltonTraits 1.0: Species-level foraging attributes of the world’s birds and mammals. Ecology, 95(7), 2027–2027.	Atlantic Rainforest	Parque Estadual Botehlho	Brazil	Rother et al 2016	Mult	Rother et al 2016Virolabicuhyba	Rother et al 2016VirolabicuhybaSelenideramaculirostris
Thraupidae	Tersina	viridis	bird	Myristicaceae	Virola	bicuhyba						1.035	visits/ 10h		1	Fruits manipulated/visit										0			(dispersal probability x fruits manipulated)/(visit x visitation rate)	70	0	0	29	Wilman, H., Belmaker, J., Simpson, J., de la Rosa, C., Rivadeneira, M. M., & Jetz, W. (2014). EltonTraits 1.0: Species-level foraging attributes of the world’s birds and mammals. Ecology, 95(7), 2027–2027.	Atlantic Rainforest	Parque Estadual Botehlho	Brazil	Rother et al 2016	Mult	Rother et al 2016Virolabicuhyba	Rother et al 2016VirolabicuhybaTersinaviridis
Thraupidae	Thraupis	palmarum	bird	Myristicaceae	Virola	bicuhyba						0.259	visits/ 10h		1	Fruits manipulated/visit										0			(dispersal probability x fruits manipulated)/(visit x visitation rate)	60	20	0	39	Wilman, H., Belmaker, J., Simpson, J., de la Rosa, C., Rivadeneira, M. M., & Jetz, W. (2014). EltonTraits 1.0: Species-level foraging attributes of the world’s birds and mammals. Ecology, 95(7), 2027–2027.	Atlantic Rainforest	Parque Estadual Botehlho	Brazil	Rother et al 2016	Mult	Rother et al 2016Virolabicuhyba	Rother et al 2016VirolabicuhybaThraupispalmarum
Trogonidae	Trogon	viridis	bird	Myristicaceae	Virola	bicuhyba						3.364	visits/ 10h		1	Fruits manipulated/visit										3.364			(dispersal probability x fruits manipulated)/(visit x visitation rate)	60	0	0	89.69	Wilman, H., Belmaker, J., Simpson, J., de la Rosa, C., Rivadeneira, M. M., & Jetz, W. (2014). EltonTraits 1.0: Species-level foraging attributes of the world’s birds and mammals. Ecology, 95(7), 2027–2027.	Atlantic Rainforest	Parque Estadual Botehlho	Brazil	Rother et al 2016	Mult	Rother et al 2016Virolabicuhyba	Rother et al 2016VirolabicuhybaTrogon viridis
Turdidae	Turdus	albicollis	bird	Myristicaceae	Virola	bicuhyba						0.388	visits/ 10h		1.67	Fruits manipulated/visit										0.388			(dispersal probability x fruits manipulated)/(visit x visitation rate)	40	0	0	54	Wilman, H., Belmaker, J., Simpson, J., de la Rosa, C., Rivadeneira, M. M., & Jetz, W. (2014). EltonTraits 1.0: Species-level foraging attributes of the world’s birds and mammals. Ecology, 95(7), 2027–2027.	Atlantic Rainforest	Parque Estadual Botehlho	Brazil	Rother et al 2016	Mult	Rother et al 2016Virolabicuhyba	Rother et al 2016VirolabicuhybaTurdusalbicollis
Turdidae	Turdus	flavipes	bird	Myristicaceae	Virola	bicuhyba						2.975	visits/ 10h		1.52	Fruits manipulated/visit										3.493			(dispersal probability x fruits manipulated)/(visit x visitation rate)	80	0	0	65.14	Wilman, H., Belmaker, J., Simpson, J., de la Rosa, C., Rivadeneira, M. M., & Jetz, W. (2014). EltonTraits 1.0: Species-level foraging attributes of the world’s birds and mammals. Ecology, 95(7), 2027–2027.	Atlantic Rainforest	Parque Estadual Botehlho	Brazil	Rother et al 2016	Mult	Rother et al 2016Virolabicuhyba	Rother et al 2016VirolabicuhybaTurdusflavipes
Turdidae	Turdus	leucomelas	bird	Myristicaceae	Virola	bicuhyba						0.776	visits/ 10h		3	Fruits manipulated/visit										1.035			(dispersal probability x fruits manipulated)/(visit x visitation rate)	30	0	0	69.1	Wilman, H., Belmaker, J., Simpson, J., de la Rosa, C., Rivadeneira, M. M., & Jetz, W. (2014). EltonTraits 1.0: Species-level foraging attributes of the world’s birds and mammals. Ecology, 95(7), 2027–2027.	Atlantic Rainforest	Parque Estadual Botehlho	Brazil	Rother et al 2016	Mult	Rother et al 2016Virolabicuhyba	Rother et al 2016VirolabicuhybaTurdusleucomelas
Turdidae	Turdus	rufiventris	bird	Myristicaceae	Virola	bicuhyba						0.259	visits/ 10h		1	Fruits manipulated/visit										0.259			(dispersal probability x fruits manipulated)/(visit x visitation rate)	50	0	0	69.44	Wilman, H., Belmaker, J., Simpson, J., de la Rosa, C., Rivadeneira, M. M., & Jetz, W. (2014). EltonTraits 1.0: Species-level foraging attributes of the world’s birds and mammals. Ecology, 95(7), 2027–2027.	Atlantic Rainforest	Parque Estadual Botehlho	Brazil	Rother et al 2016	Mult	Rother et al 2016Virolabicuhyba	Rother et al 2016VirolabicuhybaTurdusrufiventris
Turdidae	Turdus	-	bird	Myristicaceae	Virola	bicuhyba						0.647	visits/ 10h		1	Fruits manipulated/visit										0.259			(dispersal probability x fruits manipulated)/(visit x visitation rate)						Atlantic Rainforest	Parque Estadual Botehlho	Brazil	Rother et al 2016	Mult	Rother et al 2016Virolabicuhyba	Rother et al 2016VirolabicuhybaTurdus-
Picidae	Melanerpes	chrysogenys	bird	Burseraceae	Bursera	longipes						0.064	vists/hr-observation		2.45	Fruits/visit		0.04	probability of deposition in suitable site								0.03167	proportion of germinated seeds x seed depotision probability x contribution to the establishment of seedlings in suitable sites	frequency of visits x fruits/visit	10	10	0	67.72	Wilman, H., Belmaker, J., Simpson, J., de la Rosa, C., Rivadeneira, M. M., & Jetz, W. (2014). EltonTraits 1.0: Species-level foraging attributes of the world’s birds and mammals. Ecology, 95(7), 2027–2027.	Tropical Dry Forest (gradient of succession)	Balas Basid of Guerrero	Mexico	Almazan-Nunez et al 2016	OnePlant	Almazan-Nunez et al 2016Burseralongipes	Almazan-Nunez et al 2016BurseralongipesMelanerpeschrysogenys
Tyrannidae	Myiarchus	cinerascens	bird	Burseraceae	Bursera	longipes						0.19533	vists/hr-observation		2.376	Fruits/visit		0.213	probability of deposition in suitable site								1.31	proportion of germinated seeds x seed depotision probability x contribution to the establishment of seedlings in suitable sites	frequency of visits x fruits/visit	20	0	0	28.2	Wilman, H., Belmaker, J., Simpson, J., de la Rosa, C., Rivadeneira, M. M., & Jetz, W. (2014). EltonTraits 1.0: Species-level foraging attributes of the world’s birds and mammals. Ecology, 95(7), 2027–2027.	Tropical Dry Forest (gradient of succession)	Balas Basid of Guerrero	Mexico	Almazan-Nunez et al 2016	OnePlant	Almazan-Nunez et al 2016Burseralongipes	Almazan-Nunez et al 2016BurseralongipesMyiarchuscinerascens
Tyrannidae	Myiarchus	nuttingi	bird	Burseraceae	Bursera	longipes						0.1215	vists/hr-observation		2.485	Fruits/visit		0.135	probability of deposition in suitable site								0.44	proportion of germinated seeds x seed depotision probability x contribution to the establishment of seedlings in suitable sites	frequency of visits x fruits/visit	50	0	0	23	Wilman, H., Belmaker, J., Simpson, J., de la Rosa, C., Rivadeneira, M. M., & Jetz, W. (2014). EltonTraits 1.0: Species-level foraging attributes of the world’s birds and mammals. Ecology, 95(7), 2027–2027.	Tropical Dry Forest (gradient of succession)	Balas Basid of Guerrero	Mexico	Almazan-Nunez et al 2016	OnePlant	Almazan-Nunez et al 2016Burseralongipes	Almazan-Nunez et al 2016BurseralongipesMyiarchusnuttingi
Tyrannidae	Myiarchus	tyrannulus	bird	Burseraceae	Bursera	longipes						0.12867	vists/hr-observation		2.64	Fruits/visit		0.14	probability of deposition in suitable site								0.203	proportion of germinated seeds x seed depotision probability x contribution to the establishment of seedlings in suitable sites	frequency of visits x fruits/visit	20	0	0	35.45	Wilman, H., Belmaker, J., Simpson, J., de la Rosa, C., Rivadeneira, M. M., & Jetz, W. (2014). EltonTraits 1.0: Species-level foraging attributes of the world’s birds and mammals. Ecology, 95(7), 2027–2027.	Tropical Dry Forest (gradient of succession)	Balas Basid of Guerrero	Mexico	Almazan-Nunez et al 2016	OnePlant	Almazan-Nunez et al 2016Burseralongipes	Almazan-Nunez et al 2016BurseralongipesMyiarchustyrannulus
Tyrannidae	Myiodynastes	luteiventris	bird	Burseraceae	Bursera	longipes						0.05	vists/hr-observation		3.915	Fruits/visit		0.07	probability of deposition in suitable site								0.033	proportion of germinated seeds x seed depotision probability x contribution to the establishment of seedlings in suitable sites	frequency of visits x fruits/visit	30	30	0	46.9	Wilman, H., Belmaker, J., Simpson, J., de la Rosa, C., Rivadeneira, M. M., & Jetz, W. (2014). EltonTraits 1.0: Species-level foraging attributes of the world’s birds and mammals. Ecology, 95(7), 2027–2027.	Tropical Dry Forest (gradient of succession)	Balas Basid of Guerrero	Mexico	Almazan-Nunez et al 2016	OnePlant	Almazan-Nunez et al 2016Burseralongipes	Almazan-Nunez et al 2016BurseralongipesMyiodynastesluteiventris
Musophagidae	Tauraco	corythaix	bird	Fabaceae	Acacia	cyclops																			0.26	30.3846	7.9	germination rates after gut passage	average adult body mass as a proxy for seed load	70	10	10	308	Wilman, H., Belmaker, J., Simpson, J., de la Rosa, C., Rivadeneira, M. M., & Jetz, W. (2014). EltonTraits 1.0: Species-level foraging attributes of the world’s birds and mammals. Ecology, 95(7), 2027–2027.			South Africa	Mokotjomela et al 2016	OnePlant	Mokotjomela et al 2016Acaciacyclops	Mokotjomela et al 2016AcaciacyclopsTauraco corythaix
Columbidae	Streptopelia	semitorquata	bird	Fabaceae	Acacia	cyclops																			0.3395	15.3166	5.2	germination rates after gut passage	average adult body mass as a proxy for seed load	20	40	30	176	Wilman, H., Belmaker, J., Simpson, J., de la Rosa, C., Rivadeneira, M. M., & Jetz, W. (2014). EltonTraits 1.0: Species-level foraging attributes of the world’s birds and mammals. Ecology, 95(7), 2027–2027.			South Africa	Mokotjomela et al 2016	OnePlant	Mokotjomela et al 2016Acaciacyclops	Mokotjomela et al 2016AcaciacyclopsStreptopeliasemitorquata
Sturnidae	Onychognathus	morio	bird	Fabaceae	Acacia	cyclops																			0.288	13.8889	4	germination rates after gut passage	average adult body mass as a proxy for seed load	40	10	0	132.9	Wilman, H., Belmaker, J., Simpson, J., de la Rosa, C., Rivadeneira, M. M., & Jetz, W. (2014). EltonTraits 1.0: Species-level foraging attributes of the world’s birds and mammals. Ecology, 95(7), 2027–2027.			South Africa	Mokotjomela et al 2016	OnePlant	Mokotjomela et al 2016Acaciacyclops	Mokotjomela et al 2016AcaciacyclopsOnychognathusmorio
Columbidae	Spilopelia	senegalensis	bird	Fabaceae	Acacia	cyclops																			0.2104	9.98099	2.1	germination rates after gut passage	average adult body mass as a proxy for seed load	10	70	0	82.13	Wilman, H., Belmaker, J., Simpson, J., de la Rosa, C., Rivadeneira, M. M., & Jetz, W. (2014). EltonTraits 1.0: Species-level foraging attributes of the world’s birds and mammals. Ecology, 95(7), 2027–2027.			South Africa	Mokotjomela et al 2016	OnePlant	Mokotjomela et al 2016Acaciacyclops	Mokotjomela et al 2016AcaciacyclopsSpilopeliasenegalensis
Passerellidae	Atlapetes	citrinellus	bird	Podocarpaceae	Podocarpus	parlatorei	0.000791	probability of seed survival x probability of germination				0.4	fruit consumers 120min^-1					1.81							0.0014	0.62	0.001	seed deposition x prob. seed survival x prob. germination	visit rate x dispersed seeds	30	30	0	28	Wilman, H., Belmaker, J., Simpson, J., de la Rosa, C., Rivadeneira, M. M., & Jetz, W. (2014). EltonTraits 1.0: Species-level foraging attributes of the world’s birds and mammals. Ecology, 95(7), 2027–2027.	cloud forest	Taficillo Peak, San Javier Mountain Range	Argentina	Blendinger 2017	OnePlant	Blendinger 2017Podocarpus parlatorei	Blendinger 2017Podocarpus parlatoreiAtlapetescitrinellus
Tyrannidae	Elaenia	albiceps	bird	Podocarpaceae	Podocarpus	parlatorei	0.000791	probability of seed survival x probability of germination				2.8	fruit consumers 120min^-2					2.83							0.0022	35.94	0.079	seed deposition x prob. seed survival x prob. germination	visit rate x dispersed seeds	50	0	0	15.5	Wilman, H., Belmaker, J., Simpson, J., de la Rosa, C., Rivadeneira, M. M., & Jetz, W. (2014). EltonTraits 1.0: Species-level foraging attributes of the world’s birds and mammals. Ecology, 95(7), 2027–2027.	cloud forest	Taficillo Peak, San Javier Mountain Range	Argentina	Blendinger 2017	OnePlant	Blendinger 2017Podocarpus parlatorei	Blendinger 2017Podocarpus parlatoreiElaeniaalbiceps
Tyrannidae	Elaenia	strepera	bird	Podocarpaceae	Podocarpus	parlatorei	0.000791	probability of seed survival x probability of germination				0.8	fruit consumers 120min^-3					0.35							0.0003	2.16	0.006	seed deposition x prob. seed survival x prob. germination	visit rate x dispersed seeds	20	0	0	19.3	Wilman, H., Belmaker, J., Simpson, J., de la Rosa, C., Rivadeneira, M. M., & Jetz, W. (2014). EltonTraits 1.0: Species-level foraging attributes of the world’s birds and mammals. Ecology, 95(7), 2027–2027.	cloud forest	Taficillo Peak, San Javier Mountain Range	Argentina	Blendinger 2017	OnePlant	Blendinger 2017Podocarpus parlatorei	Blendinger 2017Podocarpus parlatoreiElaeniastrepera
Turdidae	Turdus	nigriceps	bird	Podocarpaceae	Podocarpus	parlatorei	0.000791	probability of seed survival x probability of germination				2	fruit consumers 120min^-4					0.18							0.0001	130.74	0.013	seed deposition x prob. seed survival x prob. germination	visit rate x dispersed seeds	60	0	0	52.7	Wilman, H., Belmaker, J., Simpson, J., de la Rosa, C., Rivadeneira, M. M., & Jetz, W. (2014). EltonTraits 1.0: Species-level foraging attributes of the world’s birds and mammals. Ecology, 95(7), 2027–2027.	cloud forest	Taficillo, San Javier Mountain Range	Argentina	Blendinger 2017	OnePlant	Blendinger 2017Podocarpus parlatorei	Blendinger 2017Podocarpus parlatoreiTurdusnigriceps
Passerellidae	Atlapetes	fulviceps	bird	Podocarpaceae	Podocarpus	parlatorei	0.001768	probability of seed survival x probability of germination				1.13	fruit consumers 120min^-5					0.64							0.0011	5.79	0.006	seed deposition x prob. seed survival x prob. germination	visit rate x dispersed seeds	30	30	0	28.2	Wilman, H., Belmaker, J., Simpson, J., de la Rosa, C., Rivadeneira, M. M., & Jetz, W. (2014). EltonTraits 1.0: Species-level foraging attributes of the world’s birds and mammals. Ecology, 95(7), 2027–2027.	cloud forest	Nogalar de los Toldos National Reserve	Argentina	Blendinger 2017	OnePlant	Blendinger 2017Podocarpus parlatorei	Blendinger 2017Podocarpus parlatoreiAtlapetesfulviceps
Tyrannidae	Elaenia	albiceps	bird	Podocarpaceae	Podocarpus	parlatorei	0.001768	probability of seed survival x probability of germination				3.88	fruit consumers 120min^-6					1.95							0.0034	67.37	0.229	seed deposition x prob. seed survival x prob. germination	visit rate x dispersed seeds	50	0	0	15.5	Wilman, H., Belmaker, J., Simpson, J., de la Rosa, C., Rivadeneira, M. M., & Jetz, W. (2014). EltonTraits 1.0: Species-level foraging attributes of the world’s birds and mammals. Ecology, 95(7), 2027–2027.	cloud forest	Nogalar de los Toldos National Reserve	Argentina	Blendinger 2017	OnePlant	Blendinger 2017Podocarpus parlatorei	Blendinger 2017Podocarpus parlatoreiElaeniaalbiceps
Thraupidae	Thraupis	sayaca	bird	Podocarpaceae	Podocarpus	parlatorei	0.001768	probability of seed survival x probability of germination				1	fruit consumers 120min^-7					0.1							0.0002	6.56	0.001	seed deposition x prob. seed survival x prob. germination	visit rate x dispersed seeds	50	40	0	32.49	Wilman, H., Belmaker, J., Simpson, J., de la Rosa, C., Rivadeneira, M. M., & Jetz, W. (2014). EltonTraits 1.0: Species-level foraging attributes of the world’s birds and mammals. Ecology, 95(7), 2027–2027.	cloud forest	Nogalar de los Toldos National Reserve	Argentina	Blendinger 2017	OnePlant	Blendinger 2017Podocarpus parlatorei	Blendinger 2017Podocarpus parlatoreiThraupissayaca
Tyrannidae	Elaenia	obscura	bird	Podocarpaceae	Podocarpus	parlatorei	0.004968	probability of seed survival x probability of germination				2.67	fruit consumers 120min^-8					1.59							0.0079	31.84	0.252	seed deposition x prob. seed survival x prob. germination	visit rate x dispersed seeds	50	0	0	23.9	Wilman, H., Belmaker, J., Simpson, J., de la Rosa, C., Rivadeneira, M. M., & Jetz, W. (2014). EltonTraits 1.0: Species-level foraging attributes of the world’s birds and mammals. Ecology, 95(7), 2027–2027.	cloud forest	Valley of Los Toldos	Argentina	Blendinger 2017	OnePlant	Blendinger 2017Podocarpus parlatorei	Blendinger 2017Podocarpus parlatoreiElaeniaobscura
Tyrannidae	Elaenia	parvirostris	bird	Podocarpaceae	Podocarpus	parlatorei	0.004968	probability of seed survival x probability of germination				3.33	fruit consumers 120min^-9					3.54							0.0176	33.51	0.59	seed deposition x prob. seed survival x prob. germination	visit rate x dispersed seeds	30	0	0	13.8	Wilman, H., Belmaker, J., Simpson, J., de la Rosa, C., Rivadeneira, M. M., & Jetz, W. (2014). EltonTraits 1.0: Species-level foraging attributes of the world’s birds and mammals. Ecology, 95(7), 2027–2027.	cloud forest	Valley of Los Toldos	Argentina	Blendinger 2017	OnePlant	Blendinger 2017Podocarpus parlatorei	Blendinger 2017Podocarpus parlatoreiElaeniaparvirostris
Thraupidae	Thraupis	sayaca	bird	Podocarpaceae	Podocarpus	parlatorei	0.004968	probability of seed survival x probability of germination				1	fruit consumers 120min^-10					1.67							0.0083	7.45	0.062	seed deposition x prob. seed survival x prob. germination	visit rate x dispersed seeds	50	40	0	32.49	Wilman, H., Belmaker, J., Simpson, J., de la Rosa, C., Rivadeneira, M. M., & Jetz, W. (2014). EltonTraits 1.0: Species-level foraging attributes of the world’s birds and mammals. Ecology, 95(7), 2027–2027.	cloud forest	Valley of Los Toldos	Argentina	Blendinger 2017	OnePlant	Blendinger 2017Podocarpus parlatorei	Blendinger 2017Podocarpus parlatoreiThraupissayaca
Turdidae	Turdus	rufiventris	bird	Podocarpaceae	Podocarpus	parlatorei	0.004968	probability of seed survival x probability of germination				2	fruit consumers 120min^-11					1.95							0.0097	43.26	0.42	seed deposition x prob. seed survival x prob. germination	visit rate x dispersed seeds	50	0	0	69.44	Wilman, H., Belmaker, J., Simpson, J., de la Rosa, C., Rivadeneira, M. M., & Jetz, W. (2014). EltonTraits 1.0: Species-level foraging attributes of the world’s birds and mammals. Ecology, 95(7), 2027–2027.	cloud forest	Valley of Los Toldos	Argentina	Blendinger 2017	OnePlant	Blendinger 2017Podocarpus parlatorei	Blendinger 2017Podocarpus parlatoreiTurdusrufiventris
Mimidae + Cuculidae	-	-	bird	Burseraceae	Bursera	graveolons																			0.67	0.000686	0.00045962	percentage of emerged seedlings	number of seeds dispersed per square meter and hour						dry lowland and humid highland	Santa Cruz and San Cristobel Islands	Ecuador	Nogales et al 2017	Mult	Nogales et al 2017Burseragraveolons	Nogales et al 2017Burseragraveolons--
Mimidae + Cuculidae	-	-	bird	Rubiaceae	Chiococca	alba																			0.02	0.00506	0.0001012	percentage of emerged seedlings	number of seeds dispersed per square meter and hour						dry lowland and humid highland	Santa Cruz and San Cristobel Islands	Ecuador	Nogales et al 2017	Mult	Nogales et al 2017Chiococcaalba	Nogales et al 2017Chiococcaalba--
Mimidae + Cuculidae	-	-	bird	Boraginaceae	Cordia	leucophlyctis																			0	5.61e-05	0	percentage of emerged seedlings	number of seeds dispersed per square meter and hour						dry lowland and humid highland	Santa Cruz and San Cristobel Islands	Ecuador	Nogales et al 2017	Mult	Nogales et al 2017Cordialeucophlyctis	Nogales et al 2017Cordialeucophlyctis--
Mimidae + Cuculidae	-	-	bird	Boraginaceae	Cordia	lutea																			0.33	0.000163	5.379e-05	percentage of emerged seedlings	number of seeds dispersed per square meter and hour						dry lowland and humid highland	Santa Cruz and San Cristobel Islands	Ecuador	Nogales et al 2017	Mult	Nogales et al 2017Cordialutea	Nogales et al 2017Cordialutea--
Mimidae + Cuculidae	-	-	bird	Verbenaceae	Lantana	camara																			0	0.00021	0	percentage of emerged seedlings	number of seeds dispersed per square meter and hour						dry lowland and humid highland	Santa Cruz and San Cristobel Islands	Ecuador	Nogales et al 2017	Mult	Nogales et al 2017Lantanacamara	Nogales et al 2017Lantanacamara--
Mimidae + Cuculidae	-	-	bird	Verbenaceae	Lantana	peduncularis																			0	0.000187	0	percentage of emerged seedlings	number of seeds dispersed per square meter and hour						dry lowland and humid highland	Santa Cruz and San Cristobel Islands	Ecuador	Nogales et al 2017	Mult	Nogales et al 2017Lantanapeduncularis	Nogales et al 2017Lantanapeduncularis--
Mimidae + Cuculidae	-	-	bird	Cucurbitaceae	Momordica	charantia																			0.2	0.000312	6.24e-05	percentage of emerged seedlings	number of seeds dispersed per square meter and hour						dry lowland and humid highland	Santa Cruz and San Cristobel Islands	Ecuador	Nogales et al 2017	Mult	Nogales et al 2017Momordicacharantia	Nogales et al 2017Momordicacharantia--
Mimidae + Cuculidae	-	-	bird	Passifloraceae	Passiflora	foetida																			0.5	0.00015	7.5e-05	percentage of emerged seedlings	number of seeds dispersed per square meter and hour						dry lowland and humid highland	Santa Cruz and San Cristobel Islands	Ecuador	Nogales et al 2017	Mult	Nogales et al 2017Passiflorafoetida	Nogales et al 2017Passiflorafoetida--
Mimidae + Cuculidae	-	-	bird	Myrtaceae	Psidium	guajava																			0.75	0.000224	0	percentage of emerged seedlings	number of seeds dispersed per square meter and hour						dry lowland and humid highland	Santa Cruz and San Cristobel Islands	Ecuador	Nogales et al 2017	Mult	Nogales et al 2017Psidiumguajava	Nogales et al 2017Psidiumguajava--
Mimidae + Cuculidae	-	-	bird	Rosaceae	Rubus	niveus																			0.21	0.00243	0	percentage of emerged seedlings	number of seeds dispersed per square meter and hour						dry lowland and humid highland	Santa Cruz and San Cristobel Islands	Ecuador	Nogales et al 2017	Mult	Nogales et al 2017Rubusniveus	Nogales et al 2017Rubusniveus--
Mimidae + Cuculidae	-	-	bird	Rhamnaceae	Scutia	spicata																			0.3	0.000935	0.0002805	percentage of emerged seedlings	number of seeds dispersed per square meter and hour						dry lowland and humid highland	Santa Cruz and San Cristobel Islands	Ecuador	Nogales et al 2017	Mult	Nogales et al 2017Scutiaspicata	Nogales et al 2017Scutiaspicata--
Mimidae + Cuculidae	-	-	bird	Boraginaceae	Tournefortia	psilostachia																			0.12	0.0115	0.00138	percentage of emerged seedlings	number of seeds dispersed per square meter and hour						dry lowland and humid highland	Santa Cruz and San Cristobel Islands	Ecuador	Nogales et al 2017	Mult	Nogales et al 2017Tournefortiapsilostachia	Nogales et al 2017Tournefortiapsilostachia--
Mimidae + Cuculidae	-	-	bird	Boraginaceae	Tournefortia	pubescens																			0.11	0.00541	0.0005951	percentage of emerged seedlings	number of seeds dispersed per square meter and hour						dry lowland and humid highland	Santa Cruz and San Cristobel Islands	Ecuador	Nogales et al 2017	Mult	Nogales et al 2017Tournefortiapubescens	Nogales et al 2017Tournefortiapubescens--
Mimidae + Cuculidae	-	-	bird	Boraginaceae	Tournefortia	rufo-sericea																			0	7.48e-05	0	percentage of emerged seedlings	number of seeds dispersed per square meter and hour						dry lowland and humid highland	Santa Cruz and San Cristobel Islands	Ecuador	Nogales et al 2017	Mult	Nogales et al 2017Tournefortiarufo-sericea	Nogales et al 2017Tournefortiarufo-sericea--
Mimidae + Cuculidae	-	-	bird	Apocynaceae	Vallesia	glabra																			0	0.000168	0	percentage of emerged seedlings	number of seeds dispersed per square meter and hour						dry lowland and humid highland	Santa Cruz and San Cristobel Islands	Ecuador	Nogales et al 2017	Mult	Nogales et al 2017Vallesiaglabra	Nogales et al 2017Vallesiaglabra--
Mimidae + Cuculidae	-	-	bird	Rutaceae	Zanthoxylum	fagara																			0	0.00171	0	percentage of emerged seedlings	number of seeds dispersed per square meter and hour						dry lowland and humid highland	Santa Cruz and San Cristobel Islands	Ecuador	Nogales et al 2017	Mult	Nogales et al 2017Zanthoxylumfagara	Nogales et al 2017Zanthoxylumfagara--
Hylobatidae	Nomascus	gabriellae	primate	Anacardiaceae	Dracontomelon	Dao																			0.451	0.091	0.041	proportion of seeds handled by each animal species that survived to produce a 6 month old seedling	proportion of crop handled by each animal	80	0	10	6850.16	Wilman, H., Belmaker, J., Simpson, J., de la Rosa, C., Rivadeneira, M. M., & Jetz, W. (2014). EltonTraits 1.0: Species-level foraging attributes of the world’s birds and mammals. Ecology, 95(7), 2027–2027.	lowland evergreen and semi-evergreen forest	Cat Tien National Park (Cat Loc and Cat Tien sections)	Vietnam	Hai et al 2018	OnePlant	Hai et al 2018DracontomelonDao	Hai et al 2018DracontomelonDaoNomascusgabriellae
Cercopithecidae	Macaca	-	primate	Anacardiaceae	Dracontomelon	Dao																			0.0889	0.252	0.022	proportion of seeds handled by each animal species that survived to produce a 6 month old seedling	proportion of crop handled by each animal						lowland evergreen and semi-evergreen forest	Cat Tien National Park (Cat Loc and Cat Tien sections)	Vietnam	Hai et al 2018	OnePlant	Hai et al 2018DracontomelonDao	Hai et al 2018DracontomelonDaoMacaca-
Sciuridae	-	-	rodent	Anacardiaceae	Dracontomelon	Dao																			0.0194	0.191	0.004	proportion of seeds handled by each animal species that survived to produce a 6 month old seedling	proportion of crop handled by each animal						lowland evergreen and semi-evergreen forest	Cat Tien National Park (Cat Loc and Cat Tien sections)	Vietnam	Hai et al 2018	OnePlant	Hai et al 2018DracontomelonDao	Hai et al 2018DracontomelonDao--
Elephantidae	Elephas	maximus	elephant	Annonaceae	Platymitra	macrocarpa																			0.1599	0.0317	0.0051	proportion of handled seeds producing a 3 month seedling	proportion of seeds handled	0	0	100	2915040	Wilman, H., Belmaker, J., Simpson, J., de la Rosa, C., Rivadeneira, M. M., & Jetz, W. (2014). EltonTraits 1.0: Species-level foraging attributes of the world’s birds and mammals. Ecology, 95(7), 2027–2027.	seasonal evergreen forest	Mo Singto Forest Dynamics Plot, Khao Yai National Park	Thailand	McConkey et al 2018	OnePlant	McConkey et al 2018Platymitramacrocarpa	McConkey et al 2018PlatymitramacrocarpaElephasmaximus
Cervidae	Rusa	unicolor	ungulate	Annonaceae	Platymitra	macrocarpa																			0.01	0.233	0.0023	proportion of handled seeds producing a 3 month seedling	proportion of seeds handled	10	0	90	177523	Wilman, H., Belmaker, J., Simpson, J., de la Rosa, C., Rivadeneira, M. M., & Jetz, W. (2014). EltonTraits 1.0: Species-level foraging attributes of the world’s birds and mammals. Ecology, 95(7), 2027–2027.	seasonal evergreen forest	Mo Singto Forest Dynamics Plot, Khao Yai National Park	Thailand	McConkey et al 2018	OnePlant	McConkey et al 2018Platymitramacrocarpa	McConkey et al 2018PlatymitramacrocarpaRusaunicolor
Ursidae	-	-	bear	Annonaceae	Platymitra	macrocarpa																			0.1599	0.02	0.0032	proportion of handled seeds producing a 3 month seedling	proportion of seeds handled						seasonal evergreen forest	Mo Singto Forest Dynamics Plot, Khao Yai National Park	Thailand	McConkey et al 2018	OnePlant	McConkey et al 2018Platymitramacrocarpa	McConkey et al 2018Platymitramacrocarpa--
Cervidae	Muntiacus	muntjak	ungulate	Annonaceae	Platymitra	macrocarpa																			0.01	0.00268	3e-05	proportion of handled seeds producing a 3 month seedling	proportion of seeds handled	30	0	70	15925.8	Wilman, H., Belmaker, J., Simpson, J., de la Rosa, C., Rivadeneira, M. M., & Jetz, W. (2014). EltonTraits 1.0: Species-level foraging attributes of the world’s birds and mammals. Ecology, 95(7), 2027–2027.	seasonal evergreen forest	Mo Singto Forest Dynamics Plot, Khao Yai National Park	Thailand	McConkey et al 2018	OnePlant	McConkey et al 2018Platymitramacrocarpa	McConkey et al 2018PlatymitramacrocarpaMuntiacusmuntjak
Cercopithecidae	Macaca	leonina	primate	Annonaceae	Platymitra	macrocarpa																			0.0025	0.07	0.0002	proportion of handled seeds producing a 3 month seedling	proportion of seeds handled	80	0	10	5786.96	Wilman, H., Belmaker, J., Simpson, J., de la Rosa, C., Rivadeneira, M. M., & Jetz, W. (2014). EltonTraits 1.0: Species-level foraging attributes of the world’s birds and mammals. Ecology, 95(7), 2027–2027.	seasonal evergreen forest	Mo Singto Forest Dynamics Plot, Khao Yai National Park	Thailand	McConkey et al 2018	OnePlant	McConkey et al 2018Platymitramacrocarpa	McConkey et al 2018PlatymitramacrocarpaMacacaleonina
Hylobatidae	Hylobates	lar	primate	Annonaceae	Platymitra	macrocarpa																			0.0126	0.2296	0.0029	proportion of handled seeds producing a 3 month seedling	proportion of seeds handled	70	0	20	4892	Wilman, H., Belmaker, J., Simpson, J., de la Rosa, C., Rivadeneira, M. M., & Jetz, W. (2014). EltonTraits 1.0: Species-level foraging attributes of the world’s birds and mammals. Ecology, 95(7), 2027–2027.	seasonal evergreen forest	Mo Singto Forest Dynamics Plot, Khao Yai National Park	Thailand	McConkey et al 2018	OnePlant	McConkey et al 2018Platymitramacrocarpa	McConkey et al 2018PlatymitramacrocarpaHylobateslar
Sciuridae	Ratufa	bicolor	rodent	Annonaceae	Platymitra	macrocarpa																			0	0.0196	0	proportion of handled seeds producing a 3 month seedling	proportion of seeds handled	30	30	20	2050	Wilman, H., Belmaker, J., Simpson, J., de la Rosa, C., Rivadeneira, M. M., & Jetz, W. (2014). EltonTraits 1.0: Species-level foraging attributes of the world’s birds and mammals. Ecology, 95(7), 2027–2027.	seasonal evergreen forest	Mo Singto Forest Dynamics Plot, Khao Yai National Park	Thailand	McConkey et al 2018	OnePlant	McConkey et al 2018Platymitramacrocarpa	McConkey et al 2018PlatymitramacrocarpaRatufabicolor
Pipridae	Chiroxihiphia	caudata	bird	Meliaceae	Cabralea	canjerana						1.8	visits h^-1		1	fruit eaten per visit		1	proportion of depature flights into the forest (vs. into urban are)						1	1.8	1.8	proportion of depature flights into the forest (vs. into urban are)	visitation rate x fruit ingestion rate	50	0	0	25.6	Wilman, H., Belmaker, J., Simpson, J., de la Rosa, C., Rivadeneira, M. M., & Jetz, W. (2014). EltonTraits 1.0: Species-level foraging attributes of the world’s birds and mammals. Ecology, 95(7), 2027–2027.	semideciduous Atlantic forest	Mata de Santa Genebra	Brazil	Pizo and Carmago 2018	OnePlant	Pizo and Carmago 2018Cabraleacanjerana	Pizo and Carmago 2018CabraleacanjeranaChiroxihiphiacaudata
Tyrannidae	Empidonomus	varius	bird	Meliaceae	Cabralea	canjerana						0.8	visits h^-2		1	fruit eaten per visit		0.5	proportion of depature flights into the forest (vs. into urban are)						0.5	0.8	0.4	proportion of depature flights into the forest (vs. into urban are)	visitation rate x fruit ingestion rate	40	0	0	27.1	Wilman, H., Belmaker, J., Simpson, J., de la Rosa, C., Rivadeneira, M. M., & Jetz, W. (2014). EltonTraits 1.0: Species-level foraging attributes of the world’s birds and mammals. Ecology, 95(7), 2027–2027.	semideciduous Atlantic forest	Mata de Santa Genebra	Brazil	Pizo and Carmago 2018	OnePlant	Pizo and Carmago 2018Cabraleacanjerana	Pizo and Carmago 2018CabraleacanjeranaEmpidonomusvarius
Tyrannidae	Myiodynastes	maculatus	bird	Meliaceae	Cabralea	canjerana						2.6	visits h^-3		1.2	fruit eaten per visit		1	proportion of depature flights into the forest (vs. into urban are)						1	3.12	3.12	proportion of depature flights into the forest (vs. into urban are)	visitation rate x fruit ingestion rate	30	0	0	43.2	Wilman, H., Belmaker, J., Simpson, J., de la Rosa, C., Rivadeneira, M. M., & Jetz, W. (2014). EltonTraits 1.0: Species-level foraging attributes of the world’s birds and mammals. Ecology, 95(7), 2027–2027.	semideciduous Atlantic forest	Mata de Santa Genebra	Brazil	Pizo and Carmago 2018	OnePlant	Pizo and Carmago 2018Cabraleacanjerana	Pizo and Carmago 2018CabraleacanjeranaMyiodynastesmaculatus
Tyrannidae	Pitangus	sulphuratus	bird	Meliaceae	Cabralea	canjerana						2.5	visits h^-4		1.6	fruit eaten per visit		0.3	proportion of depature flights into the forest (vs. into urban are)						0.3	4	1.2	proportion of depature flights into the forest (vs. into urban are)	visitation rate x fruit ingestion rate	30	0	0	62.85	Wilman, H., Belmaker, J., Simpson, J., de la Rosa, C., Rivadeneira, M. M., & Jetz, W. (2014). EltonTraits 1.0: Species-level foraging attributes of the world’s birds and mammals. Ecology, 95(7), 2027–2027.	semideciduous Atlantic forest	Mata de Santa Genebra	Brazil	Pizo and Carmago 2018	OnePlant	Pizo and Carmago 2018Cabraleacanjerana	Pizo and Carmago 2018CabraleacanjeranaPitangussulphuratus
Tyrannidae	Myiarchus	-	bird	Meliaceae	Cabralea	canjerana						3.6	visits h^-5		1.2	fruit eaten per visit		0.8	proportion of depature flights into the forest (vs. into urban are)						0.8	4.32	3.456	proportion of depature flights into the forest (vs. into urban are)	visitation rate x fruit ingestion rate						semideciduous Atlantic forest	Mata de Santa Genebra	Brazil	Pizo and Carmago 2018	OnePlant	Pizo and Carmago 2018Cabraleacanjerana	Pizo and Carmago 2018CabraleacanjeranaMyiarchus-
Vireonidae	Vireo	chivi	bird	Meliaceae	Cabralea	canjerana						7.1	visits h^-6		1	fruit eaten per visit		0.7	proportion of depature flights into the forest (vs. into urban are)						0.7	7.1	4.97	proportion of depature flights into the forest (vs. into urban are)	visitation rate x fruit ingestion rate						semideciduous Atlantic forest	Mata de Santa Genebra	Brazil	Pizo and Carmago 2018	OnePlant	Pizo and Carmago 2018Cabraleacanjerana	Pizo and Carmago 2018CabraleacanjeranaVireochivi
Pipridae	Chiroxihiphia	caudata	bird	Meliaceae	Cabralea	canjerana						0.5	visits h^-7		1.2	fruit eaten per visit		1	proportion of depature flights into the forest (vs. into urban are)						1	0.6	0.6	proportion of depature flights into the forest (vs. into urban are)	visitation rate x fruit ingestion rate	50	0	0	25.6	Wilman, H., Belmaker, J., Simpson, J., de la Rosa, C., Rivadeneira, M. M., & Jetz, W. (2014). EltonTraits 1.0: Species-level foraging attributes of the world’s birds and mammals. Ecology, 95(7), 2027–2027.	semideciduous Atlantic forest	Mata de Santa Genebra	Brazil	Pizo and Carmago 2018	OnePlant	Pizo and Carmago 2018Cabraleacanjerana	Pizo and Carmago 2018CabraleacanjeranaChiroxihiphiacaudata
Tyrannidae	Empidonomus	varius	bird	Meliaceae	Cabralea	canjerana						0.2	visits h^-8		1	fruit eaten per visit		0	proportion of depature flights into the forest (vs. into urban are)						0	0.2	0	proportion of depature flights into the forest (vs. into urban are)	visitation rate x fruit ingestion rate	40	0	0	27.1	Wilman, H., Belmaker, J., Simpson, J., de la Rosa, C., Rivadeneira, M. M., & Jetz, W. (2014). EltonTraits 1.0: Species-level foraging attributes of the world’s birds and mammals. Ecology, 95(7), 2027–2027.	semideciduous Atlantic forest	Mata de Santa Genebra	Brazil	Pizo and Carmago 2018	OnePlant	Pizo and Carmago 2018Cabraleacanjerana	Pizo and Carmago 2018CabraleacanjeranaEmpidonomusvarius
Tyrannidae	Myiodynastes	maculatus	bird	Meliaceae	Cabralea	canjerana						1.8	visits h^-9		0.9	fruit eaten per visit		0.7	proportion of depature flights into the forest (vs. into urban are)						0.7	1.62	1.134	proportion of depature flights into the forest (vs. into urban are)	visitation rate x fruit ingestion rate	30	0	0	43.2	Wilman, H., Belmaker, J., Simpson, J., de la Rosa, C., Rivadeneira, M. M., & Jetz, W. (2014). EltonTraits 1.0: Species-level foraging attributes of the world’s birds and mammals. Ecology, 95(7), 2027–2027.	semideciduous Atlantic forest	Mata de Santa Genebra	Brazil	Pizo and Carmago 2018	OnePlant	Pizo and Carmago 2018Cabraleacanjerana	Pizo and Carmago 2018CabraleacanjeranaMyiodynastesmaculatus
Tyrannidae	Pitangus	sulphuratus	bird	Meliaceae	Cabralea	canjerana						0.8	visits h^-10		1.8	fruit eaten per visit		0.4	proportion of depature flights into the forest (vs. into urban are)						0.4	1.44	0.576	proportion of depature flights into the forest (vs. into urban are)	visitation rate x fruit ingestion rate	30	0	0	62.85	Wilman, H., Belmaker, J., Simpson, J., de la Rosa, C., Rivadeneira, M. M., & Jetz, W. (2014). EltonTraits 1.0: Species-level foraging attributes of the world’s birds and mammals. Ecology, 95(7), 2027–2027.	semideciduous Atlantic forest	Mata de Santa Genebra	Brazil	Pizo and Carmago 2018	OnePlant	Pizo and Carmago 2018Cabraleacanjerana	Pizo and Carmago 2018CabraleacanjeranaPitangussulphuratus
Tyrannidae	Myiarchus	-	bird	Meliaceae	Cabralea	canjerana						1.8	visits h^-11		0.9	fruit eaten per visit		0.6	proportion of depature flights into the forest (vs. into urban are)						0.6	1.62	0.972	proportion of depature flights into the forest (vs. into urban are)	visitation rate x fruit ingestion rate						semideciduous Atlantic forest	Mata de Santa Genebra	Brazil	Pizo and Carmago 2018	OnePlant	Pizo and Carmago 2018Cabraleacanjerana	Pizo and Carmago 2018CabraleacanjeranaMyiarchus-
Vireonidae	Vireo	chivi	bird	Meliaceae	Cabralea	canjerana						3.8	visits h^-12		0.8	fruit eaten per visit		1	proportion of depature flights into the forest (vs. into urban are)						1	3.04	3.04	proportion of depature flights into the forest (vs. into urban are)	visitation rate x fruit ingestion rate						semideciduous Atlantic forest	Mata de Santa Genebra	Brazil	Pizo and Carmago 2018	OnePlant	Pizo and Carmago 2018Cabraleacanjerana	Pizo and Carmago 2018CabraleacanjeranaVireochivi
Canidae	Pseudalopex	griseus	small mammal	Sapotaceae	Pouteria	splendons						0.09	Number of visits per 10h												0.0123	0.03	0.0004	sum of the probabilities of seedling emergence, seedling survival, and the proportion of seeds dispersed in a given microhabitat	Total number of dispersed seeds per 10 hours						transitional zone between scellerophyllous shrublands and woodlands	Bioparge Puqen	Chile	Pena-Egana et al 2018	OnePlant	Pena-Egana et al 2018Pouteriasplendons	Pena-Egana et al 2018PouteriasplendonsPseudalopexgriseus
Cricetidae	Phyllotis	darwini	rodent	Sapotaceae	Pouteria	splendons						0.08	Number of visits per 10h												0.0668	0.04	0.0027	sum of the probabilities of seedling emergence, seedling survival, and the proportion of seeds dispersed in a given microhabitat	Total number of dispersed seeds per 10 hours	0	40	60	50.83	Wilman, H., Belmaker, J., Simpson, J., de la Rosa, C., Rivadeneira, M. M., & Jetz, W. (2014). EltonTraits 1.0: Species-level foraging attributes of the world’s birds and mammals. Ecology, 95(7), 2027–2027.	transitional zone between scellerophyllous shrublands and woodlands	Bioparge Puqen	Chile	Pena-Egana et al 2018	OnePlant	Pena-Egana et al 2018Pouteriasplendons	Pena-Egana et al 2018PouteriasplendonsPhyllotis darwini
Cricetidae	Abrothrix	olivaceus	rodent	Sapotaceae	Pouteria	splendons						0.07	Number of visits per 10h												0.0576	0.02	0.0012	sum of the probabilities of seedling emergence, seedling survival, and the proportion of seeds dispersed in a given microhabitat	Total number of dispersed seeds per 10 hours	0	0	70	24.52	Wilman, H., Belmaker, J., Simpson, J., de la Rosa, C., Rivadeneira, M. M., & Jetz, W. (2014). EltonTraits 1.0: Species-level foraging attributes of the world’s birds and mammals. Ecology, 95(7), 2027–2027.	transitional zone between scellerophyllous shrublands and woodlands	Bioparge Puqen	Chile	Pena-Egana et al 2018	OnePlant	Pena-Egana et al 2018Pouteriasplendons	Pena-Egana et al 2018PouteriasplendonsAbrothrixolivaceus
Bovidae	Ovis	-	ungulate	Sapotaceae	Pouteria	splendons						0.03	Number of visits per 10h												0	0	0	sum of the probabilities of seedling emergence, seedling survival, and the proportion of seeds dispersed in a given microhabitat	Total number of dispersed seeds per 10 hours						transitional zone between scellerophyllous shrublands and woodlands	Bioparge Puqen	Chile	Pena-Egana et al 2018	OnePlant	Pena-Egana et al 2018Pouteriasplendons	Pena-Egana et al 2018PouteriasplendonsOvis-
Bovidae	Capra	hircus	ungulate	Arecaceae	Chamaerops	humilis																			0.326932	165.6	54.14	Emergence success (successful emergence and seedling growth)	Number of seeds dispersed per distance (km)	0	0	100	54250	Wilman, H., Belmaker, J., Simpson, J., de la Rosa, C., Rivadeneira, M. M., & Jetz, W. (2014). EltonTraits 1.0: Species-level foraging attributes of the world’s birds and mammals. Ecology, 95(7), 2027–2027.	Mediterranean forest	Cala Bóquer, Cap de Formentor, Ermita de Betlam, and Es Calo Mallorca	Spain	Munoz-Gallego et al 2019	OnePlant	Munoz-Gallego et al 2019Chamaeropshumilis	Munoz-Gallego et al 2019ChamaeropshumilisCaprahircus
Mustelidae	Martes	martes	small mammal	Arecaceae	Chamaerops	humilis																			0.634737	9.5	6.03	Emergence success (successful emergence and seedling growth)	Number of seeds dispersed per distance (km)	40	0	0	1300	Wilman, H., Belmaker, J., Simpson, J., de la Rosa, C., Rivadeneira, M. M., & Jetz, W. (2014). EltonTraits 1.0: Species-level foraging attributes of the world’s birds and mammals. Ecology, 95(7), 2027–2027.	Mediterranean forest	Cala Bóquer, Cap de Formentor, Ermita de Betlam, and Es Calo Mallorca	Spain	Munoz-Gallego et al 2019	OnePlant	Munoz-Gallego et al 2019Chamaeropshumilis	Munoz-Gallego et al 2019ChamaeropshumilisMartes martes
Formicidae	Odontomachus	meinerti	ants	Erythroxylaceae	Erythoxylum	-	0.618			0.83					43.3	Proportional total of diaspores handled by the group									0.513	1.126	0.577638	the effect of a species on germination rate x probability of seedling survival	proportion of total diaspores handled by each grou (birds or ants) times the proportion of diaspore handling records by each species within the group						Evergreen subtropical rainforest	Carlos Botelho State Park	Brazil	Carmago et al 2019	OnePlant	Carmago et al 2019Erythoxylum-	Carmago et al 2019Erythoxylum-Odontomachusmeinerti
Formicidae	Linepithema	micans	ants	Erythroxylaceae	Erythoxylum	-	0.381			0.44					43.3	Proportional total of diaspores handled by the group									0.168	0.563	0.094584	the effect of a species on germination rate x probability of seedling survival	proportion of total diaspores handled by each grou (birds or ants) times the proportion of diaspore handling records by each species within the group						Evergreen subtropical rainforest	Carlos Botelho State Park	Brazil	Carmago et al 2019	OnePlant	Carmago et al 2019Erythoxylum-	Carmago et al 2019Erythoxylum-Linepithemamicans
Formicidae	Pheidole	sp 7	ants	Erythroxylaceae	Erythoxylum	-	0.467			0.44					43.3	Proportional total of diaspores handled by the group									0.205	1.689	0.346245	the effect of a species on germination rate x probability of seedling survival	proportion of total diaspores handled by each grou (birds or ants) times the proportion of diaspore handling records by each species within the group						Evergreen subtropical rainforest	Carlos Botelho State Park	Brazil	Carmago et al 2019	OnePlant	Carmago et al 2019Erythoxylum-	Carmago et al 2019Erythoxylum-Pheidole sp 7
Formicidae	edentatum	edentatum	ants	Erythroxylaceae	Erythoxylum	-	0.733			0.83					42.6	Proportional total of diaspores handled by the group									0.608	1.126	0.684608	the effect of a species on germination rate x probability of seedling survival	proportion of total diaspores handled by each grou (birds or ants) times the proportion of diaspore handling records by each species within the group						Evergreen subtropical rainforest	Carlos Botelho State Park	Brazil	Carmago et al 2019	OnePlant	Carmago et al 2019Erythoxylum-	Carmago et al 2019Erythoxylum-edentatumedentatum
Formicidae	Atta	sexdens	ants	Erythroxylaceae	Erythoxylum	-	0.6			0.596					42.6	Proportional total of diaspores handled by the group									0.358	2.815	1.00777	the effect of a species on germination rate x probability of seedling survival	proportion of total diaspores handled by each grou (birds or ants) times the proportion of diaspore handling records by each species within the group						Evergreen subtropical rainforest	Carlos Botelho State Park	Brazil	Carmago et al 2019	OnePlant	Carmago et al 2019Erythoxylum-	Carmago et al 2019Erythoxylum-Attasexdens
Formicidae	Pheidole	sp 4	ants	Erythroxylaceae	Erythoxylum	-	0.467			0.44					42.6	Proportional total of diaspores handled by the group									0.205	1.689	0.346245	the effect of a species on germination rate x probability of seedling survival	proportion of total diaspores handled by each grou (birds or ants) times the proportion of diaspore handling records by each species within the group						Evergreen subtropical rainforest	Carlos Botelho State Park	Brazil	Carmago et al 2019	OnePlant	Carmago et al 2019Erythoxylum-	Carmago et al 2019Erythoxylum-Pheidole sp 4
Formicidae	Gnamptogenys	striatula	ants	Erythroxylaceae	Erythoxylum	-	0.558			0.596					42.6	Proportional total of diaspores handled by the group									0.333	2.815	0.937395	the effect of a species on germination rate x probability of seedling survival	proportion of total diaspores handled by each grou (birds or ants) times the proportion of diaspore handling records by each species within the group						Evergreen subtropical rainforest	Carlos Botelho State Park	Brazil	Carmago et al 2019	OnePlant	Carmago et al 2019Erythoxylum-	Carmago et al 2019Erythoxylum-Gnamptogenysstriatula
Formicidae	Pheidole	sp 2	ants	Erythroxylaceae	Erythoxylum	-	0.467			0.44					42.6	Proportional total of diaspores handled by the group									0.205	3.377	0.692285	the effect of a species on germination rate x probability of seedling survival	proportion of total diaspores handled by each grou (birds or ants) times the proportion of diaspore handling records by each species within the group						Evergreen subtropical rainforest	Carlos Botelho State Park	Brazil	Carmago et al 2019	OnePlant	Carmago et al 2019Erythoxylum-	Carmago et al 2019Erythoxylum-Pheidole sp 2
Formicidae	Pheidole	sp 8	ants	Erythroxylaceae	Erythoxylum	-	0.467			0.44					42.6	Proportional total of diaspores handled by the group									0.205	1.126	0.23083	the effect of a species on germination rate x probability of seedling survival	proportion of total diaspores handled by each grou (birds or ants) times the proportion of diaspore handling records by each species within the group						Evergreen subtropical rainforest	Carlos Botelho State Park	Brazil	Carmago et al 2019	OnePlant	Carmago et al 2019Erythoxylum-	Carmago et al 2019Erythoxylum-Pheidole sp 8
Formicidae	Wasmannia	lutzi	ants	Erythroxylaceae	Erythoxylum	-	0.29			0.44					42.6	Proportional total of diaspores handled by the group									0.128	1.689	0.216192	the effect of a species on germination rate x probability of seedling survival	proportion of total diaspores handled by each grou (birds or ants) times the proportion of diaspore handling records by each species within the group						Evergreen subtropical rainforest	Carlos Botelho State Park	Brazil	Carmago et al 2019	OnePlant	Carmago et al 2019Erythoxylum-	Carmago et al 2019Erythoxylum-Wasmannialutzi
Formicidae	Pheidole	sp 5	ants	Erythroxylaceae	Erythoxylum	-	0.467			0.44					42.6	Proportional total of diaspores handled by the group									0.205	1.689	0.346245	the effect of a species on germination rate x probability of seedling survival	proportion of total diaspores handled by each grou (birds or ants) times the proportion of diaspore handling records by each species within the group						Evergreen subtropical rainforest	Carlos Botelho State Park	Brazil	Carmago et al 2019	OnePlant	Carmago et al 2019Erythoxylum-	Carmago et al 2019Erythoxylum-Pheidole sp 5
Formicidae	Pheidole	sp 6	ants	Erythroxylaceae	Erythoxylum	-	0.467			0.44					42.6	Proportional total of diaspores handled by the group									0.205	2.252	0.46166	the effect of a species on germination rate x probability of seedling survival	proportion of total diaspores handled by each grou (birds or ants) times the proportion of diaspore handling records by each species within the group						Evergreen subtropical rainforest	Carlos Botelho State Park	Brazil	Carmago et al 2019	OnePlant	Carmago et al 2019Erythoxylum-	Carmago et al 2019Erythoxylum-Pheidole sp 6
Formicidae	Wasmannia	affinis	ants	Erythroxylaceae	Erythoxylum	-	0.302			0.44					42.6	Proportional total of diaspores handled by the group									0.133	1.126	0.149758	the effect of a species on germination rate x probability of seedling survival	proportion of total diaspores handled by each grou (birds or ants) times the proportion of diaspore handling records by each species within the group						Evergreen subtropical rainforest	Carlos Botelho State Park	Brazil	Carmago et al 2019	OnePlant	Carmago et al 2019Erythoxylum-	Carmago et al 2019Erythoxylum-Wasmanniaaffinis
Formicidae	Pheidole	sp 3	ants	Erythroxylaceae	Erythoxylum	-	0.467			0.44					42.6	Proportional total of diaspores handled by the group									0.205	1.689	0.346245	the effect of a species on germination rate x probability of seedling survival	proportion of total diaspores handled by each grou (birds or ants) times the proportion of diaspore handling records by each species within the group						Evergreen subtropical rainforest	Carlos Botelho State Park	Brazil	Carmago et al 2019	OnePlant	Carmago et al 2019Erythoxylum-	Carmago et al 2019Erythoxylum-Pheidole sp 3
Formicidae	Solenopsis	-	ants	Erythroxylaceae	Erythoxylum	-	0.267			0.44					42.6	Proportional total of diaspores handled by the group									0.117	3.378	0.395226	the effect of a species on germination rate x probability of seedling survival	proportion of total diaspores handled by each grou (birds or ants) times the proportion of diaspore handling records by each species within the group						Evergreen subtropical rainforest	Carlos Botelho State Park	Brazil	Carmago et al 2019	OnePlant	Carmago et al 2019Erythoxylum-	Carmago et al 2019Erythoxylum-Solenopsis-
Formicidae	Pachycondyla	striata	ants	Erythroxylaceae	Erythoxylum	-	1			0.83					42.6	Proportional total of diaspores handled by the group									0.83	9.006	7.47498	the effect of a species on germination rate x probability of seedling survival	proportion of total diaspores handled by each grou (birds or ants) times the proportion of diaspore handling records by each species within the group						Evergreen subtropical rainforest	Carlos Botelho State Park	Brazil	Carmago et al 2019	OnePlant	Carmago et al 2019Erythoxylum-	Carmago et al 2019Erythoxylum-Pachycondylastriata
Formicidae	Pheidole	sp 1	ants	Erythroxylaceae	Erythoxylum	-	0.467			0.44					42.6	Proportional total of diaspores handled by the group									0.205	6.192	1.26936	the effect of a species on germination rate x probability of seedling survival	proportion of total diaspores handled by each grou (birds or ants) times the proportion of diaspore handling records by each species within the group						Evergreen subtropical rainforest	Carlos Botelho State Park	Brazil	Carmago et al 2019	OnePlant	Carmago et al 2019Erythoxylum-	Carmago et al 2019Erythoxylum-Pheidole sp 1
Formicidae	Atta	sexdens	ants	Erythroxylaceae	Erythoxylum	-	0.6			0.26					42.6	Proportional total of diaspores handled by the group									0.156	1.108	0.172848	the effect of a species on germination rate x probability of seedling survival	proportion of total diaspores handled by each grou (birds or ants) times the proportion of diaspore handling records by each species within the group						savanna	Estaçâo Experimental de Itriapina	Brazil	Carmago et al 2019	OnePlant	Carmago et al 2019Erythoxylum-	Carmago et al 2019Erythoxylum-Attasexdens
Formicidae	Azteca	sp 2	ants	Erythroxylaceae	Erythoxylum	-	0.419			0.26					42.6	Proportional total of diaspores handled by the group									0.109	1.108	0.120772	the effect of a species on germination rate x probability of seedling survival	proportion of total diaspores handled by each grou (birds or ants) times the proportion of diaspore handling records by each species within the group						savanna	Estaçâo Experimental de Itriapina	Brazil	Carmago et al 2019	OnePlant	Carmago et al 2019Erythoxylum-	Carmago et al 2019Erythoxylum-Aztecasp 2
Formicidae	Dinoponera	australis	ants	Erythroxylaceae	Erythoxylum	-	1			0.5					42.6	Proportional total of diaspores handled by the group									0.5	3.28	1.64	the effect of a species on germination rate x probability of seedling survival	proportion of total diaspores handled by each grou (birds or ants) times the proportion of diaspore handling records by each species within the group						savanna	Estaçâo Experimental de Itriapina	Brazil	Carmago et al 2019	OnePlant	Carmago et al 2019Erythoxylum-	Carmago et al 2019Erythoxylum-Dinoponeraaustralis
Formicidae	Mycocepurus	-	ants	Erythroxylaceae	Erythoxylum	-	0.278			0.26					42.6	Proportional total of diaspores handled by the group									0.072	1.108	0.079776	the effect of a species on germination rate x probability of seedling survival	proportion of total diaspores handled by each grou (birds or ants) times the proportion of diaspore handling records by each species within the group						savanna	Estaçâo Experimental de Itriapina	Brazil	Carmago et al 2019	OnePlant	Carmago et al 2019Erythoxylum-	Carmago et al 2019Erythoxylum-Mycocepurus-
Formicidae	Odontomachus	chelifer	ants	Erythroxylaceae	Erythoxylum	-	1			0.6					42.6	Proportional total of diaspores handled by the group									0.6	1.108	0.6648	the effect of a species on germination rate x probability of seedling survival	proportion of total diaspores handled by each grou (birds or ants) times the proportion of diaspore handling records by each species within the group						savanna	Estaçâo Experimental de Itriapina	Brazil	Carmago et al 2019	OnePlant	Carmago et al 2019Erythoxylum-	Carmago et al 2019Erythoxylum-Odontomachuschelifer
Formicidae	Pachycondyla	striata	ants	Erythroxylaceae	Erythoxylum	-	1			0.5					42.6	Proportional total of diaspores handled by the group									0.5	10.394	5.197	the effect of a species on germination rate x probability of seedling survival	proportion of total diaspores handled by each grou (birds or ants) times the proportion of diaspore handling records by each species within the group						savanna	Estaçâo Experimental de Itriapina	Brazil	Carmago et al 2019	OnePlant	Carmago et al 2019Erythoxylum-	Carmago et al 2019Erythoxylum-Pachycondylastriata
Formicidae	Pachycondyla	villosa	ants	Erythroxylaceae	Erythoxylum	-	0.945			0.5					42.6	Proportional total of diaspores handled by the group									0.472	0.554	0.261488	the effect of a species on germination rate x probability of seedling survival	proportion of total diaspores handled by each grou (birds or ants) times the proportion of diaspore handling records by each species within the group						savanna	Estaçâo Experimental de Itriapina	Brazil	Carmago et al 2019	OnePlant	Carmago et al 2019Erythoxylum-	Carmago et al 2019Erythoxylum-Pachycondylavillosa
Formicidae	Pheidole	sp 2	ants	Erythroxylaceae	Erythoxylum	-	0.467			0.46					42.6	Proportional total of diaspores handled by the group									0.215	3.28	0.7052	the effect of a species on germination rate x probability of seedling survival	proportion of total diaspores handled by each grou (birds or ants) times the proportion of diaspore handling records by each species within the group						savanna	Estaçâo Experimental de Itriapina	Brazil	Carmago et al 2019	OnePlant	Carmago et al 2019Erythoxylum-	Carmago et al 2019Erythoxylum-Pheidole sp 2
Formicidae	Pheidole	sp 4	ants	Erythroxylaceae	Erythoxylum	-	0.467			0.26					42.6	Proportional total of diaspores handled by the group									0.121	2.726	0.329846	the effect of a species on germination rate x probability of seedling survival	proportion of total diaspores handled by each grou (birds or ants) times the proportion of diaspore handling records by each species within the group						savanna	Estaçâo Experimental de Itriapina	Brazil	Carmago et al 2019	OnePlant	Carmago et al 2019Erythoxylum-	Carmago et al 2019Erythoxylum-Pheidole sp 4
Formicidae	Pheidole	sp 5	ants	Erythroxylaceae	Erythoxylum	-	0.467			0.568					42.6	Proportional total of diaspores handled by the group									0.265	7.114	1.88521	the effect of a species on germination rate x probability of seedling survival	proportion of total diaspores handled by each grou (birds or ants) times the proportion of diaspore handling records by each species within the group						savanna	Estaçâo Experimental de Itriapina	Brazil	Carmago et al 2019	OnePlant	Carmago et al 2019Erythoxylum-	Carmago et al 2019Erythoxylum-Pheidole sp 5
Formicidae	Pheidole	sp 7	ants	Erythroxylaceae	Erythoxylum	-	0.467			0.26					42.6	Proportional total of diaspores handled by the group									0.121	4.388	0.530948	the effect of a species on germination rate x probability of seedling survival	proportion of total diaspores handled by each grou (birds or ants) times the proportion of diaspore handling records by each species within the group						savanna	Estaçâo Experimental de Itriapina	Brazil	Carmago et al 2019	OnePlant	Carmago et al 2019Erythoxylum-	Carmago et al 2019Erythoxylum-Pheidole sp 7
Formicidae	Pheidole	sp 15	ants	Erythroxylaceae	Erythoxylum	-	0.467			0.26					42.6	Proportional total of diaspores handled by the group									0.121	1.108	0.134068	the effect of a species on germination rate x probability of seedling survival	proportion of total diaspores handled by each grou (birds or ants) times the proportion of diaspore handling records by each species within the group						savanna	Estaçâo Experimental de Itriapina	Brazil	Carmago et al 2019	OnePlant	Carmago et al 2019Erythoxylum-	Carmago et al 2019Erythoxylum-Pheidole sp 15
Formicidae	Pheidole	sp17	ants	Erythroxylaceae	Erythoxylum	-	0.467			0.46					42.6	Proportional total of diaspores handled by the group									0.215	1.108	0.23822	the effect of a species on germination rate x probability of seedling survival	proportion of total diaspores handled by each grou (birds or ants) times the proportion of diaspore handling records by each species within the group						savanna	Estaçâo Experimental de Itriapina	Brazil	Carmago et al 2019	OnePlant	Carmago et al 2019Erythoxylum-	Carmago et al 2019Erythoxylum-Pheidole sp17
Formicidae	Solenopsis	-	ants	Erythroxylaceae	Erythoxylum	-	0.267			0.26					42.6	Proportional total of diaspores handled by the group									0.069	0.554	0.038226	the effect of a species on germination rate x probability of seedling survival	proportion of total diaspores handled by each grou (birds or ants) times the proportion of diaspore handling records by each species within the group						savanna	Estaçâo Experimental de Itriapina	Brazil	Carmago et al 2019	OnePlant	Carmago et al 2019Erythoxylum-	Carmago et al 2019Erythoxylum-Solenopsis-
Formicidae	Wasmannia	auropunctata	ants	Erythroxylaceae	Erythoxylum	-	0.328			0.26					42.6	Proportional total of diaspores handled by the group									0.085	3.834	0.32589	the effect of a species on germination rate x probability of seedling survival	proportion of total diaspores handled by each grou (birds or ants) times the proportion of diaspore handling records by each species within the group						savanna	Estaçâo Experimental de Itriapina	Brazil	Carmago et al 2019	OnePlant	Carmago et al 2019Erythoxylum-	Carmago et al 2019Erythoxylum-Wasmanniaauropunctata
Thraupidae	Lanio	melanops	bird	Erythroxylaceae	Erythoxylum	-	0.438			0.44					35.4	Proportional total of diaspores handled by the group									0.193	0.354	0.068322	the effect of a species on germination rate x probability of seedling survival	proportion of total diaspores handled by each grou (birds or ants) times the proportion of diaspore handling records by each species within the group						Evergreen subtropical rainforest	Carlos Botelho State Park	Brazil	Carmago et al 2019	OnePlant	Carmago et al 2019Erythoxylum-	Carmago et al 2019Erythoxylum-Laniomelanops
Pipridae	Ilicura	militaris	bird	Erythroxylaceae	Erythoxylum	-	0.865			0.695					35.4	Proportional total of diaspores handled by the group									0.601	1.487	0.893687	the effect of a species on germination rate x probability of seedling survival	proportion of total diaspores handled by each grou (birds or ants) times the proportion of diaspore handling records by each species within the group	50	0	0	12.7	Wilman, H., Belmaker, J., Simpson, J., de la Rosa, C., Rivadeneira, M. M., & Jetz, W. (2014). EltonTraits 1.0: Species-level foraging attributes of the world’s birds and mammals. Ecology, 95(7), 2027–2027.	Evergreen subtropical rainforest	Carlos Botelho State Park	Brazil	Carmago et al 2019	OnePlant	Carmago et al 2019Erythoxylum-	Carmago et al 2019Erythoxylum-Ilicuramilitaris
Tyrannidae	Attila	phoenicurus	bird	Erythroxylaceae	Erythoxylum	-	0.854			0.78					35.4	Proportional total of diaspores handled by the group									0.666	1.487	0.990342	the effect of a species on germination rate x probability of seedling survival	proportion of total diaspores handled by each grou (birds or ants) times the proportion of diaspore handling records by each species within the group	20	0	0	32.3	Wilman, H., Belmaker, J., Simpson, J., de la Rosa, C., Rivadeneira, M. M., & Jetz, W. (2014). EltonTraits 1.0: Species-level foraging attributes of the world’s birds and mammals. Ecology, 95(7), 2027–2027.	Evergreen subtropical rainforest	Carlos Botelho State Park	Brazil	Carmago et al 2019	OnePlant	Carmago et al 2019Erythoxylum-	Carmago et al 2019Erythoxylum-Attilaphoenicurus
Cotingidae	Carpornis	cucullata	bird	Erythroxylaceae	Erythoxylum	-	0.828			0.78					35.4	Proportional total of diaspores handled by the group									0.646	1.487	0.960602	the effect of a species on germination rate x probability of seedling survival	proportion of total diaspores handled by each grou (birds or ants) times the proportion of diaspore handling records by each species within the group	80	0	0	74.19	Wilman, H., Belmaker, J., Simpson, J., de la Rosa, C., Rivadeneira, M. M., & Jetz, W. (2014). EltonTraits 1.0: Species-level foraging attributes of the world’s birds and mammals. Ecology, 95(7), 2027–2027.	Evergreen subtropical rainforest	Carlos Botelho State Park	Brazil	Carmago et al 2019	OnePlant	Carmago et al 2019Erythoxylum-	Carmago et al 2019Erythoxylum-Carporniscucullata
Turdidae	Turdus	leucomelas	bird	Erythroxylaceae	Erythoxylum	-	1			0.78					35.4	Proportional total of diaspores handled by the group									0.78	1.841	1.43598	the effect of a species on germination rate x probability of seedling survival	proportion of total diaspores handled by each grou (birds or ants) times the proportion of diaspore handling records by each species within the group	30	0	0	69.1	Wilman, H., Belmaker, J., Simpson, J., de la Rosa, C., Rivadeneira, M. M., & Jetz, W. (2014). EltonTraits 1.0: Species-level foraging attributes of the world’s birds and mammals. Ecology, 95(7), 2027–2027.	Evergreen subtropical rainforest	Carlos Botelho State Park	Brazil	Carmago et al 2019	OnePlant	Carmago et al 2019Erythoxylum-	Carmago et al 2019Erythoxylum-Turdusleucomelas
Thraupidae	Tachyphonus	coronatus	bird	Erythroxylaceae	Erythoxylum	-	0.95			0.61					35.4	Proportional total of diaspores handled by the group									0.579	2.938	1.7011	the effect of a species on germination rate x probability of seedling survival	proportion of total diaspores handled by each grou (birds or ants) times the proportion of diaspore handling records by each species within the group	20	20	0	29.3	Wilman, H., Belmaker, J., Simpson, J., de la Rosa, C., Rivadeneira, M. M., & Jetz, W. (2014). EltonTraits 1.0: Species-level foraging attributes of the world’s birds and mammals. Ecology, 95(7), 2027–2027.	Evergreen subtropical rainforest	Carlos Botelho State Park	Brazil	Carmago et al 2019	OnePlant	Carmago et al 2019Erythoxylum-	Carmago et al 2019Erythoxylum-Tachyphonuscoronatus
Picidae	Celeus	flavescens	bird	Erythroxylaceae	Erythoxylum	-	0.792			0.78					35.4	Proportional total of diaspores handled by the group									0.618	2.938	1.81568	the effect of a species on germination rate x probability of seedling survival	proportion of total diaspores handled by each grou (birds or ants) times the proportion of diaspore handling records by each species within the group	30	0	0	139	Wilman, H., Belmaker, J., Simpson, J., de la Rosa, C., Rivadeneira, M. M., & Jetz, W. (2014). EltonTraits 1.0: Species-level foraging attributes of the world’s birds and mammals. Ecology, 95(7), 2027–2027.	Evergreen subtropical rainforest	Carlos Botelho State Park	Brazil	Carmago et al 2019	OnePlant	Carmago et al 2019Erythoxylum-	Carmago et al 2019Erythoxylum-Celeusflavescens
Ramphastidae	Ramphastos	dicolorus	bird	Erythroxylaceae	Erythoxylum	-	0.3			0.78					35.4	Proportional total of diaspores handled by the group									0.234	2.938	0.687492	the effect of a species on germination rate x probability of seedling survival	proportion of total diaspores handled by each grou (birds or ants) times the proportion of diaspore handling records by each species within the group	80	0	0	331	Wilman, H., Belmaker, J., Simpson, J., de la Rosa, C., Rivadeneira, M. M., & Jetz, W. (2014). EltonTraits 1.0: Species-level foraging attributes of the world’s birds and mammals. Ecology, 95(7), 2027–2027.	Evergreen subtropical rainforest	Carlos Botelho State Park	Brazil	Carmago et al 2019	OnePlant	Carmago et al 2019Erythoxylum-	Carmago et al 2019Erythoxylum-Ramphastosdicolorus
Turdidae	Turdus	albicollis	bird	Erythroxylaceae	Erythoxylum	-	1			0.78					35.4	Proportional total of diaspores handled by the group									0.78	3.328	2.59584	the effect of a species on germination rate x probability of seedling survival	proportion of total diaspores handled by each grou (birds or ants) times the proportion of diaspore handling records by each species within the group	40	0	0	54	Wilman, H., Belmaker, J., Simpson, J., de la Rosa, C., Rivadeneira, M. M., & Jetz, W. (2014). EltonTraits 1.0: Species-level foraging attributes of the world’s birds and mammals. Ecology, 95(7), 2027–2027.	Evergreen subtropical rainforest	Carlos Botelho State Park	Brazil	Carmago et al 2019	OnePlant	Carmago et al 2019Erythoxylum-	Carmago et al 2019Erythoxylum-Turdusalbicollis
Turdidae	Turdus	flavipes	bird	Erythroxylaceae	Erythoxylum	-	0.836			0.78					35.4	Proportional total of diaspores handled by the group									0.652	3.328	2.16986	the effect of a species on germination rate x probability of seedling survival	proportion of total diaspores handled by each grou (birds or ants) times the proportion of diaspore handling records by each species within the group	80	0	0	65.14	Wilman, H., Belmaker, J., Simpson, J., de la Rosa, C., Rivadeneira, M. M., & Jetz, W. (2014). EltonTraits 1.0: Species-level foraging attributes of the world’s birds and mammals. Ecology, 95(7), 2027–2027.	Evergreen subtropical rainforest	Carlos Botelho State Park	Brazil	Carmago et al 2019	OnePlant	Carmago et al 2019Erythoxylum-	Carmago et al 2019Erythoxylum-Turdusflavipes
Pipridae	Chiroxihiphia	caudata	bird	Erythroxylaceae	Erythoxylum	-	0.859			0.78					35.4	Proportional total of diaspores handled by the group									0.67	4.071	2.72757	the effect of a species on germination rate x probability of seedling survival	proportion of total diaspores handled by each grou (birds or ants) times the proportion of diaspore handling records by each species within the group	50	0	0	25.6	Wilman, H., Belmaker, J., Simpson, J., de la Rosa, C., Rivadeneira, M. M., & Jetz, W. (2014). EltonTraits 1.0: Species-level foraging attributes of the world’s birds and mammals. Ecology, 95(7), 2027–2027.	Evergreen subtropical rainforest	Carlos Botelho State Park	Brazil	Carmago et al 2019	OnePlant	Carmago et al 2019Erythoxylum-	Carmago et al 2019Erythoxylum-Chiroxihiphiacaudata
Turdidae	Turdus	rufiventris	bird	Erythroxylaceae	Erythoxylum	-	0.65			0.78					35.4	Proportional total of diaspores handled by the group									0.507	9.204	4.66643	the effect of a species on germination rate x probability of seedling survival	proportion of total diaspores handled by each grou (birds or ants) times the proportion of diaspore handling records by each species within the group	50	0	0	69.44	Wilman, H., Belmaker, J., Simpson, J., de la Rosa, C., Rivadeneira, M. M., & Jetz, W. (2014). EltonTraits 1.0: Species-level foraging attributes of the world’s birds and mammals. Ecology, 95(7), 2027–2027.	Evergreen subtropical rainforest	Carlos Botelho State Park	Brazil	Carmago et al 2019	OnePlant	Carmago et al 2019Erythoxylum-	Carmago et al 2019Erythoxylum-Turdusrufiventris
Thraupidae	Lanio	cucullatus	bird	Erythroxylaceae	Erythoxylum	-	0.52			0.26					26.9	Proportional total of diaspores handled by the group									0.135	0.565	0.076275	the effect of a species on germination rate x probability of seedling survival	proportion of total diaspores handled by each grou (birds or ants) times the proportion of diaspore handling records by each species within the group	50	50	0	14.28	Wilman, H., Belmaker, J., Simpson, J., de la Rosa, C., Rivadeneira, M. M., & Jetz, W. (2014). EltonTraits 1.0: Species-level foraging attributes of the world’s birds and mammals. Ecology, 95(7), 2027–2027.	savanna	Estaçâo Experimental de Itriapina	Brazil	Carmago et al 2019	OnePlant	Carmago et al 2019Erythoxylum-	Carmago et al 2019Erythoxylum-Laniocucullatus
Passerellidae	Zonotrichia	capensis	bird	Erythroxylaceae	Erythoxylum	-	0.52			0.26					26.9	Proportional total of diaspores handled by the group									0.135	0.188	0.02538	the effect of a species on germination rate x probability of seedling survival	proportion of total diaspores handled by each grou (birds or ants) times the proportion of diaspore handling records by each species within the group	0	50	20	20.31	Wilman, H., Belmaker, J., Simpson, J., de la Rosa, C., Rivadeneira, M. M., & Jetz, W. (2014). EltonTraits 1.0: Species-level foraging attributes of the world’s birds and mammals. Ecology, 95(7), 2027–2027.	savanna	Estaçâo Experimental de Itriapina	Brazil	Carmago et al 2019	OnePlant	Carmago et al 2019Erythoxylum-	Carmago et al 2019Erythoxylum-Zonotrichiacapensis
Tyrannidae	Elaenia	-	bird	Erythroxylaceae	Erythoxylum	-	0.938			0.43					26.9	Proportional total of diaspores handled by the group									0.403	2.636	1.06231	the effect of a species on germination rate x probability of seedling survival	proportion of total diaspores handled by each grou (birds or ants) times the proportion of diaspore handling records by each species within the group						savanna	Estaçâo Experimental de Itriapina	Brazil	Carmago et al 2019	OnePlant	Carmago et al 2019Erythoxylum-	Carmago et al 2019Erythoxylum-Elaenia-
Cariamidae	Cariama	cristata	bird	Erythroxylaceae	Erythoxylum	-	0.1			0.43					26.9	Proportional total of diaspores handled by the group									0.043	23.511	1.01097	the effect of a species on germination rate x probability of seedling survival	proportion of total diaspores handled by each grou (birds or ants) times the proportion of diaspore handling records by each species within the group	10	0	10	1400	Wilman, H., Belmaker, J., Simpson, J., de la Rosa, C., Rivadeneira, M. M., & Jetz, W. (2014). EltonTraits 1.0: Species-level foraging attributes of the world’s birds and mammals. Ecology, 95(7), 2027–2027.	savanna	Estaçâo Experimental de Itriapina	Brazil	Carmago et al 2019	OnePlant	Carmago et al 2019Erythoxylum-	Carmago et al 2019Erythoxylum-Cariamacristata
Columbidae	Zenaida	asiatica	bird	Cactaceae	Neobuxbaumia	tetetzo	0	(mean number of defecated seeds/meannumber of eaten seeds) x (mean number of germinated seeds/mean number of defecated seeds)				403	visits/hour														0	prob of seed germination x prob seeds were deposited under perennial plant species x prob of survival up to one year	number of seeds removed by each species x frequency of visits to fruit x proportion of diurnal seed removal	30	60	10	153	Wilman, H., Belmaker, J., Simpson, J., de la Rosa, C., Rivadeneira, M. M., & Jetz, W. (2014). EltonTraits 1.0: Species-level foraging attributes of the world’s birds and mammals. Ecology, 95(7), 2027–2027.	tropical deciduous dry forest	Tehuacan-Cuicatlan Biosphere Reserve	Mexico	Conterras-Gonzalezes and Arizmendi 2014	OnePlant	Conterras-Gonzalezes and Arizmendi 2014Neobuxbaumiatetetzo	Conterras-Gonzalezes and Arizmendi 2014NeobuxbaumiatetetzoZenaidaasiatica
Psittacidae	Ara	militaris	bird	Cactaceae	Neobuxbaumia	tetetzo	0	(mean number of defecated seeds/meannumber of eaten seeds) x (mean number of germinated seeds/mean number of defecated seeds)				146	visits/hour														0	prob of seed germination x prob seeds were deposited under perennial plant species x prob of survival up to one year	number of seeds removed by each species x frequency of visits to fruit x proportion of diurnal seed removal	100	0	0	1134	Wilman, H., Belmaker, J., Simpson, J., de la Rosa, C., Rivadeneira, M. M., & Jetz, W. (2014). EltonTraits 1.0: Species-level foraging attributes of the world’s birds and mammals. Ecology, 95(7), 2027–2027.	tropical deciduous dry forest	Tehuacan-Cuicatlan Biosphere Reserve	Mexico	Conterras-Gonzalezes and Arizmendi 2014	OnePlant	Conterras-Gonzalezes and Arizmendi 2014Neobuxbaumiatetetzo	Conterras-Gonzalezes and Arizmendi 2014NeobuxbaumiatetetzoAramilitaris
Picidae	Melanerpes	hypopolius	bird	Cactaceae	Neobuxbaumia	tetetzo	54	(mean number of defecated seeds/meannumber of eaten seeds) x (mean number of germinated seeds/mean number of defecated seeds)				108	visits/hour														0.00042	prob of seed germination x prob seeds were deposited under perennial plant species x prob of survival up to one year	number of seeds removed by each species x frequency of visits to fruit x proportion of diurnal seed removal	60	0	0	52.4	Wilman, H., Belmaker, J., Simpson, J., de la Rosa, C., Rivadeneira, M. M., & Jetz, W. (2014). EltonTraits 1.0: Species-level foraging attributes of the world’s birds and mammals. Ecology, 95(7), 2027–2027.	tropical deciduous dry forest	Tehuacan-Cuicatlan Biosphere Reserve	Mexico	Conterras-Gonzalezes and Arizmendi 2014	OnePlant	Conterras-Gonzalezes and Arizmendi 2014Neobuxbaumiatetetzo	Conterras-Gonzalezes and Arizmendi 2014NeobuxbaumiatetetzoMelanerpeshypopolius
Picidae	Picoides	scalaris	bird	Cactaceae	Neobuxbaumia	tetetzo	0.91	(mean number of defecated seeds/meannumber of eaten seeds) x (mean number of germinated seeds/mean number of defecated seeds)				20	visits/hour														6.5e-05	prob of seed germination x prob seeds were deposited under perennial plant species x prob of survival up to one year	number of seeds removed by each species x frequency of visits to fruit x proportion of diurnal seed removal	20	0	0	31.59	Wilman, H., Belmaker, J., Simpson, J., de la Rosa, C., Rivadeneira, M. M., & Jetz, W. (2014). EltonTraits 1.0: Species-level foraging attributes of the world’s birds and mammals. Ecology, 95(7), 2027–2027.	tropical deciduous dry forest	Tehuacan-Cuicatlan Biosphere Reserve	Mexico	Conterras-Gonzalezes and Arizmendi 2014	OnePlant	Conterras-Gonzalezes and Arizmendi 2014Neobuxbaumiatetetzo	Conterras-Gonzalezes and Arizmendi 2014NeobuxbaumiatetetzoPicoidesscalaris
Mimidae	Taxostoma	curvirostre	bird	Cactaceae	Neobuxbaumia	tetetzo	100	(mean number of defecated seeds/meannumber of eaten seeds) x (mean number of germinated seeds/mean number of defecated seeds)				13	visits/hour														0	prob of seed germination x prob seeds were deposited under perennial plant species x prob of survival up to one year	number of seeds removed by each species x frequency of visits to fruit x proportion of diurnal seed removal	30	20	0	80.54	Wilman, H., Belmaker, J., Simpson, J., de la Rosa, C., Rivadeneira, M. M., & Jetz, W. (2014). EltonTraits 1.0: Species-level foraging attributes of the world’s birds and mammals. Ecology, 95(7), 2027–2027.	tropical deciduous dry forest	Tehuacan-Cuicatlan Biosphere Reserve	Mexico	Conterras-Gonzalezes and Arizmendi 2014	OnePlant	Conterras-Gonzalezes and Arizmendi 2014Neobuxbaumiatetetzo	Conterras-Gonzalezes and Arizmendi 2014NeobuxbaumiatetetzoTaxostomacurvirostre
Icteridae	Icterus	pustulatus	bird	Cactaceae	Neobuxbaumia	tetetzo	87	(mean number of defecated seeds/meannumber of eaten seeds) x (mean number of germinated seeds/mean number of defecated seeds)				2	visits/hour														0	prob of seed germination x prob seeds were deposited under perennial plant species x prob of survival up to one year	number of seeds removed by each species x frequency of visits to fruit x proportion of diurnal seed removal	20	10	0	36.78	Wilman, H., Belmaker, J., Simpson, J., de la Rosa, C., Rivadeneira, M. M., & Jetz, W. (2014). EltonTraits 1.0: Species-level foraging attributes of the world’s birds and mammals. Ecology, 95(7), 2027–2027.	tropical deciduous dry forest	Tehuacan-Cuicatlan Biosphere Reserve	Mexico	Conterras-Gonzalezes and Arizmendi 2014	OnePlant	Conterras-Gonzalezes and Arizmendi 2014Neobuxbaumiatetetzo	Conterras-Gonzalezes and Arizmendi 2014NeobuxbaumiatetetzoIcteruspustulatus
Fringillidae	Haemorhous	mexicanus	bird	Cactaceae	Neobuxbaumia	tetetzo	0	(mean number of defecated seeds/meannumber of eaten seeds) x (mean number of germinated seeds/mean number of defecated seeds)				14	visits/hour														0	prob of seed germination x prob seeds were deposited under perennial plant species x prob of survival up to one year	number of seeds removed by each species x frequency of visits to fruit x proportion of diurnal seed removal	30	30	30	21.4	Wilman, H., Belmaker, J., Simpson, J., de la Rosa, C., Rivadeneira, M. M., & Jetz, W. (2014). EltonTraits 1.0: Species-level foraging attributes of the world’s birds and mammals. Ecology, 95(7), 2027–2027.	tropical deciduous dry forest	Tehuacan-Cuicatlan Biosphere Reserve	Mexico	Conterras-Gonzalezes and Arizmendi 2014	OnePlant	Conterras-Gonzalezes and Arizmendi 2014Neobuxbaumiatetetzo	Conterras-Gonzalezes and Arizmendi 2014NeobuxbaumiatetetzoHaemorhousmexicanus
Turdidae	-	-	bird	Cupressaceae	Juniperus	thurifera																			0.04	0.55	0.022	SDE (avgerage number of 2-year seedlings per square meter)/ quantity	number of seeds dispersed per square meter						mature woodlands	Maranchon	Spain	Escribano-Avila et al 2014	OnePlant	Escribano-Avila et al 2014Juniperusthurifera	Escribano-Avila et al 2014Juniperusthurifera--
Canidae	Vulpes	vulpes	small mammal	Cupressaceae	Juniperus	thurifera																			0.034	1.15	0.0391	SDE (avgerage number of 2-year seedlings per square meter)/ quantity	number of seeds dispersed per square meter	10	0	0	5476	Wilman, H., Belmaker, J., Simpson, J., de la Rosa, C., Rivadeneira, M. M., & Jetz, W. (2014). EltonTraits 1.0: Species-level foraging attributes of the world’s birds and mammals. Ecology, 95(7), 2027–2027.	mature woodlands	Maranchon	Spain	Escribano-Avila et al 2014	OnePlant	Escribano-Avila et al 2014Juniperusthurifera	Escribano-Avila et al 2014JuniperusthuriferaVulpesvulpes
Mustelidae	Martes	foina	small mammal	Cupressaceae	Juniperus	thurifera																			0.021	0.258	0.005418	SDE (avgerage number of 2-year seedlings per square meter)/ quantity	number of seeds dispersed per square meter	20	0	10	1540.8	Wilman, H., Belmaker, J., Simpson, J., de la Rosa, C., Rivadeneira, M. M., & Jetz, W. (2014). EltonTraits 1.0: Species-level foraging attributes of the world’s birds and mammals. Ecology, 95(7), 2027–2027.	mature woodlands	Maranchon	Spain	Escribano-Avila et al 2014	OnePlant	Escribano-Avila et al 2014Juniperusthurifera	Escribano-Avila et al 2014JuniperusthuriferaMartes foina
Turdidae	-	-	bird	Cupressaceae	Juniperus	thurifera																			0.0385	0.233	0.0089705	SDE (avgerage number of 2-year seedlings per square meter)/ quantity	number of seeds dispersed per square meter						mature woodlands	Torremocha del Pinar	Spain	Escribano-Avila et al 2014	OnePlant	Escribano-Avila et al 2014Juniperusthurifera	Escribano-Avila et al 2014Juniperusthurifera--
Canidae	Vulpes	vulpes	small mammal	Cupressaceae	Juniperus	thurifera																			0.0343	1.85	0.063455	SDE (avgerage number of 2-year seedlings per square meter)/ quantity	number of seeds dispersed per square meter	10	0	0	5476	Wilman, H., Belmaker, J., Simpson, J., de la Rosa, C., Rivadeneira, M. M., & Jetz, W. (2014). EltonTraits 1.0: Species-level foraging attributes of the world’s birds and mammals. Ecology, 95(7), 2027–2027.	mature woodlands	Torremocha del Pinar	Spain	Escribano-Avila et al 2014	OnePlant	Escribano-Avila et al 2014Juniperusthurifera	Escribano-Avila et al 2014JuniperusthuriferaVulpesvulpes
Mustelidae	Martes	foina	small mammal	Cupressaceae	Juniperus	thurifera																			0.0214	0.145	0.003103	SDE (avgerage number of 2-year seedlings per square meter)/ quantity	number of seeds dispersed per square meter	20	0	10	1540.8	Wilman, H., Belmaker, J., Simpson, J., de la Rosa, C., Rivadeneira, M. M., & Jetz, W. (2014). EltonTraits 1.0: Species-level foraging attributes of the world’s birds and mammals. Ecology, 95(7), 2027–2027.	mature woodlands	Torremocha del Pinar	Spain	Escribano-Avila et al 2014	OnePlant	Escribano-Avila et al 2014Juniperusthurifera	Escribano-Avila et al 2014JuniperusthuriferaMartes foina
Turdidae	-	-	bird	Cupressaceae	Juniperus	thurifera																			0.006	0.0011	6.6e-06	SDE (avgerage number of 2-year seedlings per square meter)/ quantity	number of seeds dispersed per square meter						recently colonized old fields	Maranchon	Spain	Escribano-Avila et al 2014	OnePlant	Escribano-Avila et al 2014Juniperusthurifera	Escribano-Avila et al 2014Juniperusthurifera--
Canidae	Vulpes	vulpes	small mammal	Cupressaceae	Juniperus	thurifera																			0.003	0.0026	7.8e-06	SDE (avgerage number of 2-year seedlings per square meter)/ quantity	number of seeds dispersed per square meter	10	0	0	5476	Wilman, H., Belmaker, J., Simpson, J., de la Rosa, C., Rivadeneira, M. M., & Jetz, W. (2014). EltonTraits 1.0: Species-level foraging attributes of the world’s birds and mammals. Ecology, 95(7), 2027–2027.	recently colonized old fields	Maranchon	Spain	Escribano-Avila et al 2014	OnePlant	Escribano-Avila et al 2014Juniperusthurifera	Escribano-Avila et al 2014JuniperusthuriferaVulpesvulpes
Mustelidae	Martes	foina	small mammal	Cupressaceae	Juniperus	thurifera																			0.0084	0.0023	1.932e-05	SDE (avgerage number of 2-year seedlings per square meter)/ quantity	number of seeds dispersed per square meter	20	0	10	1540.8	Wilman, H., Belmaker, J., Simpson, J., de la Rosa, C., Rivadeneira, M. M., & Jetz, W. (2014). EltonTraits 1.0: Species-level foraging attributes of the world’s birds and mammals. Ecology, 95(7), 2027–2027.	recently colonized old fields	Maranchon	Spain	Escribano-Avila et al 2014	OnePlant	Escribano-Avila et al 2014Juniperusthurifera	Escribano-Avila et al 2014JuniperusthuriferaMartes foina
Turdidae	-	-	bird	Cupressaceae	Juniperus	thurifera																			0.02	0.022	0.00044	SDE (avgerage number of 2-year seedlings per square meter)/ quantity	number of seeds dispersed per square meter						recently colonized old fields	Torremocha del Pinar	Spain	Escribano-Avila et al 2014	OnePlant	Escribano-Avila et al 2014Juniperusthurifera	Escribano-Avila et al 2014Juniperusthurifera--
Canidae	Vulpes	vulpes	small mammal	Cupressaceae	Juniperus	thurifera																			0.0092	0.228	0.0020976	SDE (avgerage number of 2-year seedlings per square meter)/ quantity	number of seeds dispersed per square meter	10	0	0	5476	Wilman, H., Belmaker, J., Simpson, J., de la Rosa, C., Rivadeneira, M. M., & Jetz, W. (2014). EltonTraits 1.0: Species-level foraging attributes of the world’s birds and mammals. Ecology, 95(7), 2027–2027.	recently colonized old fields	Torremocha del Pinar	Spain	Escribano-Avila et al 2014	OnePlant	Escribano-Avila et al 2014Juniperusthurifera	Escribano-Avila et al 2014JuniperusthuriferaVulpesvulpes
Mustelidae	Martes	foina	small mammal	Cupressaceae	Juniperus	thurifera																			0.012	0.031	0.000372	SDE (avgerage number of 2-year seedlings per square meter)/ quantity	number of seeds dispersed per square meter	20	0	10	1540.8	Wilman, H., Belmaker, J., Simpson, J., de la Rosa, C., Rivadeneira, M. M., & Jetz, W. (2014). EltonTraits 1.0: Species-level foraging attributes of the world’s birds and mammals. Ecology, 95(7), 2027–2027.	recently colonized old fields	Torremocha del Pinar	Spain	Escribano-Avila et al 2014	OnePlant	Escribano-Avila et al 2014Juniperusthurifera	Escribano-Avila et al 2014JuniperusthuriferaMartes foina
Thraupidae	Cypsnagra	hirundinacea	bird	Melastomataceae	Miconia	ligustroides						0.03			3											0.09			visitation rate x fruits/visit	20	0	0	31.4	Wilman, H., Belmaker, J., Simpson, J., de la Rosa, C., Rivadeneira, M. M., & Jetz, W. (2014). EltonTraits 1.0: Species-level foraging attributes of the world’s birds and mammals. Ecology, 95(7), 2027–2027.	tropical savanna	Parque Estadual da Serra do Rola Moca, Iron Quadrangle, Minas Gerais	Brazil	Santos et al 2017	OnePlant	Santos et al 2017Miconialigustroides	Santos et al 2017MiconialigustroidesCypsnagrahirundinacea
Tyrannidae	Elaenia	-	bird	Melastomataceae	Miconia	ligustroides						0.124			2.1											0.2604			visitation rate x fruits/visit				19.4	Wilman, H., Belmaker, J., Simpson, J., de la Rosa, C., Rivadeneira, M. M., & Jetz, W. (2014). EltonTraits 1.0: Species-level foraging attributes of the world’s birds and mammals. Ecology, 95(7), 2027–2027.	tropical savanna	Parque Estadual da Serra do Rola Moca, Iron Quadrangle, Minas Gerais	Brazil	Santos et al 2017	OnePlant	Santos et al 2017Miconialigustroides	Santos et al 2017MiconialigustroidesElaenia-
Emberizidae	Embernagra	longicauda	bird	Melastomataceae	Miconia	ligustroides						0.009			5.01											0.04509			visitation rate x fruits/visit	20	30	10	42	Wilman, H., Belmaker, J., Simpson, J., de la Rosa, C., Rivadeneira, M. M., & Jetz, W. (2014). EltonTraits 1.0: Species-level foraging attributes of the world’s birds and mammals. Ecology, 95(7), 2027–2027.	tropical savanna	Parque Estadual da Serra do Rola Moca, Iron Quadrangle, Minas Gerais	Brazil	Santos et al 2017	OnePlant	Santos et al 2017Miconialigustroides	Santos et al 2017MiconialigustroidesEmbernagralongicauda
Tyrannidae	Knipolegus	lophotes	bird	Melastomataceae	Miconia	ligustroides						0.0265			0.99											0.026235			visitation rate x fruits/visit	10	0	0	31.8	Wilman, H., Belmaker, J., Simpson, J., de la Rosa, C., Rivadeneira, M. M., & Jetz, W. (2014). EltonTraits 1.0: Species-level foraging attributes of the world’s birds and mammals. Ecology, 95(7), 2027–2027.	tropical savanna	Parque Estadual da Serra do Rola Moca, Iron Quadrangle, Minas Gerais	Brazil	Santos et al 2017	OnePlant	Santos et al 2017Miconialigustroides	Santos et al 2017MiconialigustroidesKnipoleguslophotes
Mimidae	Mimus	saturninus	bird	Melastomataceae	Miconia	ligustroides						0.256			9.702											2.48371			visitation rate x fruits/visit	0	0	0	63.7	Wilman, H., Belmaker, J., Simpson, J., de la Rosa, C., Rivadeneira, M. M., & Jetz, W. (2014). EltonTraits 1.0: Species-level foraging attributes of the world’s birds and mammals. Ecology, 95(7), 2027–2027.	tropical savanna	Parque Estadual da Serra do Rola Moca, Iron Quadrangle, Minas Gerais	Brazil	Santos et al 2017	OnePlant	Santos et al 2017Miconialigustroides	Santos et al 2017MiconialigustroidesMimussaturninus
Thraupidae	Schistochlamys	ruficapillus	bird	Melastomataceae	Miconia	ligustroides	1	proportion germinated				0.1767			6.6											1.16622			visitation rate x fruits/visit	50	0	0	31.2	Wilman, H., Belmaker, J., Simpson, J., de la Rosa, C., Rivadeneira, M. M., & Jetz, W. (2014). EltonTraits 1.0: Species-level foraging attributes of the world’s birds and mammals. Ecology, 95(7), 2027–2027.	tropical savanna	Parque Estadual da Serra do Rola Moca, Iron Quadrangle, Minas Gerais	Brazil	Santos et al 2017	OnePlant	Santos et al 2017Miconialigustroides	Santos et al 2017MiconialigustroidesSchistochlamysruficapillus
Thraupidae	Tangara	cayana	bird	Melastomataceae	Miconia	ligustroides						0.0182			2.52											0.045864			visitation rate x fruits/visit	90	0	0	18	Wilman, H., Belmaker, J., Simpson, J., de la Rosa, C., Rivadeneira, M. M., & Jetz, W. (2014). EltonTraits 1.0: Species-level foraging attributes of the world’s birds and mammals. Ecology, 95(7), 2027–2027.	tropical savanna	Parque Estadual da Serra do Rola Moca, Iron Quadrangle, Minas Gerais	Brazil	Santos et al 2017	OnePlant	Santos et al 2017Miconialigustroides	Santos et al 2017MiconialigustroidesTangaracayana
Turdidae	Turdus	leucomelas	bird	Melastomataceae	Miconia	ligustroides						0.0273			7.02											0.191646			visitation rate x fruits/visit	30	0	0	69.1	Wilman, H., Belmaker, J., Simpson, J., de la Rosa, C., Rivadeneira, M. M., & Jetz, W. (2014). EltonTraits 1.0: Species-level foraging attributes of the world’s birds and mammals. Ecology, 95(7), 2027–2027.	tropical savanna	Parque Estadual da Serra do Rola Moca, Iron Quadrangle, Minas Gerais	Brazil	Santos et al 2017	OnePlant	Santos et al 2017Miconialigustroides	Santos et al 2017MiconialigustroidesTurdusleucomelas
Thraupidae	Cypsnagra	hirundinacea	bird	Melastomataceae	Miconia	pepericarpa						0.0151			3.99											0.060249			visitation rate x fruits/visit	20	0	0	31.4	Wilman, H., Belmaker, J., Simpson, J., de la Rosa, C., Rivadeneira, M. M., & Jetz, W. (2014). EltonTraits 1.0: Species-level foraging attributes of the world’s birds and mammals. Ecology, 95(7), 2027–2027.	tropical savanna	Parque Estadual da Serra do Rola Moca, Iron Quadrangle, Minas Gerais	Brazil	Santos et al 2017	OnePlant	Santos et al 2017Miconiapepericarpa	Santos et al 2017MiconiapepericarpaCypsnagrahirundinacea
Tyrannidae	Elaenia	-	bird	Melastomataceae	Miconia	pepericarpa						0.155			3.26											0.5053			visitation rate x fruits/visit				19.4	Wilman, H., Belmaker, J., Simpson, J., de la Rosa, C., Rivadeneira, M. M., & Jetz, W. (2014). EltonTraits 1.0: Species-level foraging attributes of the world’s birds and mammals. Ecology, 95(7), 2027–2027.	tropical savanna	Parque Estadual da Serra do Rola Moca, Iron Quadrangle, Minas Gerais	Brazil	Santos et al 2017	OnePlant	Santos et al 2017Miconiapepericarpa	Santos et al 2017MiconiapepericarpaElaenia-
Emberizidae	Embernagra	longicauda	bird	Melastomataceae	Miconia	pepericarpa						0.0159			5.97											0.094923			visitation rate x fruits/visit	20	30	10	42	Wilman, H., Belmaker, J., Simpson, J., de la Rosa, C., Rivadeneira, M. M., & Jetz, W. (2014). EltonTraits 1.0: Species-level foraging attributes of the world’s birds and mammals. Ecology, 95(7), 2027–2027.	tropical savanna	Parque Estadual da Serra do Rola Moca, Iron Quadrangle, Minas Gerais	Brazil	Santos et al 2017	OnePlant	Santos et al 2017Miconiapepericarpa	Santos et al 2017MiconiapepericarpaEmbernagralongicauda
Psittacidae	Eupsittula	aurea	bird	Melastomataceae	Miconia	pepericarpa						0.0083			10.03											0.083249			visitation rate x fruits/visit	30	30	30	84.62	Wilman, H., Belmaker, J., Simpson, J., de la Rosa, C., Rivadeneira, M. M., & Jetz, W. (2014). EltonTraits 1.0: Species-level foraging attributes of the world’s birds and mammals. Ecology, 95(7), 2027–2027.	tropical savanna	Parque Estadual da Serra do Rola Moca, Iron Quadrangle, Minas Gerais	Brazil	Santos et al 2017	OnePlant	Santos et al 2017Miconiapepericarpa	Santos et al 2017MiconiapepericarpaEupsittulaaurea
Tyrannidae	Knipolegus	lophotes	bird	Melastomataceae	Miconia	pepericarpa						0.03			3.48											0.1044			visitation rate x fruits/visit	10	0	0	31.8	Wilman, H., Belmaker, J., Simpson, J., de la Rosa, C., Rivadeneira, M. M., & Jetz, W. (2014). EltonTraits 1.0: Species-level foraging attributes of the world’s birds and mammals. Ecology, 95(7), 2027–2027.	tropical savanna	Parque Estadual da Serra do Rola Moca, Iron Quadrangle, Minas Gerais	Brazil	Santos et al 2017	OnePlant	Santos et al 2017Miconiapepericarpa	Santos et al 2017MiconiapepericarpaKnipoleguslophotes
Mimidae	Mimus	saturninus	bird	Melastomataceae	Miconia	pepericarpa						0.03			15.495											0.46485			visitation rate x fruits/visit	0	0	0	63.7	Wilman, H., Belmaker, J., Simpson, J., de la Rosa, C., Rivadeneira, M. M., & Jetz, W. (2014). EltonTraits 1.0: Species-level foraging attributes of the world’s birds and mammals. Ecology, 95(7), 2027–2027.	tropical savanna	Parque Estadual da Serra do Rola Moca, Iron Quadrangle, Minas Gerais	Brazil	Santos et al 2017	OnePlant	Santos et al 2017Miconiapepericarpa	Santos et al 2017MiconiapepericarpaMimussaturninus
Thraupidae	Neothraupis	fasciata	bird	Melastomataceae	Miconia	pepericarpa						0.00835			3.99											0.0333165			visitation rate x fruits/visit	10	10	0	26.8	Wilman, H., Belmaker, J., Simpson, J., de la Rosa, C., Rivadeneira, M. M., & Jetz, W. (2014). EltonTraits 1.0: Species-level foraging attributes of the world’s birds and mammals. Ecology, 95(7), 2027–2027.	tropical savanna	Parque Estadual da Serra do Rola Moca, Iron Quadrangle, Minas Gerais	Brazil	Santos et al 2017	OnePlant	Santos et al 2017Miconiapepericarpa	Santos et al 2017MiconiapepericarpaNeothraupisfasciata
Thraupidae	Schistochlamys	ruficapillus	bird	Melastomataceae	Miconia	pepericarpa	1	proportion germinated				0.115			6.29											0.72335			visitation rate x fruits/visit	50	0	0	31.2	Wilman, H., Belmaker, J., Simpson, J., de la Rosa, C., Rivadeneira, M. M., & Jetz, W. (2014). EltonTraits 1.0: Species-level foraging attributes of the world’s birds and mammals. Ecology, 95(7), 2027–2027.	tropical savanna	Parque Estadual da Serra do Rola Moca, Iron Quadrangle, Minas Gerais	Brazil	Santos et al 2017	OnePlant	Santos et al 2017Miconiapepericarpa	Santos et al 2017MiconiapepericarpaSchistochlamysruficapillus
Thraupidae	Tangara	cayana	bird	Melastomataceae	Miconia	pepericarpa						0.007			1.98											0.01386			visitation rate x fruits/visit	90	0	0	18	Wilman, H., Belmaker, J., Simpson, J., de la Rosa, C., Rivadeneira, M. M., & Jetz, W. (2014). EltonTraits 1.0: Species-level foraging attributes of the world’s birds and mammals. Ecology, 95(7), 2027–2027.	tropical savanna	Parque Estadual da Serra do Rola Moca, Iron Quadrangle, Minas Gerais	Brazil	Santos et al 2017	OnePlant	Santos et al 2017Miconiapepericarpa	Santos et al 2017MiconiapepericarpaTangaracayana
Passerellidae	Zonotrichia	capensis	bird	Melastomataceae	Miconia	pepericarpa						0.621			5.11											3.17331			visitation rate x fruits/visit	0	50	20	20.31	Wilman, H., Belmaker, J., Simpson, J., de la Rosa, C., Rivadeneira, M. M., & Jetz, W. (2014). EltonTraits 1.0: Species-level foraging attributes of the world’s birds and mammals. Ecology, 95(7), 2027–2027.	tropical savanna	Parque Estadual da Serra do Rola Moca, Iron Quadrangle, Minas Gerais	Brazil	Santos et al 2017	OnePlant	Santos et al 2017Miconiapepericarpa	Santos et al 2017MiconiapepericarpaZonotrichiacapensis
Tyrannidae	Elaenia	cristata	bird	Melastomataceae	Miconia	irwinii						3.467	visits 10h^-1		1.9	fruits removed per visit										33.4392			Number of viable seeds dispersed in a 10h obs period as measured by visitation rate x number of seeds dispersed per visit	50	0	0	18.2	Wilman, H., Belmaker, J., Simpson, J., de la Rosa, C., Rivadeneira, M. M., & Jetz, W. (2014). EltonTraits 1.0: Species-level foraging attributes of the world’s birds and mammals. Ecology, 95(7), 2027–2027.	Rupestrian Grasslands	Serra do Cipo, Minas Gerais	Brazil	Guerra et al 2017	OnePlant	Guerra et al 2017Miconiairwinii	Guerra et al 2017MiconiairwiniiElaeniacristata
Tyrannidae	Elaenia	chiriquensis	bird	Melastomataceae	Miconia	irwinii						0.704	visits 10h^-1		1.4	fruits removed per visit										6.20224			Number of viable seeds dispersed in a 10h obs period as measured by visitation rate x number of seeds dispersed per visit	50	0	0	15.4	Wilman, H., Belmaker, J., Simpson, J., de la Rosa, C., Rivadeneira, M. M., & Jetz, W. (2014). EltonTraits 1.0: Species-level foraging attributes of the world’s birds and mammals. Ecology, 95(7), 2027–2027.	Rupestrian Grasslands	Serra do Cipo, Minas Gerais	Brazil	Guerra et al 2017	OnePlant	Guerra et al 2017Miconiairwinii	Guerra et al 2017MiconiairwiniiElaeniachiriquensis
Tyrannidae	Elaenia	obscura	bird	Melastomataceae	Miconia	irwinii						0.079	visits 10h^-1		1	fruits removed per visit										0.55379			Number of viable seeds dispersed in a 10h obs period as measured by visitation rate x number of seeds dispersed per visit	50	0	0	23.9	Wilman, H., Belmaker, J., Simpson, J., de la Rosa, C., Rivadeneira, M. M., & Jetz, W. (2014). EltonTraits 1.0: Species-level foraging attributes of the world’s birds and mammals. Ecology, 95(7), 2027–2027.	Rupestrian Grasslands	Serra do Cipo, Minas Gerais	Brazil	Guerra et al 2017	OnePlant	Guerra et al 2017Miconiairwinii	Guerra et al 2017MiconiairwiniiElaeniaobscura
Tyrannidae	Camptostoma	obsoletum	bird	Melastomataceae	Miconia	irwinii						0.44	visits 10h^-1		2.1	fruits removed per visit										6.1908			Number of viable seeds dispersed in a 10h obs period as measured by visitation rate x number of seeds dispersed per visit	30	0	0	8.1	Wilman, H., Belmaker, J., Simpson, J., de la Rosa, C., Rivadeneira, M. M., & Jetz, W. (2014). EltonTraits 1.0: Species-level foraging attributes of the world’s birds and mammals. Ecology, 95(7), 2027–2027.	Rupestrian Grasslands	Serra do Cipo, Minas Gerais	Brazil	Guerra et al 2017	OnePlant	Guerra et al 2017Miconiairwinii	Guerra et al 2017MiconiairwiniiCamptostomaobsoletum
Thraupidae	Schistochlamys	ruficapillus	bird	Melastomataceae	Miconia	irwinii						1.94	visits 10h^-1		2.5	fruits removed per visit										17.7394			Number of viable seeds dispersed in a 10h obs period as measured by visitation rate x number of seeds dispersed per visit	50	0	0	31.2	Wilman, H., Belmaker, J., Simpson, J., de la Rosa, C., Rivadeneira, M. M., & Jetz, W. (2014). EltonTraits 1.0: Species-level foraging attributes of the world’s birds and mammals. Ecology, 95(7), 2027–2027.	Rupestrian Grasslands	Serra do Cipo, Minas Gerais	Brazil	Guerra et al 2017	OnePlant	Guerra et al 2017Miconiairwinii	Guerra et al 2017MiconiairwiniiSchistochlamysruficapillus
Thraupidae	Saltatricula	atricollis	bird	Melastomataceae	Miconia	irwinii						0.237	visits 10h^-1		3	fruits removed per visit										4.16646			Number of viable seeds dispersed in a 10h obs period as measured by visitation rate x number of seeds dispersed per visit						Rupestrian Grasslands	Serra do Cipo, Minas Gerais	Brazil	Guerra et al 2017	OnePlant	Guerra et al 2017Miconiairwinii	Guerra et al 2017MiconiairwiniiSaltatriculaatricollis
Thraupidae	Tangara	cayana	bird	Melastomataceae	Miconia	irwinii						0.243	visits 10h^-1		2.4	fruits removed per visit										3.0946			Number of viable seeds dispersed in a 10h obs period as measured by visitation rate x number of seeds dispersed per visit	90	0	0	18	Wilman, H., Belmaker, J., Simpson, J., de la Rosa, C., Rivadeneira, M. M., & Jetz, W. (2014). EltonTraits 1.0: Species-level foraging attributes of the world’s birds and mammals. Ecology, 95(7), 2027–2027.	Rupestrian Grasslands	Serra do Cipo, Minas Gerais	Brazil	Guerra et al 2017	OnePlant	Guerra et al 2017Miconiairwinii	Guerra et al 2017MiconiairwiniiTangaracayana
Mimidae	Mimus	saturninus	bird	Melastomataceae	Miconia	irwinii						0.454	visits 10h^-1		2.9	fruits removed per visit										7.58271			Number of viable seeds dispersed in a 10h obs period as measured by visitation rate x number of seeds dispersed per visit	0	0	0	63.7	Wilman, H., Belmaker, J., Simpson, J., de la Rosa, C., Rivadeneira, M. M., & Jetz, W. (2014). EltonTraits 1.0: Species-level foraging attributes of the world’s birds and mammals. Ecology, 95(7), 2027–2027.	Rupestrian Grasslands	Serra do Cipo, Minas Gerais	Brazil	Guerra et al 2017	OnePlant	Guerra et al 2017Miconiairwinii	Guerra et al 2017MiconiairwiniiMimussaturninus
Passerellidae	Zonotrichia	capensis	bird	Melastomataceae	Miconia	irwinii						2.49	visits 10h^-1		0.6	fruits removed per visit										7.3704			Number of viable seeds dispersed in a 10h obs period as measured by visitation rate x number of seeds dispersed per visit	0	50	20	20.31	Wilman, H., Belmaker, J., Simpson, J., de la Rosa, C., Rivadeneira, M. M., & Jetz, W. (2014). EltonTraits 1.0: Species-level foraging attributes of the world’s birds and mammals. Ecology, 95(7), 2027–2027.	Rupestrian Grasslands	Serra do Cipo, Minas Gerais	Brazil	Guerra et al 2017	OnePlant	Guerra et al 2017Miconiairwinii	Guerra et al 2017MiconiairwiniiZonotrichiacapensis
Phyllostomidae	Artibeus	jamaicensis	bat	Moraceae	Ficus	insipida	3	ranking of germination success				3	ranking of reliability of visiting the plant	3						3	comparative ranking system, 3=high, 2=moderate, 1=low				2.5	3	8	average of the rankings of intact passage, germination, suitable location, and directionality	average of the rankings of abundance, fruit proportion, and visitation	80	0	0	42.17	Wilman, H., Belmaker, J., Simpson, J., de la Rosa, C., Rivadeneira, M. M., & Jetz, W. (2014). EltonTraits 1.0: Species-level foraging attributes of the world’s birds and mammals. Ecology, 95(7), 2027–2027.	Tropical Rainforest	La Selva Biological Station, Holdrige's Tropical Wet Forest	Costa Rica	Banack et al 2002	OnePlant	Banack et al 2002Ficusinsipida	Banack et al 2002FicusinsipidaArtibeusjamaicensis
Phyllostomidae	Artibeus	watsoni	bat	Moraceae	Ficus	insipida	3	ranking of germination success				3	ranking of reliability of visiting the plant	3						3	comparative ranking system, 3=high, 2=moderate, 1=low				2.5	3	8	average of the rankings of intact passage, germination, suitable location, and directionality	average of the rankings of abundance, fruit proportion, and visitation	80	0	0	11.2	Wilman, H., Belmaker, J., Simpson, J., de la Rosa, C., Rivadeneira, M. M., & Jetz, W. (2014). EltonTraits 1.0: Species-level foraging attributes of the world’s birds and mammals. Ecology, 95(7), 2027–2027.	Tropical Rainforest	La Selva Biological Station, Holdrige's Tropical Wet Forest	Costa Rica	Banack et al 2002	OnePlant	Banack et al 2002Ficusinsipida	Banack et al 2002FicusinsipidaArtibeuswatsoni
Characidae	Brycon	guatemalensis	fish	Moraceae	Ficus	insipida	3	ranking of germination success				3	ranking of reliability of visiting the plant	3						3	comparative ranking system, 3=high, 2=moderate, 1=low				2.5	3	8	average of the rankings of intact passage, germination, suitable location, and directionality	average of the rankings of abundance, fruit proportion, and visitation						Tropical Rainforest	La Selva Biological Station, Holdrige's Tropical Wet Forest	Costa Rica	Banack et al 2002	OnePlant	Banack et al 2002Ficusinsipida	Banack et al 2002FicusinsipidaBryconguatemalensis
Phyllostomidae	Artibeus	lituratus	bat	Moraceae	Ficus	insipida	3	ranking of germination success				3	ranking of reliability of visiting the plant	3						2	comparative ranking system, 3=high, 2=moderate, 1=low				2.5	2.7	7	average of the rankings of intact passage, germination, suitable location, and directionality	average of the rankings of abundance, fruit proportion, and visitation	80	0	0	60.54	Wilman, H., Belmaker, J., Simpson, J., de la Rosa, C., Rivadeneira, M. M., & Jetz, W. (2014). EltonTraits 1.0: Species-level foraging attributes of the world’s birds and mammals. Ecology, 95(7), 2027–2027.	Tropical Rainforest	La Selva Biological Station, Holdrige's Tropical Wet Forest	Costa Rica	Banack et al 2002	OnePlant	Banack et al 2002Ficusinsipida	Banack et al 2002FicusinsipidaArtibeuslituratus
Procyonidae	Potos	flavus	small mammal	Moraceae	Ficus	insipida	2	ranking of germination success				2	ranking of reliability of visiting the plant	3						2	comparative ranking system, 3=high, 2=moderate, 1=low				1.8	2.3	4	average of the rankings of intact passage, germination, suitable location, and directionality	average of the rankings of abundance, fruit proportion, and visitation	80	0	0	3000	Wilman, H., Belmaker, J., Simpson, J., de la Rosa, C., Rivadeneira, M. M., & Jetz, W. (2014). EltonTraits 1.0: Species-level foraging attributes of the world’s birds and mammals. Ecology, 95(7), 2027–2027.	Tropical Rainforest	La Selva Biological Station, Holdrige's Tropical Wet Forest	Costa Rica	Banack et al 2002	OnePlant	Banack et al 2002Ficusinsipida	Banack et al 2002FicusinsipidaPotosflavus
Atelidae	Alouatta	palliata	primate	Moraceae	Ficus	insipida	2	ranking of germination success				2	ranking of reliability of visiting the plant	1						3	comparative ranking system, 3=high, 2=moderate, 1=low				1.8	20	4	average of the rankings of intact passage, germination, suitable location, and directionality	average of the rankings of abundance, fruit proportion, and visitation	40	0	60	7274.95	Wilman, H., Belmaker, J., Simpson, J., de la Rosa, C., Rivadeneira, M. M., & Jetz, W. (2014). EltonTraits 1.0: Species-level foraging attributes of the world’s birds and mammals. Ecology, 95(7), 2027–2027.	Tropical Rainforest	La Selva Biological Station, Holdrige's Tropical Wet Forest	Costa Rica	Banack et al 2002	OnePlant	Banack et al 2002Ficusinsipida	Banack et al 2002FicusinsipidaAlouattapalliata
Viverridae	Arctictis	binturong	small mammal	Moraceae	Ficus	-																			0.0196592	117884	2317.5	estimated one-year seedling survival rate based on defecation microsite data	estimated number of ingested seeds per day	30	0	20	9875	Wilman, H., Belmaker, J., Simpson, J., de la Rosa, C., Rivadeneira, M. M., & Jetz, W. (2014). EltonTraits 1.0: Species-level foraging attributes of the world’s birds and mammals. Ecology, 95(7), 2027–2027.	Evergreen dipterocarp forest	Danum Valley Conservation Area and Maliau Basin Conservation Area	Indonesia	Nakabayashi et al 2019	OnePlant	Nakabayashi et al 2019Ficus-	Nakabayashi et al 2019Ficus-Arctictisbinturong
Viverridae	Arctictis	binturong	small mammal	Moraceae	Ficus	-																			0.0161419	118010	1904.9	estimated one-year seedling survival rate based on defecation microsite data	estimated number of ingested seeds per day	30	0	20	9875	Wilman, H., Belmaker, J., Simpson, J., de la Rosa, C., Rivadeneira, M. M., & Jetz, W. (2014). EltonTraits 1.0: Species-level foraging attributes of the world’s birds and mammals. Ecology, 95(7), 2027–2027.	Evergreen dipterocarp forest	Danum Valley Conservation Area and Maliau Basin Conservation Area	Indonesia	Nakabayashi et al 2019	OnePlant	Nakabayashi et al 2019Ficus-	Nakabayashi et al 2019Ficus-Arctictisbinturong
Viverridae	Arctictis	binturong	small mammal	Moraceae	Ficus	-																			0.0166096	118010	1960.1	estimated one-year seedling survival rate based on defecation microsite data	estimated number of ingested seeds per day	30	0	20	9875	Wilman, H., Belmaker, J., Simpson, J., de la Rosa, C., Rivadeneira, M. M., & Jetz, W. (2014). EltonTraits 1.0: Species-level foraging attributes of the world’s birds and mammals. Ecology, 95(7), 2027–2027.	Evergreen dipterocarp forest	Danum Valley Conservation Area and Maliau Basin Conservation Area	Indonesia	Nakabayashi et al 2019	OnePlant	Nakabayashi et al 2019Ficus-	Nakabayashi et al 2019Ficus-Arctictisbinturong
Viverridae	Arctictis	binturong	small mammal	Moraceae	Ficus	-																			3.3048e-05	118010	3.9	estimated one-year seedling survival rate based on defecation microsite data	estimated number of ingested seeds per day	30	0	20	9875	Wilman, H., Belmaker, J., Simpson, J., de la Rosa, C., Rivadeneira, M. M., & Jetz, W. (2014). EltonTraits 1.0: Species-level foraging attributes of the world’s birds and mammals. Ecology, 95(7), 2027–2027.	Evergreen dipterocarp forest	Danum Valley Conservation Area and Maliau Basin Conservation Area	Indonesia	Nakabayashi et al 2019	OnePlant	Nakabayashi et al 2019Ficus-	Nakabayashi et al 2019Ficus-Arctictisbinturong
Hylobatidae	Hylobates	muelleri	primate	Moraceae	Ficus	-																			2.61757e-05	34383	0.9	estimated one-year seedling survival rate based on defecation microsite data	estimated number of ingested seeds per day	70	0	20	6000	Wilman, H., Belmaker, J., Simpson, J., de la Rosa, C., Rivadeneira, M. M., & Jetz, W. (2014). EltonTraits 1.0: Species-level foraging attributes of the world’s birds and mammals. Ecology, 95(7), 2027–2027.	Evergreen dipterocarp forest	Danum Valley Conservation Area and Maliau Basin Conservation Area	Indonesia	Nakabayashi et al 2019	OnePlant	Nakabayashi et al 2019Ficus-	Nakabayashi et al 2019Ficus-Hylobatesmuelleri
Bucerotidae	Rhinoplax	vigil	bird	Moraceae	Ficus	-																			0.017718	6801	120.5	estimated one-year seedling survival rate based on defecation microsite data	estimated number of ingested seeds per day	60	0	0	2887.64	Wilman, H., Belmaker, J., Simpson, J., de la Rosa, C., Rivadeneira, M. M., & Jetz, W. (2014). EltonTraits 1.0: Species-level foraging attributes of the world’s birds and mammals. Ecology, 95(7), 2027–2027.	Evergreen dipterocarp forest	Danum Valley Conservation Area and Maliau Basin Conservation Area	Indonesia	Nakabayashi et al 2019	OnePlant	Nakabayashi et al 2019Ficus-	Nakabayashi et al 2019Ficus-Rhinoplaxvigil
Bucerotidae	Rhinoplax	vigil	bird	Moraceae	Ficus	-																			4.49438e-05	6675	0.3	estimated one-year seedling survival rate based on defecation microsite data	estimated number of ingested seeds per day	60	0	0	2887.64	Wilman, H., Belmaker, J., Simpson, J., de la Rosa, C., Rivadeneira, M. M., & Jetz, W. (2014). EltonTraits 1.0: Species-level foraging attributes of the world’s birds and mammals. Ecology, 95(7), 2027–2027.	Evergreen dipterocarp forest	Danum Valley Conservation Area and Maliau Basin Conservation Area	Indonesia	Nakabayashi et al 2019	OnePlant	Nakabayashi et al 2019Ficus-	Nakabayashi et al 2019Ficus-Rhinoplaxvigil
Bucerotidae	Rhinoplax	vigil	bird	Moraceae	Ficus	-																			4.49438e-05	6675	0.3	estimated one-year seedling survival rate based on defecation microsite data	estimated number of ingested seeds per day	60	0	0	2887.64	Wilman, H., Belmaker, J., Simpson, J., de la Rosa, C., Rivadeneira, M. M., & Jetz, W. (2014). EltonTraits 1.0: Species-level foraging attributes of the world’s birds and mammals. Ecology, 95(7), 2027–2027.	Evergreen dipterocarp forest	Danum Valley Conservation Area and Maliau Basin Conservation Area	Indonesia	Nakabayashi et al 2019	OnePlant	Nakabayashi et al 2019Ficus-	Nakabayashi et al 2019Ficus-Rhinoplaxvigil
Columbidae	Columba	palumbus	bird	Rosaceae	Prunus	mahaleb						0.01	Avg number of visits/10h		22.4	No. fruits handled per visit		1	Prob. of dispersing a handled seed	0.45	Avg number of birds censused per km					0.2			visitation patterns, number of fruits consumed, probability of dispersing a handled seed, and number of seeds dispersed per visit	30	30	40	490	Wilman, H., Belmaker, J., Simpson, J., de la Rosa, C., Rivadeneira, M. M., & Jetz, W. (2014). EltonTraits 1.0: Species-level foraging attributes of the world’s birds and mammals. Ecology, 95(7), 2027–2027.	Highland, deciduous vegetation; open pine forest	Reserva de Navahondona-Guadahornillos (Parque Natural de las Sierras de Cazorla)	Spain	Jordano and Schupp 2000	OnePlant	Jordano and Schupp 2000Prunusmahaleb	Jordano and Schupp 2000PrunusmahalebColumba palumbus
Picidae	Dendrocopos	major	bird	Rosaceae	Prunus	mahaleb						0.25	Avg number of visits/10h		5	No. fruits handled per visit		1	Prob. of dispersing a handled seed	2	Avg number of birds censused per km					1.12			visitation patterns, number of fruits consumed, probability of dispersing a handled seed, and number of seeds dispersed per visit	0	30	0	74.94	Wilman, H., Belmaker, J., Simpson, J., de la Rosa, C., Rivadeneira, M. M., & Jetz, W. (2014). EltonTraits 1.0: Species-level foraging attributes of the world’s birds and mammals. Ecology, 95(7), 2027–2027.	Highland, deciduous vegetation; open pine forest	Reserva de Navahondona-Guadahornillos (Parque Natural de las Sierras de Cazorla)	Spain	Jordano and Schupp 2000	OnePlant	Jordano and Schupp 2000Prunusmahaleb	Jordano and Schupp 2000PrunusmahalebDendrocoposmajor
Muscicapidae	Erithacus	rebecula	bird	Rosaceae	Prunus	mahaleb						3.5	Avg number of visits/10h		1.9	No. fruits handled per visit		1	Prob. of dispersing a handled seed	6.05	Avg number of birds censused per km					6.99			visitation patterns, number of fruits consumed, probability of dispersing a handled seed, and number of seeds dispersed per visit	20	10	0	17.7	Wilman, H., Belmaker, J., Simpson, J., de la Rosa, C., Rivadeneira, M. M., & Jetz, W. (2014). EltonTraits 1.0: Species-level foraging attributes of the world’s birds and mammals. Ecology, 95(7), 2027–2027.	Highland, deciduous vegetation; open pine forest	Reserva de Navahondona-Guadahornillos (Parque Natural de las Sierras de Cazorla)	Spain	Jordano and Schupp 2000	OnePlant	Jordano and Schupp 2000Prunusmahaleb	Jordano and Schupp 2000PrunusmahalebErithacusrebecula
Muscicapidae	Ficedula	hypoleuca	bird	Rosaceae	Prunus	mahaleb						0.01	Avg number of visits/10h		1	No. fruits handled per visit		1	Prob. of dispersing a handled seed	0.2	Avg number of birds censused per km					0.05			visitation patterns, number of fruits consumed, probability of dispersing a handled seed, and number of seeds dispersed per visit	0	0	0	13.79	Wilman, H., Belmaker, J., Simpson, J., de la Rosa, C., Rivadeneira, M. M., & Jetz, W. (2014). EltonTraits 1.0: Species-level foraging attributes of the world’s birds and mammals. Ecology, 95(7), 2027–2027.	Highland, deciduous vegetation; open pine forest	Reserva de Navahondona-Guadahornillos (Parque Natural de las Sierras de Cazorla)	Spain	Jordano and Schupp 2000	OnePlant	Jordano and Schupp 2000Prunusmahaleb	Jordano and Schupp 2000PrunusmahalebFicedulahypoleuca
Muscicapidae	Muscicapa	striata	bird	Rosaceae	Prunus	mahaleb						0.01	Avg number of visits/10h		1	No. fruits handled per visit		1	Prob. of dispersing a handled seed	0.1	Avg number of birds censused per km					0.05			visitation patterns, number of fruits consumed, probability of dispersing a handled seed, and number of seeds dispersed per visit	20	0	0	15.9	Wilman, H., Belmaker, J., Simpson, J., de la Rosa, C., Rivadeneira, M. M., & Jetz, W. (2014). EltonTraits 1.0: Species-level foraging attributes of the world’s birds and mammals. Ecology, 95(7), 2027–2027.	Highland, deciduous vegetation; open pine forest	Reserva de Navahondona-Guadahornillos (Parque Natural de las Sierras de Cazorla)	Spain	Jordano and Schupp 2000	OnePlant	Jordano and Schupp 2000Prunusmahaleb	Jordano and Schupp 2000PrunusmahalebMuscicapastriata
Muscicapidae	Phoenicurus	ochruros	bird	Rosaceae	Prunus	mahaleb						10.85	Avg number of visits/10h		1.8	No. fruits handled per visit		0.872	Prob. of dispersing a handled seed	22.8	Avg number of birds censused per km					17.45			visitation patterns, number of fruits consumed, probability of dispersing a handled seed, and number of seeds dispersed per visit	30	10	0	16.5	Wilman, H., Belmaker, J., Simpson, J., de la Rosa, C., Rivadeneira, M. M., & Jetz, W. (2014). EltonTraits 1.0: Species-level foraging attributes of the world’s birds and mammals. Ecology, 95(7), 2027–2027.	Highland, deciduous vegetation; open pine forest	Reserva de Navahondona-Guadahornillos (Parque Natural de las Sierras de Cazorla)	Spain	Jordano and Schupp 2000	OnePlant	Jordano and Schupp 2000Prunusmahaleb	Jordano and Schupp 2000PrunusmahalebPhoenicurusochruros
Muscicapidae	Phoenicurus	phoenicurus	bird	Rosaceae	Prunus	mahaleb						1.47	Avg number of visits/10h		2.4	No. fruits handled per visit		0.964	Prob. of dispersing a handled seed	3.5	Avg number of birds censused per km					3.31			visitation patterns, number of fruits consumed, probability of dispersing a handled seed, and number of seeds dispersed per visit	20	0	0	14.59	Wilman, H., Belmaker, J., Simpson, J., de la Rosa, C., Rivadeneira, M. M., & Jetz, W. (2014). EltonTraits 1.0: Species-level foraging attributes of the world’s birds and mammals. Ecology, 95(7), 2027–2027.	Highland, deciduous vegetation; open pine forest	Reserva de Navahondona-Guadahornillos (Parque Natural de las Sierras de Cazorla)	Spain	Jordano and Schupp 2000	OnePlant	Jordano and Schupp 2000Prunusmahaleb	Jordano and Schupp 2000PrunusmahalebPhoenicurusphoenicurus
Sylviidae	Sylvia	atricapilla	bird	Rosaceae	Prunus	mahaleb						0.64	Avg number of visits/10h			No. fruits handled per visit		0.95	Prob. of dispersing a handled seed	1.6	Avg number of birds censused per km					1.7			visitation patterns, number of fruits consumed, probability of dispersing a handled seed, and number of seeds dispersed per visit	30	10	0	16.7	Wilman, H., Belmaker, J., Simpson, J., de la Rosa, C., Rivadeneira, M. M., & Jetz, W. (2014). EltonTraits 1.0: Species-level foraging attributes of the world’s birds and mammals. Ecology, 95(7), 2027–2027.	Highland, deciduous vegetation; open pine forest	Reserva de Navahondona-Guadahornillos (Parque Natural de las Sierras de Cazorla)	Spain	Jordano and Schupp 2000	OnePlant	Jordano and Schupp 2000Prunusmahaleb	Jordano and Schupp 2000PrunusmahalebSylviaatricapilla
Sylviidae	Sylvia	borin	bird	Rosaceae	Prunus	mahaleb						0.11	Avg number of visits/10h		4	No. fruits handled per visit		1	Prob. of dispersing a handled seed	0.2	Avg number of birds censused per km					0.45			visitation patterns, number of fruits consumed, probability of dispersing a handled seed, and number of seeds dispersed per visit	40	0	0	18.2	Wilman, H., Belmaker, J., Simpson, J., de la Rosa, C., Rivadeneira, M. M., & Jetz, W. (2014). EltonTraits 1.0: Species-level foraging attributes of the world’s birds and mammals. Ecology, 95(7), 2027–2027.	Highland, deciduous vegetation; open pine forest	Reserva de Navahondona-Guadahornillos (Parque Natural de las Sierras de Cazorla)	Spain	Jordano and Schupp 2000	OnePlant	Jordano and Schupp 2000Prunusmahaleb	Jordano and Schupp 2000PrunusmahalebSylviaborin
Sylviidae	Sylvia	cantillans	bird	Rosaceae	Prunus	mahaleb						0.61	Avg number of visits/10h		2.9	No. fruits handled per visit		0.536	Prob. of dispersing a handled seed	0.9	Avg number of birds censused per km					1.01			visitation patterns, number of fruits consumed, probability of dispersing a handled seed, and number of seeds dispersed per visit	20	10	0	9.6	Wilman, H., Belmaker, J., Simpson, J., de la Rosa, C., Rivadeneira, M. M., & Jetz, W. (2014). EltonTraits 1.0: Species-level foraging attributes of the world’s birds and mammals. Ecology, 95(7), 2027–2027.	Highland, deciduous vegetation; open pine forest	Reserva de Navahondona-Guadahornillos (Parque Natural de las Sierras de Cazorla)	Spain	Jordano and Schupp 2000	OnePlant	Jordano and Schupp 2000Prunusmahaleb	Jordano and Schupp 2000PrunusmahalebSylviacantillans
Sylviidae	Syliva	communis	bird	Rosaceae	Prunus	mahaleb						2.63	Avg number of visits/10h		2.8	No. fruits handled per visit		0.814	Prob. of dispersing a handled seed	7.7	Avg number of birds censused per km					6.06			visitation patterns, number of fruits consumed, probability of dispersing a handled seed, and number of seeds dispersed per visit	30	10	0	15.1	Wilman, H., Belmaker, J., Simpson, J., de la Rosa, C., Rivadeneira, M. M., & Jetz, W. (2014). EltonTraits 1.0: Species-level foraging attributes of the world’s birds and mammals. Ecology, 95(7), 2027–2027.	Highland, deciduous vegetation; open pine forest	Reserva de Navahondona-Guadahornillos (Parque Natural de las Sierras de Cazorla)	Spain	Jordano and Schupp 2000	OnePlant	Jordano and Schupp 2000Prunusmahaleb	Jordano and Schupp 2000PrunusmahalebSylivacommunis
Sylviidae	Sylvia	conspicillata	bird	Rosaceae	Prunus	mahaleb						0.01	Avg number of visits/10h			No. fruits handled per visit		0.182	Prob. of dispersing a handled seed	0.1	Avg number of birds censused per km					0.03			visitation patterns, number of fruits consumed, probability of dispersing a handled seed, and number of seeds dispersed per visit	20	0	0	9	Wilman, H., Belmaker, J., Simpson, J., de la Rosa, C., Rivadeneira, M. M., & Jetz, W. (2014). EltonTraits 1.0: Species-level foraging attributes of the world’s birds and mammals. Ecology, 95(7), 2027–2027.	Highland, deciduous vegetation; open pine forest	Reserva de Navahondona-Guadahornillos (Parque Natural de las Sierras de Cazorla)	Spain	Jordano and Schupp 2000	OnePlant	Jordano and Schupp 2000Prunusmahaleb	Jordano and Schupp 2000PrunusmahalebSylviaconspicillata
Sylviidae	Sylvia	melanocephala	bird	Rosaceae	Prunus	mahaleb						0.01	Avg number of visits/10h		1.5	No. fruits handled per visit		0.75	Prob. of dispersing a handled seed	1.25	Avg number of birds censused per km					0.05			visitation patterns, number of fruits consumed, probability of dispersing a handled seed, and number of seeds dispersed per visit	40	0	0	11.7	Wilman, H., Belmaker, J., Simpson, J., de la Rosa, C., Rivadeneira, M. M., & Jetz, W. (2014). EltonTraits 1.0: Species-level foraging attributes of the world’s birds and mammals. Ecology, 95(7), 2027–2027.	Highland, deciduous vegetation; open pine forest	Reserva de Navahondona-Guadahornillos (Parque Natural de las Sierras de Cazorla)	Spain	Jordano and Schupp 2000	OnePlant	Jordano and Schupp 2000Prunusmahaleb	Jordano and Schupp 2000PrunusmahalebSylviamelanocephala
Turdidae	Turdus	merula	bird	Rosaceae	Prunus	mahaleb						2.82	Avg number of visits/10h		6.5	No. fruits handled per visit		0.979	Prob. of dispersing a handled seed	10.1	Avg number of birds censused per km					17.65			visitation patterns, number of fruits consumed, probability of dispersing a handled seed, and number of seeds dispersed per visit	20	20	0	102.73	Wilman, H., Belmaker, J., Simpson, J., de la Rosa, C., Rivadeneira, M. M., & Jetz, W. (2014). EltonTraits 1.0: Species-level foraging attributes of the world’s birds and mammals. Ecology, 95(7), 2027–2027.	Highland, deciduous vegetation; open pine forest	Reserva de Navahondona-Guadahornillos (Parque Natural de las Sierras de Cazorla)	Spain	Jordano and Schupp 2000	OnePlant	Jordano and Schupp 2000Prunusmahaleb	Jordano and Schupp 2000PrunusmahalebTurdusmerula
Turdidae	Turdus	viscivorus	bird	Rosaceae	Prunus	mahaleb						9.23	Avg number of visits/10h		9.7	No. fruits handled per visit		0.998	Prob. of dispersing a handled seed	12.5	Avg number of birds censused per km					83.19			visitation patterns, number of fruits consumed, probability of dispersing a handled seed, and number of seeds dispersed per visit	20	20	20	117.37	Wilman, H., Belmaker, J., Simpson, J., de la Rosa, C., Rivadeneira, M. M., & Jetz, W. (2014). EltonTraits 1.0: Species-level foraging attributes of the world’s birds and mammals. Ecology, 95(7), 2027–2027.	Highland, deciduous vegetation; open pine forest	Reserva de Navahondona-Guadahornillos (Parque Natural de las Sierras de Cazorla)	Spain	Jordano and Schupp 2000	OnePlant	Jordano and Schupp 2000Prunusmahaleb	Jordano and Schupp 2000PrunusmahalebTurdusviscivorus
Corvidae	Garrulus	glandarius	bird	Rosaceae	Prunus	mahaleb						1.76	Avg number of visits/10h		6.9	No. fruits handled per visit		0.139	Prob. of dispersing a handled seed	2.2	Avg number of birds censused per km					1.32			visitation patterns, number of fruits consumed, probability of dispersing a handled seed, and number of seeds dispersed per visit	30	20	0	159.46	Wilman, H., Belmaker, J., Simpson, J., de la Rosa, C., Rivadeneira, M. M., & Jetz, W. (2014). EltonTraits 1.0: Species-level foraging attributes of the world’s birds and mammals. Ecology, 95(7), 2027–2027.	Highland, deciduous vegetation; open pine forest	Reserva de Navahondona-Guadahornillos (Parque Natural de las Sierras de Cazorla)	Spain	Jordano and Schupp 2000	OnePlant	Jordano and Schupp 2000Prunusmahaleb	Jordano and Schupp 2000PrunusmahalebGarrulusglandarius
Paridae	Parus	ater	bird	Rosaceae	Prunus	mahaleb						4.67	Avg number of visits/10h		1.9	No. fruits handled per visit		0.111	Prob. of dispersing a handled seed	5.85	Avg number of birds censused per km					1.04			visitation patterns, number of fruits consumed, probability of dispersing a handled seed, and number of seeds dispersed per visit	0	20	20	9.2	Wilman, H., Belmaker, J., Simpson, J., de la Rosa, C., Rivadeneira, M. M., & Jetz, W. (2014). EltonTraits 1.0: Species-level foraging attributes of the world’s birds and mammals. Ecology, 95(7), 2027–2027.	Highland, deciduous vegetation; open pine forest	Reserva de Navahondona-Guadahornillos (Parque Natural de las Sierras de Cazorla)	Spain	Jordano and Schupp 2000	OnePlant	Jordano and Schupp 2000Prunusmahaleb	Jordano and Schupp 2000PrunusmahalebParusater
Sittidae	Sitta	europaea	bird	Rosaceae	Prunus	mahaleb						0.48	Avg number of visits/10h		2.5	No. fruits handled per visit		0.4	Prob. of dispersing a handled seed	1.25	Avg number of birds censused per km					0.48			visitation patterns, number of fruits consumed, probability of dispersing a handled seed, and number of seeds dispersed per visit	0	10	10	20.37	Wilman, H., Belmaker, J., Simpson, J., de la Rosa, C., Rivadeneira, M. M., & Jetz, W. (2014). EltonTraits 1.0: Species-level foraging attributes of the world’s birds and mammals. Ecology, 95(7), 2027–2027.	Highland, deciduous vegetation; open pine forest	Reserva de Navahondona-Guadahornillos (Parque Natural de las Sierras de Cazorla)	Spain	Jordano and Schupp 2000	OnePlant	Jordano and Schupp 2000Prunusmahaleb	Jordano and Schupp 2000PrunusmahalebSittaeuropaea
Fringillidae	Fringilla	coelebs	bird	Rosaceae	Prunus	mahaleb						16.72	Avg number of visits/10h		3.4	No. fruits handled per visit		0.06	Prob. of dispersing a handled seed	24.3	Avg number of birds censused per km					3.3			visitation patterns, number of fruits consumed, probability of dispersing a handled seed, and number of seeds dispersed per visit	0	20	20	23.81	Wilman, H., Belmaker, J., Simpson, J., de la Rosa, C., Rivadeneira, M. M., & Jetz, W. (2014). EltonTraits 1.0: Species-level foraging attributes of the world’s birds and mammals. Ecology, 95(7), 2027–2027.	Highland, deciduous vegetation; open pine forest	Reserva de Navahondona-Guadahornillos (Parque Natural de las Sierras de Cazorla)	Spain	Jordano and Schupp 2000	OnePlant	Jordano and Schupp 2000Prunusmahaleb	Jordano and Schupp 2000PrunusmahalebFringillacoelebs
Paridae	Parus	caeruleus	bird	Rosaceae	Prunus	mahaleb						2.51	Avg number of visits/10h		2.1	No. fruits handled per visit		0	Prob. of dispersing a handled seed	1.55	Avg number of birds censused per km					0			visitation patterns, number of fruits consumed, probability of dispersing a handled seed, and number of seeds dispersed per visit	20	20	0	13.3	Wilman, H., Belmaker, J., Simpson, J., de la Rosa, C., Rivadeneira, M. M., & Jetz, W. (2014). EltonTraits 1.0: Species-level foraging attributes of the world’s birds and mammals. Ecology, 95(7), 2027–2027.	Highland, deciduous vegetation; open pine forest	Reserva de Navahondona-Guadahornillos (Parque Natural de las Sierras de Cazorla)	Spain	Jordano and Schupp 2000	OnePlant	Jordano and Schupp 2000Prunusmahaleb	Jordano and Schupp 2000PrunusmahalebParuscaeruleus
Paridae	Parus	cristatus	bird	Rosaceae	Prunus	mahaleb						0.24	Avg number of visits/10h		2	No. fruits handled per visit		0	Prob. of dispersing a handled seed	0.55	Avg number of birds censused per km					0			visitation patterns, number of fruits consumed, probability of dispersing a handled seed, and number of seeds dispersed per visit	20	20	0	11.04	Wilman, H., Belmaker, J., Simpson, J., de la Rosa, C., Rivadeneira, M. M., & Jetz, W. (2014). EltonTraits 1.0: Species-level foraging attributes of the world’s birds and mammals. Ecology, 95(7), 2027–2027.	Highland, deciduous vegetation; open pine forest	Reserva de Navahondona-Guadahornillos (Parque Natural de las Sierras de Cazorla)	Spain	Jordano and Schupp 2000	OnePlant	Jordano and Schupp 2000Prunusmahaleb	Jordano and Schupp 2000PrunusmahalebParuscristatus
Paridae	Parus	major	bird	Rosaceae	Prunus	mahaleb						0.65	Avg number of visits/10h		2	No. fruits handled per visit		0	Prob. of dispersing a handled seed	0.7	Avg number of birds censused per km					0			visitation patterns, number of fruits consumed, probability of dispersing a handled seed, and number of seeds dispersed per visit	20	20	0	16.25	Wilman, H., Belmaker, J., Simpson, J., de la Rosa, C., Rivadeneira, M. M., & Jetz, W. (2014). EltonTraits 1.0: Species-level foraging attributes of the world’s birds and mammals. Ecology, 95(7), 2027–2027.	Highland, deciduous vegetation; open pine forest	Reserva de Navahondona-Guadahornillos (Parque Natural de las Sierras de Cazorla)	Spain	Jordano and Schupp 2000	OnePlant	Jordano and Schupp 2000Prunusmahaleb	Jordano and Schupp 2000PrunusmahalebParusmajor
Fringillidae	Serinus	citrinella	bird	Rosaceae	Prunus	mahaleb						0.01	Avg number of visits/10h		6.5	No. fruits handled per visit		0	Prob. of dispersing a handled seed	0.4	Avg number of birds censused per km					0			visitation patterns, number of fruits consumed, probability of dispersing a handled seed, and number of seeds dispersed per visit	0	40	40	12	Wilman, H., Belmaker, J., Simpson, J., de la Rosa, C., Rivadeneira, M. M., & Jetz, W. (2014). EltonTraits 1.0: Species-level foraging attributes of the world’s birds and mammals. Ecology, 95(7), 2027–2027.	Highland, deciduous vegetation; open pine forest	Reserva de Navahondona-Guadahornillos (Parque Natural de las Sierras de Cazorla)	Spain	Jordano and Schupp 2000	OnePlant	Jordano and Schupp 2000Prunusmahaleb	Jordano and Schupp 2000PrunusmahalebSerinuscitrinella
Fringillidae	Serinus	serinus	bird	Rosaceae	Prunus	mahaleb						0.01	Avg number of visits/10h		3	No. fruits handled per visit		0	Prob. of dispersing a handled seed	0.1	Avg number of birds censused per km					0			visitation patterns, number of fruits consumed, probability of dispersing a handled seed, and number of seeds dispersed per visit	0	100	0	11.2	Wilman, H., Belmaker, J., Simpson, J., de la Rosa, C., Rivadeneira, M. M., & Jetz, W. (2014). EltonTraits 1.0: Species-level foraging attributes of the world’s birds and mammals. Ecology, 95(7), 2027–2027.	Highland, deciduous vegetation; open pine forest	Reserva de Navahondona-Guadahornillos (Parque Natural de las Sierras de Cazorla)	Spain	Jordano and Schupp 2000	OnePlant	Jordano and Schupp 2000Prunusmahaleb	Jordano and Schupp 2000PrunusmahalebSerinusserinus
Turdidae	Turdus	falcklandii	bird	Myrtaceae	Luma	apiculata						2.2	bird visits per hour (24 hours of obs)		5.6	fruits ingested per visit														50	0	0	93.89	Wilman, H., Belmaker, J., Simpson, J., de la Rosa, C., Rivadeneira, M. M., & Jetz, W. (2014). EltonTraits 1.0: Species-level foraging attributes of the world’s birds and mammals. Ecology, 95(7), 2027–2027.	Mosaic of prairie, primary, and successional forest	Biological Station "Senda Darwin"	Chile	Salvande et al 2011	Mult	Salvande et al 2011Lumaapiculata	Salvande et al 2011LumaapiculataTurdusfalcklandii
Cotingidae	Phytotoma	rara	bird	Myrtaceae	Luma	apiculata						0.8	bird visits per hour (24 hours of obs)		5.4	fruits ingested per visit														10	0	80	47	Wilman, H., Belmaker, J., Simpson, J., de la Rosa, C., Rivadeneira, M. M., & Jetz, W. (2014). EltonTraits 1.0: Species-level foraging attributes of the world’s birds and mammals. Ecology, 95(7), 2027–2027.	Mosaic of prairie, primary, and successional forest	Biological Station "Senda Darwin"	Chile	Salvande et al 2011	Mult	Salvande et al 2011Lumaapiculata	Salvande et al 2011LumaapiculataPhytotomarara
Picidae	Colaptes	pitius	bird	Myrtaceae	Luma	apiculata						0.08	bird visits per hour (24 hours of obs)		3	fruits ingested per visit														0	0	0	159	Wilman, H., Belmaker, J., Simpson, J., de la Rosa, C., Rivadeneira, M. M., & Jetz, W. (2014). EltonTraits 1.0: Species-level foraging attributes of the world’s birds and mammals. Ecology, 95(7), 2027–2027.	Mosaic of prairie, primary, and successional forest	Biological Station "Senda Darwin"	Chile	Salvande et al 2011	Mult	Salvande et al 2011Lumaapiculata	Salvande et al 2011LumaapiculataColaptespitius
Icteridae	Curaeus	curaeus	bird	Myrtaceae	Luma	apiculata						0.04	bird visits per hour (24 hours of obs)		6	fruits ingested per visit														0	0	0	83.7	Wilman, H., Belmaker, J., Simpson, J., de la Rosa, C., Rivadeneira, M. M., & Jetz, W. (2014). EltonTraits 1.0: Species-level foraging attributes of the world’s birds and mammals. Ecology, 95(7), 2027–2027.	Mosaic of prairie, primary, and successional forest	Biological Station "Senda Darwin"	Chile	Salvande et al 2011	Mult	Salvande et al 2011Lumaapiculata	Salvande et al 2011LumaapiculataCuraeuscuraeus
Turdidae	Turdus	falcklandii	bird	Aextoxicaceae	Aextoxicon	punctatum						1.8	bird visits per hour (20 hours of obs)		19	fruits ingested per visit														50	0	0	93.89	Wilman, H., Belmaker, J., Simpson, J., de la Rosa, C., Rivadeneira, M. M., & Jetz, W. (2014). EltonTraits 1.0: Species-level foraging attributes of the world’s birds and mammals. Ecology, 95(7), 2027–2027.	Mosaic of prairie, primary, and successional forest	Biological Station "Senda Darwin"	Chile	Salvande et al 2011	Mult	Salvande et al 2011Aextoxiconpunctatum	Salvande et al 2011AextoxiconpunctatumTurdusfalcklandii
Columbidae	Columba	araucana	bird	Aextoxicaceae	Aextoxicon	punctatum						0.05	bird visits per hour (20 hours of obs)		8	fruits ingested per visit														100	0	0	200	Wilman, H., Belmaker, J., Simpson, J., de la Rosa, C., Rivadeneira, M. M., & Jetz, W. (2014). EltonTraits 1.0: Species-level foraging attributes of the world’s birds and mammals. Ecology, 95(7), 2027–2027.	Mosaic of prairie, primary, and successional forest	Biological Station "Senda Darwin"	Chile	Salvande et al 2011	Mult	Salvande et al 2011Aextoxiconpunctatum	Salvande et al 2011AextoxiconpunctatumColumba araucana
Bucerotidae	Buceros	bicornis	bird	Meliaceae	Aglaia	spectabilis						22	mean visit duration (min)													30.4			Total % of seeds dispersed	80	0	0	2790.79	Wilman, H., Belmaker, J., Simpson, J., de la Rosa, C., Rivadeneira, M. M., & Jetz, W. (2014). EltonTraits 1.0: Species-level foraging attributes of the world’s birds and mammals. Ecology, 95(7), 2027–2027.	tropical rainforest	Pakke Wildlife Sanctuary	India	Sethi and Howe 2012	Mult	Sethi and Howe 2012Aglaiaspectabilis	Sethi and Howe 2012AglaiaspectabilisBucerosbicornis
Bucerotidae	Rhyticeros	undulatus	bird	Meliaceae	Aglaia	spectabilis						4	mean visit duration (min)													50			Total % of seeds dispersed	90	0	0	2214.55	Wilman, H., Belmaker, J., Simpson, J., de la Rosa, C., Rivadeneira, M. M., & Jetz, W. (2014). EltonTraits 1.0: Species-level foraging attributes of the world’s birds and mammals. Ecology, 95(7), 2027–2027.	tropical rainforest	Pakke Wildlife Sanctuary	India	Sethi and Howe 2012	Mult	Sethi and Howe 2012Aglaiaspectabilis	Sethi and Howe 2012AglaiaspectabilisRhyticerosundulatus
Bucerotidae	Anthracoceros	albirostris	bird	Meliaceae	Aglaia	spectabilis						13	mean visit duration (min)													6.9			Total % of seeds dispersed	60	0	0	892.89	Wilman, H., Belmaker, J., Simpson, J., de la Rosa, C., Rivadeneira, M. M., & Jetz, W. (2014). EltonTraits 1.0: Species-level foraging attributes of the world’s birds and mammals. Ecology, 95(7), 2027–2027.	tropical rainforest	Pakke Wildlife Sanctuary	India	Sethi and Howe 2012	Mult	Sethi and Howe 2012Aglaiaspectabilis	Sethi and Howe 2012AglaiaspectabilisAnthracocerosalbirostris
Columbidae	Ducala	badia	bird	Meliaceae	Aglaia	spectabilis						5	mean visit duration (min)													0.7			Total % of seeds dispersed	90	0	10	485.99	Wilman, H., Belmaker, J., Simpson, J., de la Rosa, C., Rivadeneira, M. M., & Jetz, W. (2014). EltonTraits 1.0: Species-level foraging attributes of the world’s birds and mammals. Ecology, 95(7), 2027–2027.	tropical rainforest	Pakke Wildlife Sanctuary	India	Sethi and Howe 2012	Mult	Sethi and Howe 2012Aglaiaspectabilis	Sethi and Howe 2012AglaiaspectabilisDucalabadia
Sciuridae	Ratufa	bicolor	rodent	Meliaceae	Aglaia	spectabilis						15	mean visit duration (min)													0			Total % of seeds dispersed	30	30	20	2050	Wilman, H., Belmaker, J., Simpson, J., de la Rosa, C., Rivadeneira, M. M., & Jetz, W. (2014). EltonTraits 1.0: Species-level foraging attributes of the world’s birds and mammals. Ecology, 95(7), 2027–2027.	tropical rainforest	Pakke Wildlife Sanctuary	India	Sethi and Howe 2012	Mult	Sethi and Howe 2012Aglaiaspectabilis	Sethi and Howe 2012AglaiaspectabilisRatufabicolor
Sciuridae	Callosciurus	pygerythrus	rodent	Meliaceae	Aglaia	spectabilis						10	mean visit duration (min)													0			Total % of seeds dispersed	20	20	30	252	Wilman, H., Belmaker, J., Simpson, J., de la Rosa, C., Rivadeneira, M. M., & Jetz, W. (2014). EltonTraits 1.0: Species-level foraging attributes of the world’s birds and mammals. Ecology, 95(7), 2027–2027.	tropical rainforest	Pakke Wildlife Sanctuary	India	Sethi and Howe 2012	Mult	Sethi and Howe 2012Aglaiaspectabilis	Sethi and Howe 2012AglaiaspectabilisCallosciuruspygerythrus
Bucerotidae	Buceros	bicornis	bird	Meliaceae	Chisocheton	cumingianus						5	mean visit duration (min)													6			Total % of seeds dispersed	80	0	0	2790.79	Wilman, H., Belmaker, J., Simpson, J., de la Rosa, C., Rivadeneira, M. M., & Jetz, W. (2014). EltonTraits 1.0: Species-level foraging attributes of the world’s birds and mammals. Ecology, 95(7), 2027–2027.	tropical rainforest	Pakke Wildlife Sanctuary	India	Sethi and Howe 2012	Mult	Sethi and Howe 2012Chisochetoncumingianus	Sethi and Howe 2012ChisochetoncumingianusBucerosbicornis
Bucerotidae	Rhyticeros	undulatus	bird	Meliaceae	Chisocheton	cumingianus						8	mean visit duration (min)													0			Total % of seeds dispersed	90	0	0	2214.55	Wilman, H., Belmaker, J., Simpson, J., de la Rosa, C., Rivadeneira, M. M., & Jetz, W. (2014). EltonTraits 1.0: Species-level foraging attributes of the world’s birds and mammals. Ecology, 95(7), 2027–2027.	tropical rainforest	Pakke Wildlife Sanctuary	India	Sethi and Howe 2012	Mult	Sethi and Howe 2012Chisochetoncumingianus	Sethi and Howe 2012ChisochetoncumingianusRhyticerosundulatus
Bucerotidae	Anthracoceros	albirostris	bird	Meliaceae	Chisocheton	cumingianus						9	mean visit duration (min)													25.6			Total % of seeds dispersed	60	0	0	892.89	Wilman, H., Belmaker, J., Simpson, J., de la Rosa, C., Rivadeneira, M. M., & Jetz, W. (2014). EltonTraits 1.0: Species-level foraging attributes of the world’s birds and mammals. Ecology, 95(7), 2027–2027.	tropical rainforest	Pakke Wildlife Sanctuary	India	Sethi and Howe 2012	Mult	Sethi and Howe 2012Chisochetoncumingianus	Sethi and Howe 2012ChisochetoncumingianusAnthracocerosalbirostris
Sciuridae	Callosciurus	pygerythrus	rodent	Meliaceae	Chisocheton	cumingianus						17	mean visit duration (min)													0			Total % of seeds dispersed	20	20	30	252	Wilman, H., Belmaker, J., Simpson, J., de la Rosa, C., Rivadeneira, M. M., & Jetz, W. (2014). EltonTraits 1.0: Species-level foraging attributes of the world’s birds and mammals. Ecology, 95(7), 2027–2027.	tropical rainforest	Pakke Wildlife Sanctuary	India	Sethi and Howe 2012	Mult	Sethi and Howe 2012Chisochetoncumingianus	Sethi and Howe 2012ChisochetoncumingianusCallosciuruspygerythrus
Sciuridae	Callosciurus	erythraeus	rodent	Meliaceae	Chisocheton	cumingianus						15	mean visit duration (min)													0			Total % of seeds dispersed	20	20	30	280	Wilman, H., Belmaker, J., Simpson, J., de la Rosa, C., Rivadeneira, M. M., & Jetz, W. (2014). EltonTraits 1.0: Species-level foraging attributes of the world’s birds and mammals. Ecology, 95(7), 2027–2027.	tropical rainforest	Pakke Wildlife Sanctuary	India	Sethi and Howe 2012	Mult	Sethi and Howe 2012Chisochetoncumingianus	Sethi and Howe 2012ChisochetoncumingianusCallosciuruserythraeus
Bucerotidae	Buceros	bicornis	bird	Meliaceae	Dysoxylum	binectariferum						5.7	mean visit duration (min)													35.7			Total % of seeds dispersed	80	0	0	2790.79	Wilman, H., Belmaker, J., Simpson, J., de la Rosa, C., Rivadeneira, M. M., & Jetz, W. (2014). EltonTraits 1.0: Species-level foraging attributes of the world’s birds and mammals. Ecology, 95(7), 2027–2027.	tropical rainforest	Pakke Wildlife Sanctuary	India	Sethi and Howe 2012	Mult	Sethi and Howe 2012Dysoxylumbinectariferum	Sethi and Howe 2012DysoxylumbinectariferumBucerosbicornis
Bucerotidae	Rhyticeros	undulatus	bird	Meliaceae	Dysoxylum	binectariferum						8.5	mean visit duration (min)													14.3			Total % of seeds dispersed	90	0	0	2214.55	Wilman, H., Belmaker, J., Simpson, J., de la Rosa, C., Rivadeneira, M. M., & Jetz, W. (2014). EltonTraits 1.0: Species-level foraging attributes of the world’s birds and mammals. Ecology, 95(7), 2027–2027.	tropical rainforest	Pakke Wildlife Sanctuary	India	Sethi and Howe 2012	Mult	Sethi and Howe 2012Dysoxylumbinectariferum	Sethi and Howe 2012DysoxylumbinectariferumRhyticerosundulatus
Bucerotidae	Anthracoceros	albirostris	bird	Meliaceae	Dysoxylum	binectariferum						6.5	mean visit duration (min)													16.4			Total % of seeds dispersed	60	0	0	892.89	Wilman, H., Belmaker, J., Simpson, J., de la Rosa, C., Rivadeneira, M. M., & Jetz, W. (2014). EltonTraits 1.0: Species-level foraging attributes of the world’s birds and mammals. Ecology, 95(7), 2027–2027.	tropical rainforest	Pakke Wildlife Sanctuary	India	Sethi and Howe 2012	Mult	Sethi and Howe 2012Dysoxylumbinectariferum	Sethi and Howe 2012DysoxylumbinectariferumAnthracocerosalbirostris
Columbidae	Ducala	badia	bird	Meliaceae	Dysoxylum	binectariferum						11.2	mean visit duration (min)													7.7			Total % of seeds dispersed	90	0	10	485.99	Wilman, H., Belmaker, J., Simpson, J., de la Rosa, C., Rivadeneira, M. M., & Jetz, W. (2014). EltonTraits 1.0: Species-level foraging attributes of the world’s birds and mammals. Ecology, 95(7), 2027–2027.	tropical rainforest	Pakke Wildlife Sanctuary	India	Sethi and Howe 2012	Mult	Sethi and Howe 2012Dysoxylumbinectariferum	Sethi and Howe 2012DysoxylumbinectariferumDucalabadia
Sciuridae	Ratufa	bicolor	rodent	Meliaceae	Dysoxylum	binectariferum						1	mean visit duration (min)													0			Total % of seeds dispersed	30	30	20	2050	Wilman, H., Belmaker, J., Simpson, J., de la Rosa, C., Rivadeneira, M. M., & Jetz, W. (2014). EltonTraits 1.0: Species-level foraging attributes of the world’s birds and mammals. Ecology, 95(7), 2027–2027.	tropical rainforest	Pakke Wildlife Sanctuary	India	Sethi and Howe 2012	Mult	Sethi and Howe 2012Dysoxylumbinectariferum	Sethi and Howe 2012DysoxylumbinectariferumRatufabicolor
Sciuridae	Callosciurus	pygerythrus	rodent	Meliaceae	Dysoxylum	binectariferum						5.3	mean visit duration (min)													1.4			Total % of seeds dispersed	20	20	30	252	Wilman, H., Belmaker, J., Simpson, J., de la Rosa, C., Rivadeneira, M. M., & Jetz, W. (2014). EltonTraits 1.0: Species-level foraging attributes of the world’s birds and mammals. Ecology, 95(7), 2027–2027.	tropical rainforest	Pakke Wildlife Sanctuary	India	Sethi and Howe 2012	Mult	Sethi and Howe 2012Dysoxylumbinectariferum	Sethi and Howe 2012DysoxylumbinectariferumCallosciuruspygerythrus
Sciuridae	Callosciurus	erythraeus	rodent	Meliaceae	Dysoxylum	binectariferum						12	mean visit duration (min)													3.1			Total % of seeds dispersed	20	20	30	280	Wilman, H., Belmaker, J., Simpson, J., de la Rosa, C., Rivadeneira, M. M., & Jetz, W. (2014). EltonTraits 1.0: Species-level foraging attributes of the world’s birds and mammals. Ecology, 95(7), 2027–2027.	tropical rainforest	Pakke Wildlife Sanctuary	India	Sethi and Howe 2012	Mult	Sethi and Howe 2012Dysoxylumbinectariferum	Sethi and Howe 2012DysoxylumbinectariferumCallosciuruserythraeus
Bucerotidae	Buceros	bicornis	bird	Annonaceae	Polyalthia	simiarum						5	mean visit duration (min)													6.3			Total % of seeds dispersed	80	0	0	2790.79	Wilman, H., Belmaker, J., Simpson, J., de la Rosa, C., Rivadeneira, M. M., & Jetz, W. (2014). EltonTraits 1.0: Species-level foraging attributes of the world’s birds and mammals. Ecology, 95(7), 2027–2027.	tropical rainforest	Pakke Wildlife Sanctuary	India	Sethi and Howe 2012	Mult	Sethi and Howe 2012Polyalthiasimiarum	Sethi and Howe 2012PolyalthiasimiarumBucerosbicornis
Bucerotidae	Rhyticeros	undulatus	bird	Annonaceae	Polyalthia	simiarum						4	mean visit duration (min)													1.6			Total % of seeds dispersed	90	0	0	2214.55	Wilman, H., Belmaker, J., Simpson, J., de la Rosa, C., Rivadeneira, M. M., & Jetz, W. (2014). EltonTraits 1.0: Species-level foraging attributes of the world’s birds and mammals. Ecology, 95(7), 2027–2027.	tropical rainforest	Pakke Wildlife Sanctuary	India	Sethi and Howe 2012	Mult	Sethi and Howe 2012Polyalthiasimiarum	Sethi and Howe 2012PolyalthiasimiarumRhyticerosundulatus
Bucerotidae	Anthracoceros	albirostris	bird	Annonaceae	Polyalthia	simiarum						8	mean visit duration (min)													2.8			Total % of seeds dispersed	60	0	0	892.89	Wilman, H., Belmaker, J., Simpson, J., de la Rosa, C., Rivadeneira, M. M., & Jetz, W. (2014). EltonTraits 1.0: Species-level foraging attributes of the world’s birds and mammals. Ecology, 95(7), 2027–2027.	tropical rainforest	Pakke Wildlife Sanctuary	India	Sethi and Howe 2012	Mult	Sethi and Howe 2012Polyalthiasimiarum	Sethi and Howe 2012PolyalthiasimiarumAnthracocerosalbirostris
Columbidae	Ducala	badia	bird	Annonaceae	Polyalthia	simiarum						2	mean visit duration (min)													0.1			Total % of seeds dispersed	90	0	10	485.99	Wilman, H., Belmaker, J., Simpson, J., de la Rosa, C., Rivadeneira, M. M., & Jetz, W. (2014). EltonTraits 1.0: Species-level foraging attributes of the world’s birds and mammals. Ecology, 95(7), 2027–2027.	tropical rainforest	Pakke Wildlife Sanctuary	India	Sethi and Howe 2012	Mult	Sethi and Howe 2012Polyalthiasimiarum	Sethi and Howe 2012PolyalthiasimiarumDucalabadia
Sturnidae	Gracula	religiosa	bird	Annonaceae	Polyalthia	simiarum						12	mean visit duration (min)													0			Total % of seeds dispersed	60	0	0	192	Wilman, H., Belmaker, J., Simpson, J., de la Rosa, C., Rivadeneira, M. M., & Jetz, W. (2014). EltonTraits 1.0: Species-level foraging attributes of the world’s birds and mammals. Ecology, 95(7), 2027–2027.	tropical rainforest	Pakke Wildlife Sanctuary	India	Sethi and Howe 2012	Mult	Sethi and Howe 2012Polyalthiasimiarum	Sethi and Howe 2012PolyalthiasimiarumGraculareligiosa
Sciuridae	Ratufa	bicolor	rodent	Annonaceae	Polyalthia	simiarum						21	mean visit duration (min)													0			Total % of seeds dispersed	30	30	20	2050	Wilman, H., Belmaker, J., Simpson, J., de la Rosa, C., Rivadeneira, M. M., & Jetz, W. (2014). EltonTraits 1.0: Species-level foraging attributes of the world’s birds and mammals. Ecology, 95(7), 2027–2027.	tropical rainforest	Pakke Wildlife Sanctuary	India	Sethi and Howe 2012	Mult	Sethi and Howe 2012Polyalthiasimiarum	Sethi and Howe 2012PolyalthiasimiarumRatufabicolor
Sciuridae	Callosciurus	pygerythrus	rodent	Annonaceae	Polyalthia	simiarum							mean visit duration (min)													0			Total % of seeds dispersed	20	20	30	252	Wilman, H., Belmaker, J., Simpson, J., de la Rosa, C., Rivadeneira, M. M., & Jetz, W. (2014). EltonTraits 1.0: Species-level foraging attributes of the world’s birds and mammals. Ecology, 95(7), 2027–2027.	tropical rainforest	Pakke Wildlife Sanctuary	India	Sethi and Howe 2012	Mult	Sethi and Howe 2012Polyalthiasimiarum	Sethi and Howe 2012PolyalthiasimiarumCallosciuruspygerythrus
Sciuridae	Callosciurus	erythraeus	rodent	Annonaceae	Polyalthia	simiarum						10	mean visit duration (min)													0			Total % of seeds dispersed	20	20	30	280	Wilman, H., Belmaker, J., Simpson, J., de la Rosa, C., Rivadeneira, M. M., & Jetz, W. (2014). EltonTraits 1.0: Species-level foraging attributes of the world’s birds and mammals. Ecology, 95(7), 2027–2027.	tropical rainforest	Pakke Wildlife Sanctuary	India	Sethi and Howe 2012	Mult	Sethi and Howe 2012Polyalthiasimiarum	Sethi and Howe 2012PolyalthiasimiarumCallosciuruserythraeus
Cercopithecidae	Macaca	mulatta	primate	Annonaceae	Polyalthia	simiarum						24	mean visit duration (min)													34.1			Total % of seeds dispersed	30	20	40	3713	Wilman, H., Belmaker, J., Simpson, J., de la Rosa, C., Rivadeneira, M. M., & Jetz, W. (2014). EltonTraits 1.0: Species-level foraging attributes of the world’s birds and mammals. Ecology, 95(7), 2027–2027.	tropical rainforest	Pakke Wildlife Sanctuary	India	Sethi and Howe 2012	Mult	Sethi and Howe 2012Polyalthiasimiarum	Sethi and Howe 2012PolyalthiasimiarumMacacamulatta
Bucerotidae	Buceros	bicornis	bird	Lauraceae	Litsea	monopetala						2	mean visit duration (min)													0.2			Total % of seeds dispersed	80	0	0	2790.79	Wilman, H., Belmaker, J., Simpson, J., de la Rosa, C., Rivadeneira, M. M., & Jetz, W. (2014). EltonTraits 1.0: Species-level foraging attributes of the world’s birds and mammals. Ecology, 95(7), 2027–2027.	tropical rainforest	Pakke Wildlife Sanctuary	India	Sethi and Howe 2012	Mult	Sethi and Howe 2012Litseamonopetala	Sethi and Howe 2012LitseamonopetalaBucerosbicornis
Bucerotidae	Anthracoceros	albirostris	bird	Lauraceae	Litsea	monopetala						15	mean visit duration (min)													29.1			Total % of seeds dispersed	60	0	0	892.89	Wilman, H., Belmaker, J., Simpson, J., de la Rosa, C., Rivadeneira, M. M., & Jetz, W. (2014). EltonTraits 1.0: Species-level foraging attributes of the world’s birds and mammals. Ecology, 95(7), 2027–2027.	tropical rainforest	Pakke Wildlife Sanctuary	India	Sethi and Howe 2012	Mult	Sethi and Howe 2012Litseamonopetala	Sethi and Howe 2012LitseamonopetalaAnthracocerosalbirostris
Columbidae	Ducala	badia	bird	Lauraceae	Litsea	monopetala						8	mean visit duration (min)													7.6			Total % of seeds dispersed	90	0	10	485.99	Wilman, H., Belmaker, J., Simpson, J., de la Rosa, C., Rivadeneira, M. M., & Jetz, W. (2014). EltonTraits 1.0: Species-level foraging attributes of the world’s birds and mammals. Ecology, 95(7), 2027–2027.	tropical rainforest	Pakke Wildlife Sanctuary	India	Sethi and Howe 2012	Mult	Sethi and Howe 2012Litseamonopetala	Sethi and Howe 2012LitseamonopetalaDucalabadia
Picidae	Mulleripicus	pulverulentus	bird	Lauraceae	Litsea	monopetala						2	mean visit duration (min)													0			Total % of seeds dispersed	0	0	0	450.19	Wilman, H., Belmaker, J., Simpson, J., de la Rosa, C., Rivadeneira, M. M., & Jetz, W. (2014). EltonTraits 1.0: Species-level foraging attributes of the world’s birds and mammals. Ecology, 95(7), 2027–2027.	tropical rainforest	Pakke Wildlife Sanctuary	India	Sethi and Howe 2012	Mult	Sethi and Howe 2012Litseamonopetala	Sethi and Howe 2012LitseamonopetalaMulleripicuspulverulentus
Picidae	Picus	flavinucha	bird	Lauraceae	Litsea	monopetala						3	mean visit duration (min)													1			Total % of seeds dispersed	10	10	0	176.83	Wilman, H., Belmaker, J., Simpson, J., de la Rosa, C., Rivadeneira, M. M., & Jetz, W. (2014). EltonTraits 1.0: Species-level foraging attributes of the world’s birds and mammals. Ecology, 95(7), 2027–2027.	tropical rainforest	Pakke Wildlife Sanctuary	India	Sethi and Howe 2012	Mult	Sethi and Howe 2012Litseamonopetala	Sethi and Howe 2012LitseamonopetalaPicusflavinucha
Picidae	Picus	canus	bird	Lauraceae	Litsea	monopetala						5	mean visit duration (min)													0			Total % of seeds dispersed	10	10	0	137	Wilman, H., Belmaker, J., Simpson, J., de la Rosa, C., Rivadeneira, M. M., & Jetz, W. (2014). EltonTraits 1.0: Species-level foraging attributes of the world’s birds and mammals. Ecology, 95(7), 2027–2027.	tropical rainforest	Pakke Wildlife Sanctuary	India	Sethi and Howe 2012	Mult	Sethi and Howe 2012Litseamonopetala	Sethi and Howe 2012LitseamonopetalaPicuscanus
Picidae	Chrysocolaptes	lucidus	bird	Lauraceae	Litsea	monopetala						4	mean visit duration (min)													0			Total % of seeds dispersed	0	0	0	142	Wilman, H., Belmaker, J., Simpson, J., de la Rosa, C., Rivadeneira, M. M., & Jetz, W. (2014). EltonTraits 1.0: Species-level foraging attributes of the world’s birds and mammals. Ecology, 95(7), 2027–2027.	tropical rainforest	Pakke Wildlife Sanctuary	India	Sethi and Howe 2012	Mult	Sethi and Howe 2012Litseamonopetala	Sethi and Howe 2012LitseamonopetalaChrysocolapteslucidus
Megalaimidae	Megalaima	lineata	bird	Lauraceae	Litsea	monopetala						4	mean visit duration (min)													0.3			Total % of seeds dispersed	50	0	10	148.96	Wilman, H., Belmaker, J., Simpson, J., de la Rosa, C., Rivadeneira, M. M., & Jetz, W. (2014). EltonTraits 1.0: Species-level foraging attributes of the world’s birds and mammals. Ecology, 95(7), 2027–2027.	tropical rainforest	Pakke Wildlife Sanctuary	India	Sethi and Howe 2012	Mult	Sethi and Howe 2012Litseamonopetala	Sethi and Howe 2012LitseamonopetalaMegalaimalineata
Megalaimidae	Megalaima	asiatica	bird	Lauraceae	Litsea	monopetala						3	mean visit duration (min)													0.5			Total % of seeds dispersed	50	0	20	90.5	Wilman, H., Belmaker, J., Simpson, J., de la Rosa, C., Rivadeneira, M. M., & Jetz, W. (2014). EltonTraits 1.0: Species-level foraging attributes of the world’s birds and mammals. Ecology, 95(7), 2027–2027.	tropical rainforest	Pakke Wildlife Sanctuary	India	Sethi and Howe 2012	Mult	Sethi and Howe 2012Litseamonopetala	Sethi and Howe 2012LitseamonopetalaMegalaimaasiatica
Irenidae	Irena	puella	bird	Lauraceae	Litsea	monopetala						2	mean visit duration (min)													10			Total % of seeds dispersed	80	0	0	64.9	Wilman, H., Belmaker, J., Simpson, J., de la Rosa, C., Rivadeneira, M. M., & Jetz, W. (2014). EltonTraits 1.0: Species-level foraging attributes of the world’s birds and mammals. Ecology, 95(7), 2027–2027.	tropical rainforest	Pakke Wildlife Sanctuary	India	Sethi and Howe 2012	Mult	Sethi and Howe 2012Litseamonopetala	Sethi and Howe 2012LitseamonopetalaIrenapuella
Sturnidae	Acridotheres	tristis	bird	Lauraceae	Litsea	monopetala						2	mean visit duration (min)													0.4			Total % of seeds dispersed	10	10	0	116.43	Wilman, H., Belmaker, J., Simpson, J., de la Rosa, C., Rivadeneira, M. M., & Jetz, W. (2014). EltonTraits 1.0: Species-level foraging attributes of the world’s birds and mammals. Ecology, 95(7), 2027–2027.	tropical rainforest	Pakke Wildlife Sanctuary	India	Sethi and Howe 2012	Mult	Sethi and Howe 2012Litseamonopetala	Sethi and Howe 2012LitseamonopetalaAcridotherestristis
Sturnidae	Acridotheres	fuscus	bird	Lauraceae	Litsea	monopetala						4	mean visit duration (min)													0.2			Total % of seeds dispersed	30	20	0	82.8	Wilman, H., Belmaker, J., Simpson, J., de la Rosa, C., Rivadeneira, M. M., & Jetz, W. (2014). EltonTraits 1.0: Species-level foraging attributes of the world’s birds and mammals. Ecology, 95(7), 2027–2027.	tropical rainforest	Pakke Wildlife Sanctuary	India	Sethi and Howe 2012	Mult	Sethi and Howe 2012Litseamonopetala	Sethi and Howe 2012LitseamonopetalaAcridotheresfuscus
Sturnidae	Gracula	religiosa	bird	Lauraceae	Litsea	monopetala						6	mean visit duration (min)													9.7			Total % of seeds dispersed	60	0	0	192	Wilman, H., Belmaker, J., Simpson, J., de la Rosa, C., Rivadeneira, M. M., & Jetz, W. (2014). EltonTraits 1.0: Species-level foraging attributes of the world’s birds and mammals. Ecology, 95(7), 2027–2027.	tropical rainforest	Pakke Wildlife Sanctuary	India	Sethi and Howe 2012	Mult	Sethi and Howe 2012Litseamonopetala	Sethi and Howe 2012LitseamonopetalaGraculareligiosa
Pycnonotidae	Pycnonotus	melanicterus	bird	Lauraceae	Litsea	monopetala						3	mean visit duration (min)													2.5			Total % of seeds dispersed	70	0	0	29.3	Wilman, H., Belmaker, J., Simpson, J., de la Rosa, C., Rivadeneira, M. M., & Jetz, W. (2014). EltonTraits 1.0: Species-level foraging attributes of the world’s birds and mammals. Ecology, 95(7), 2027–2027.	tropical rainforest	Pakke Wildlife Sanctuary	India	Sethi and Howe 2012	Mult	Sethi and Howe 2012Litseamonopetala	Sethi and Howe 2012LitseamonopetalaPycnonotusmelanicterus
Pycnonotidae	Pycnonotus	jocosus	bird	Lauraceae	Litsea	monopetala						1	mean visit duration (min)													2.14			Total % of seeds dispersed	20	20	20	29.47	Wilman, H., Belmaker, J., Simpson, J., de la Rosa, C., Rivadeneira, M. M., & Jetz, W. (2014). EltonTraits 1.0: Species-level foraging attributes of the world’s birds and mammals. Ecology, 95(7), 2027–2027.	tropical rainforest	Pakke Wildlife Sanctuary	India	Sethi and Howe 2012	Mult	Sethi and Howe 2012Litseamonopetala	Sethi and Howe 2012LitseamonopetalaPycnonotusjocosus
Pycnonotidae	Pycnonotus	cafer	bird	Lauraceae	Litsea	monopetala						2	mean visit duration (min)													0.6			Total % of seeds dispersed	20	10	20	42.85	Wilman, H., Belmaker, J., Simpson, J., de la Rosa, C., Rivadeneira, M. M., & Jetz, W. (2014). EltonTraits 1.0: Species-level foraging attributes of the world’s birds and mammals. Ecology, 95(7), 2027–2027.	tropical rainforest	Pakke Wildlife Sanctuary	India	Sethi and Howe 2012	Mult	Sethi and Howe 2012Litseamonopetala	Sethi and Howe 2012LitseamonopetalaPycnonotuscafer
Pycnonotidae	Alophoixus	flaveolus	bird	Lauraceae	Litsea	monopetala						1	mean visit duration (min)													1.2			Total % of seeds dispersed	80	0	0	48.3	Wilman, H., Belmaker, J., Simpson, J., de la Rosa, C., Rivadeneira, M. M., & Jetz, W. (2014). EltonTraits 1.0: Species-level foraging attributes of the world’s birds and mammals. Ecology, 95(7), 2027–2027.	tropical rainforest	Pakke Wildlife Sanctuary	India	Sethi and Howe 2012	Mult	Sethi and Howe 2012Litseamonopetala	Sethi and Howe 2012LitseamonopetalaAlophoixusflaveolus
Pycnonotidae	Hemixos	flavala	bird	Lauraceae	Litsea	monopetala						1	mean visit duration (min)													0.2			Total % of seeds dispersed	40	0	10	32.5	Wilman, H., Belmaker, J., Simpson, J., de la Rosa, C., Rivadeneira, M. M., & Jetz, W. (2014). EltonTraits 1.0: Species-level foraging attributes of the world’s birds and mammals. Ecology, 95(7), 2027–2027.	tropical rainforest	Pakke Wildlife Sanctuary	India	Sethi and Howe 2012	Mult	Sethi and Howe 2012Litseamonopetala	Sethi and Howe 2012LitseamonopetalaHemixosflavala
Pycnonotidae	Hypsipetes	leucocephalus	bird	Lauraceae	Litsea	monopetala						3	mean visit duration (min)													0.4			Total % of seeds dispersed	40	0	20	51.8	Wilman, H., Belmaker, J., Simpson, J., de la Rosa, C., Rivadeneira, M. M., & Jetz, W. (2014). EltonTraits 1.0: Species-level foraging attributes of the world’s birds and mammals. Ecology, 95(7), 2027–2027.	tropical rainforest	Pakke Wildlife Sanctuary	India	Sethi and Howe 2012	Mult	Sethi and Howe 2012Litseamonopetala	Sethi and Howe 2012LitseamonopetalaHypsipetesleucocephalus
Leiothrichidae	Garrulax	monileger	bird	Lauraceae	Litsea	monopetala						6	mean visit duration (min)													0.1			Total % of seeds dispersed	20	10	10	83.7	Wilman, H., Belmaker, J., Simpson, J., de la Rosa, C., Rivadeneira, M. M., & Jetz, W. (2014). EltonTraits 1.0: Species-level foraging attributes of the world’s birds and mammals. Ecology, 95(7), 2027–2027.	tropical rainforest	Pakke Wildlife Sanctuary	India	Sethi and Howe 2012	Mult	Sethi and Howe 2012Litseamonopetala	Sethi and Howe 2012LitseamonopetalaGarrulaxmonileger
Sciuridae	Callosciurus	pygerythrus	rodent	Lauraceae	Litsea	monopetala						6	mean visit duration (min)													0.1			Total % of seeds dispersed	20	20	30	252	Wilman, H., Belmaker, J., Simpson, J., de la Rosa, C., Rivadeneira, M. M., & Jetz, W. (2014). EltonTraits 1.0: Species-level foraging attributes of the world’s birds and mammals. Ecology, 95(7), 2027–2027.	tropical rainforest	Pakke Wildlife Sanctuary	India	Sethi and Howe 2012	Mult	Sethi and Howe 2012Litseamonopetala	Sethi and Howe 2012LitseamonopetalaCallosciuruspygerythrus
Cercopithecidae	Macaca	mulatta	primate	Lauraceae	Litsea	monopetala						68	mean visit duration (min)													30			Total % of seeds dispersed	30	20	40	3713	Wilman, H., Belmaker, J., Simpson, J., de la Rosa, C., Rivadeneira, M. M., & Jetz, W. (2014). EltonTraits 1.0: Species-level foraging attributes of the world’s birds and mammals. Ecology, 95(7), 2027–2027.	tropical rainforest	Pakke Wildlife Sanctuary	India	Sethi and Howe 2012	Mult	Sethi and Howe 2012Litseamonopetala	Sethi and Howe 2012LitseamonopetalaMacacamulatta
Bucerotidae	Buceros	bicornis	bird	Lauraceae	Litsea	monopetala						2	mean visit duration (min)													0.3			Total % of seeds dispersed	80	0	0	2790.79	Wilman, H., Belmaker, J., Simpson, J., de la Rosa, C., Rivadeneira, M. M., & Jetz, W. (2014). EltonTraits 1.0: Species-level foraging attributes of the world’s birds and mammals. Ecology, 95(7), 2027–2027.	tropical rainforest	Pakke Wildlife Sanctuary	India	Sethi and Howe 2012	Mult	Sethi and Howe 2012Litseamonopetala	Sethi and Howe 2012LitseamonopetalaBucerosbicornis
Bucerotidae	Anthracoceros	albirostris	bird	Lauraceae	Litsea	monopetala						15	mean visit duration (min)													52			Total % of seeds dispersed	60	0	0	892.89	Wilman, H., Belmaker, J., Simpson, J., de la Rosa, C., Rivadeneira, M. M., & Jetz, W. (2014). EltonTraits 1.0: Species-level foraging attributes of the world’s birds and mammals. Ecology, 95(7), 2027–2027.	tropical rainforest	Pakke Wildlife Sanctuary	India	Sethi and Howe 2012	Mult	Sethi and Howe 2012Litseamonopetala	Sethi and Howe 2012LitseamonopetalaAnthracocerosalbirostris
Columbidae	Ducala	badia	bird	Lauraceae	Litsea	monopetala						8	mean visit duration (min)													11			Total % of seeds dispersed	90	0	10	485.99	Wilman, H., Belmaker, J., Simpson, J., de la Rosa, C., Rivadeneira, M. M., & Jetz, W. (2014). EltonTraits 1.0: Species-level foraging attributes of the world’s birds and mammals. Ecology, 95(7), 2027–2027.	tropical rainforest	Pakke Wildlife Sanctuary	India	Sethi and Howe 2012	Mult	Sethi and Howe 2012Litseamonopetala	Sethi and Howe 2012LitseamonopetalaDucalabadia
Picidae	Mulleripicus	pulverulentus	bird	Lauraceae	Litsea	monopetala						2	mean visit duration (min)													0			Total % of seeds dispersed	0	0	0	450.19	Wilman, H., Belmaker, J., Simpson, J., de la Rosa, C., Rivadeneira, M. M., & Jetz, W. (2014). EltonTraits 1.0: Species-level foraging attributes of the world’s birds and mammals. Ecology, 95(7), 2027–2027.	tropical rainforest	Pakke Wildlife Sanctuary	India	Sethi and Howe 2012	Mult	Sethi and Howe 2012Litseamonopetala	Sethi and Howe 2012LitseamonopetalaMulleripicuspulverulentus
Picidae	Picus	flavinucha	bird	Lauraceae	Litsea	monopetala						3	mean visit duration (min)													0.7			Total % of seeds dispersed	10	10	0	176.83	Wilman, H., Belmaker, J., Simpson, J., de la Rosa, C., Rivadeneira, M. M., & Jetz, W. (2014). EltonTraits 1.0: Species-level foraging attributes of the world’s birds and mammals. Ecology, 95(7), 2027–2027.	tropical rainforest	Pakke Wildlife Sanctuary	India	Sethi and Howe 2012	Mult	Sethi and Howe 2012Litseamonopetala	Sethi and Howe 2012LitseamonopetalaPicusflavinucha
Picidae	Picus	canus	bird	Lauraceae	Litsea	monopetala						5	mean visit duration (min)													0			Total % of seeds dispersed	10	10	0	137	Wilman, H., Belmaker, J., Simpson, J., de la Rosa, C., Rivadeneira, M. M., & Jetz, W. (2014). EltonTraits 1.0: Species-level foraging attributes of the world’s birds and mammals. Ecology, 95(7), 2027–2027.	tropical rainforest	Pakke Wildlife Sanctuary	India	Sethi and Howe 2012	Mult	Sethi and Howe 2012Litseamonopetala	Sethi and Howe 2012LitseamonopetalaPicuscanus
Picidae	Chrysocolaptes	lucidus	bird	Lauraceae	Litsea	monopetala						4	mean visit duration (min)													0			Total % of seeds dispersed	0	0	0	142	Wilman, H., Belmaker, J., Simpson, J., de la Rosa, C., Rivadeneira, M. M., & Jetz, W. (2014). EltonTraits 1.0: Species-level foraging attributes of the world’s birds and mammals. Ecology, 95(7), 2027–2027.	tropical rainforest	Pakke Wildlife Sanctuary	India	Sethi and Howe 2012	Mult	Sethi and Howe 2012Litseamonopetala	Sethi and Howe 2012LitseamonopetalaChrysocolapteslucidus
Megalaimidae	Megalaima	lineata	bird	Lauraceae	Litsea	monopetala						4	mean visit duration (min)													0.5			Total % of seeds dispersed	50	0	10	148.96	Wilman, H., Belmaker, J., Simpson, J., de la Rosa, C., Rivadeneira, M. M., & Jetz, W. (2014). EltonTraits 1.0: Species-level foraging attributes of the world’s birds and mammals. Ecology, 95(7), 2027–2027.	tropical rainforest	Pakke Wildlife Sanctuary	India	Sethi and Howe 2012	Mult	Sethi and Howe 2012Litseamonopetala	Sethi and Howe 2012LitseamonopetalaMegalaimalineata
Megalaimidae	Megalaima	asiatica	bird	Lauraceae	Litsea	monopetala						3	mean visit duration (min)																Total % of seeds dispersed	50	0	20	90.5	Wilman, H., Belmaker, J., Simpson, J., de la Rosa, C., Rivadeneira, M. M., & Jetz, W. (2014). EltonTraits 1.0: Species-level foraging attributes of the world’s birds and mammals. Ecology, 95(7), 2027–2027.	tropical rainforest	Pakke Wildlife Sanctuary	India	Sethi and Howe 2012	Mult	Sethi and Howe 2012Litseamonopetala	Sethi and Howe 2012LitseamonopetalaMegalaimaasiatica
Irenidae	Irena	puella	bird	Lauraceae	Litsea	monopetala						2	mean visit duration (min)													15.2			Total % of seeds dispersed	80	0	0	64.9	Wilman, H., Belmaker, J., Simpson, J., de la Rosa, C., Rivadeneira, M. M., & Jetz, W. (2014). EltonTraits 1.0: Species-level foraging attributes of the world’s birds and mammals. Ecology, 95(7), 2027–2027.	tropical rainforest	Pakke Wildlife Sanctuary	India	Sethi and Howe 2012	Mult	Sethi and Howe 2012Litseamonopetala	Sethi and Howe 2012LitseamonopetalaIrenapuella
Sturnidae	Acridotheres	tristis	bird	Lauraceae	Litsea	monopetala						2	mean visit duration (min)													0			Total % of seeds dispersed	10	10	0	116.43	Wilman, H., Belmaker, J., Simpson, J., de la Rosa, C., Rivadeneira, M. M., & Jetz, W. (2014). EltonTraits 1.0: Species-level foraging attributes of the world’s birds and mammals. Ecology, 95(7), 2027–2027.	tropical rainforest	Pakke Wildlife Sanctuary	India	Sethi and Howe 2012	Mult	Sethi and Howe 2012Litseamonopetala	Sethi and Howe 2012LitseamonopetalaAcridotherestristis
Sturnidae	Acridotheres	fuscus	bird	Lauraceae	Litsea	monopetala						4	mean visit duration (min)																Total % of seeds dispersed	30	20	0	82.8	Wilman, H., Belmaker, J., Simpson, J., de la Rosa, C., Rivadeneira, M. M., & Jetz, W. (2014). EltonTraits 1.0: Species-level foraging attributes of the world’s birds and mammals. Ecology, 95(7), 2027–2027.	tropical rainforest	Pakke Wildlife Sanctuary	India	Sethi and Howe 2012	Mult	Sethi and Howe 2012Litseamonopetala	Sethi and Howe 2012LitseamonopetalaAcridotheresfuscus
Sturnidae	Gracula	religiosa	bird	Lauraceae	Litsea	monopetala						6	mean visit duration (min)													5.9			Total % of seeds dispersed	60	0	0	192	Wilman, H., Belmaker, J., Simpson, J., de la Rosa, C., Rivadeneira, M. M., & Jetz, W. (2014). EltonTraits 1.0: Species-level foraging attributes of the world’s birds and mammals. Ecology, 95(7), 2027–2027.	tropical rainforest	Pakke Wildlife Sanctuary	India	Sethi and Howe 2012	Mult	Sethi and Howe 2012Litseamonopetala	Sethi and Howe 2012LitseamonopetalaGraculareligiosa
Pycnonotidae	Pycnonotus	melanicterus	bird	Lauraceae	Litsea	monopetala						3	mean visit duration (min)													3.3			Total % of seeds dispersed	70	0	0	29.3	Wilman, H., Belmaker, J., Simpson, J., de la Rosa, C., Rivadeneira, M. M., & Jetz, W. (2014). EltonTraits 1.0: Species-level foraging attributes of the world’s birds and mammals. Ecology, 95(7), 2027–2027.	tropical rainforest	Pakke Wildlife Sanctuary	India	Sethi and Howe 2012	Mult	Sethi and Howe 2012Litseamonopetala	Sethi and Howe 2012LitseamonopetalaPycnonotusmelanicterus
Pycnonotidae	Pycnonotus	jocosus	bird	Lauraceae	Litsea	monopetala						1	mean visit duration (min)													3.5			Total % of seeds dispersed	20	20	20	29.47	Wilman, H., Belmaker, J., Simpson, J., de la Rosa, C., Rivadeneira, M. M., & Jetz, W. (2014). EltonTraits 1.0: Species-level foraging attributes of the world’s birds and mammals. Ecology, 95(7), 2027–2027.	tropical rainforest	Pakke Wildlife Sanctuary	India	Sethi and Howe 2012	Mult	Sethi and Howe 2012Litseamonopetala	Sethi and Howe 2012LitseamonopetalaPycnonotusjocosus
Pycnonotidae	Pycnonotus	cafer	bird	Lauraceae	Litsea	monopetala						2	mean visit duration (min)													0.7			Total % of seeds dispersed	20	10	20	42.85	Wilman, H., Belmaker, J., Simpson, J., de la Rosa, C., Rivadeneira, M. M., & Jetz, W. (2014). EltonTraits 1.0: Species-level foraging attributes of the world’s birds and mammals. Ecology, 95(7), 2027–2027.	tropical rainforest	Pakke Wildlife Sanctuary	India	Sethi and Howe 2012	Mult	Sethi and Howe 2012Litseamonopetala	Sethi and Howe 2012LitseamonopetalaPycnonotuscafer
Pycnonotidae	Alophoixus	flaveolus	bird	Lauraceae	Litsea	monopetala						1	mean visit duration (min)													1.9			Total % of seeds dispersed	80	0	0	48.3	Wilman, H., Belmaker, J., Simpson, J., de la Rosa, C., Rivadeneira, M. M., & Jetz, W. (2014). EltonTraits 1.0: Species-level foraging attributes of the world’s birds and mammals. Ecology, 95(7), 2027–2027.	tropical rainforest	Pakke Wildlife Sanctuary	India	Sethi and Howe 2012	Mult	Sethi and Howe 2012Litseamonopetala	Sethi and Howe 2012LitseamonopetalaAlophoixusflaveolus
Pycnonotidae	Hemixos	flavala	bird	Lauraceae	Litsea	monopetala						1	mean visit duration (min)													0.3			Total % of seeds dispersed	40	0	10	32.5	Wilman, H., Belmaker, J., Simpson, J., de la Rosa, C., Rivadeneira, M. M., & Jetz, W. (2014). EltonTraits 1.0: Species-level foraging attributes of the world’s birds and mammals. Ecology, 95(7), 2027–2027.	tropical rainforest	Pakke Wildlife Sanctuary	India	Sethi and Howe 2012	Mult	Sethi and Howe 2012Litseamonopetala	Sethi and Howe 2012LitseamonopetalaHemixosflavala
Pycnonotidae	Hypsipetes	leucocephalus	bird	Lauraceae	Litsea	monopetala						3	mean visit duration (min)													0.7			Total % of seeds dispersed	40	0	20	51.8	Wilman, H., Belmaker, J., Simpson, J., de la Rosa, C., Rivadeneira, M. M., & Jetz, W. (2014). EltonTraits 1.0: Species-level foraging attributes of the world’s birds and mammals. Ecology, 95(7), 2027–2027.	tropical rainforest	Pakke Wildlife Sanctuary	India	Sethi and Howe 2012	Mult	Sethi and Howe 2012Litseamonopetala	Sethi and Howe 2012LitseamonopetalaHypsipetesleucocephalus
Leiothrichidae	Garrulax	monileger	bird	Lauraceae	Litsea	monopetala						6	mean visit duration (min)													0.1			Total % of seeds dispersed	20	10	10	83.7	Wilman, H., Belmaker, J., Simpson, J., de la Rosa, C., Rivadeneira, M. M., & Jetz, W. (2014). EltonTraits 1.0: Species-level foraging attributes of the world’s birds and mammals. Ecology, 95(7), 2027–2027.	tropical rainforest	Pakke Wildlife Sanctuary	India	Sethi and Howe 2012	Mult	Sethi and Howe 2012Litseamonopetala	Sethi and Howe 2012LitseamonopetalaGarrulaxmonileger
Sciuridae	Callosciurus	pygerythrus	rodent	Lauraceae	Litsea	monopetala						6	mean visit duration (min)													0			Total % of seeds dispersed	20	20	30	252	Wilman, H., Belmaker, J., Simpson, J., de la Rosa, C., Rivadeneira, M. M., & Jetz, W. (2014). EltonTraits 1.0: Species-level foraging attributes of the world’s birds and mammals. Ecology, 95(7), 2027–2027.	tropical rainforest	Pakke Wildlife Sanctuary	India	Sethi and Howe 2012	Mult	Sethi and Howe 2012Litseamonopetala	Sethi and Howe 2012LitseamonopetalaCallosciuruspygerythrus
Cercopithecidae	Macaca	mulatta	primate	Lauraceae	Litsea	monopetala						68	mean visit duration (min)																Total % of seeds dispersed	30	20	40	3713	Wilman, H., Belmaker, J., Simpson, J., de la Rosa, C., Rivadeneira, M. M., & Jetz, W. (2014). EltonTraits 1.0: Species-level foraging attributes of the world’s birds and mammals. Ecology, 95(7), 2027–2027.	tropical rainforest	Pakke Wildlife Sanctuary	India	Sethi and Howe 2012	Mult	Sethi and Howe 2012Litseamonopetala	Sethi and Howe 2012LitseamonopetalaMacacamulatta
Bucerotidae	Buceros	bicornis	bird	Lauraceae	Cinnamomum	bejolghota						4.8	mean visit duration (min)													1.8			Total % of seeds dispersed	80	0	0	2790.79	Wilman, H., Belmaker, J., Simpson, J., de la Rosa, C., Rivadeneira, M. M., & Jetz, W. (2014). EltonTraits 1.0: Species-level foraging attributes of the world’s birds and mammals. Ecology, 95(7), 2027–2027.	tropical rainforest	Pakke Wildlife Sanctuary	India	Sethi and Howe 2012	Mult	Sethi and Howe 2012Cinnamomumbejolghota	Sethi and Howe 2012CinnamomumbejolghotaBucerosbicornis
Bucerotidae	Rhyticeros	undulatus	bird	Lauraceae	Cinnamomum	bejolghota						5.5	mean visit duration (min)													3.2			Total % of seeds dispersed	90	0	0	2214.55	Wilman, H., Belmaker, J., Simpson, J., de la Rosa, C., Rivadeneira, M. M., & Jetz, W. (2014). EltonTraits 1.0: Species-level foraging attributes of the world’s birds and mammals. Ecology, 95(7), 2027–2027.	tropical rainforest	Pakke Wildlife Sanctuary	India	Sethi and Howe 2012	Mult	Sethi and Howe 2012Cinnamomumbejolghota	Sethi and Howe 2012CinnamomumbejolghotaRhyticerosundulatus
Bucerotidae	Anthracoceros	albirostris	bird	Lauraceae	Cinnamomum	bejolghota						5	mean visit duration (min)													0.2			Total % of seeds dispersed	60	0	0	892.89	Wilman, H., Belmaker, J., Simpson, J., de la Rosa, C., Rivadeneira, M. M., & Jetz, W. (2014). EltonTraits 1.0: Species-level foraging attributes of the world’s birds and mammals. Ecology, 95(7), 2027–2027.	tropical rainforest	Pakke Wildlife Sanctuary	India	Sethi and Howe 2012	Mult	Sethi and Howe 2012Cinnamomumbejolghota	Sethi and Howe 2012CinnamomumbejolghotaAnthracocerosalbirostris
Picidae	Picus	flavinucha	bird	Lauraceae	Cinnamomum	bejolghota						3.3	mean visit duration (min)													4.7			Total % of seeds dispersed	10	10	0	176.83	Wilman, H., Belmaker, J., Simpson, J., de la Rosa, C., Rivadeneira, M. M., & Jetz, W. (2014). EltonTraits 1.0: Species-level foraging attributes of the world’s birds and mammals. Ecology, 95(7), 2027–2027.	tropical rainforest	Pakke Wildlife Sanctuary	India	Sethi and Howe 2012	Mult	Sethi and Howe 2012Cinnamomumbejolghota	Sethi and Howe 2012CinnamomumbejolghotaPicusflavinucha
Picidae	Picus	chlorolophus	bird	Lauraceae	Cinnamomum	bejolghota						1.3	mean visit duration (min)													0			Total % of seeds dispersed	10	0	0	65.41	Wilman, H., Belmaker, J., Simpson, J., de la Rosa, C., Rivadeneira, M. M., & Jetz, W. (2014). EltonTraits 1.0: Species-level foraging attributes of the world’s birds and mammals. Ecology, 95(7), 2027–2027.	tropical rainforest	Pakke Wildlife Sanctuary	India	Sethi and Howe 2012	Mult	Sethi and Howe 2012Cinnamomumbejolghota	Sethi and Howe 2012CinnamomumbejolghotaPicuschlorolophus
Megalaimidae	Megalaima	virens	bird	Lauraceae	Cinnamomum	bejolghota						4.1	mean visit duration (min)													6.2			Total % of seeds dispersed	60	0	20	202	Wilman, H., Belmaker, J., Simpson, J., de la Rosa, C., Rivadeneira, M. M., & Jetz, W. (2014). EltonTraits 1.0: Species-level foraging attributes of the world’s birds and mammals. Ecology, 95(7), 2027–2027.	tropical rainforest	Pakke Wildlife Sanctuary	India	Sethi and Howe 2012	Mult	Sethi and Howe 2012Cinnamomumbejolghota	Sethi and Howe 2012CinnamomumbejolghotaMegalaimavirens
Megalaimidae	Megalaima	lineata	bird	Lauraceae	Cinnamomum	bejolghota						4	mean visit duration (min)													8.6			Total % of seeds dispersed	50	0	10	148.96	Wilman, H., Belmaker, J., Simpson, J., de la Rosa, C., Rivadeneira, M. M., & Jetz, W. (2014). EltonTraits 1.0: Species-level foraging attributes of the world’s birds and mammals. Ecology, 95(7), 2027–2027.	tropical rainforest	Pakke Wildlife Sanctuary	India	Sethi and Howe 2012	Mult	Sethi and Howe 2012Cinnamomumbejolghota	Sethi and Howe 2012CinnamomumbejolghotaMegalaimalineata
Megalaimidae	Megalaima	asiatica	bird	Lauraceae	Cinnamomum	bejolghota						2.6	mean visit duration (min)													17.3			Total % of seeds dispersed	50	0	20	90.5	Wilman, H., Belmaker, J., Simpson, J., de la Rosa, C., Rivadeneira, M. M., & Jetz, W. (2014). EltonTraits 1.0: Species-level foraging attributes of the world’s birds and mammals. Ecology, 95(7), 2027–2027.	tropical rainforest	Pakke Wildlife Sanctuary	India	Sethi and Howe 2012	Mult	Sethi and Howe 2012Cinnamomumbejolghota	Sethi and Howe 2012CinnamomumbejolghotaMegalaimaasiatica
Irenidae	Irena	puella	bird	Lauraceae	Cinnamomum	bejolghota						2.4	mean visit duration (min)													5.1			Total % of seeds dispersed	80	0	0	64.9	Wilman, H., Belmaker, J., Simpson, J., de la Rosa, C., Rivadeneira, M. M., & Jetz, W. (2014). EltonTraits 1.0: Species-level foraging attributes of the world’s birds and mammals. Ecology, 95(7), 2027–2027.	tropical rainforest	Pakke Wildlife Sanctuary	India	Sethi and Howe 2012	Mult	Sethi and Howe 2012Cinnamomumbejolghota	Sethi and Howe 2012CinnamomumbejolghotaIrenapuella
Chloropseidae	Chloropsis	aurifrons	bird	Lauraceae	Cinnamomum	bejolghota						2	mean visit duration (min)													0			Total % of seeds dispersed	30	0	0	32.31	Wilman, H., Belmaker, J., Simpson, J., de la Rosa, C., Rivadeneira, M. M., & Jetz, W. (2014). EltonTraits 1.0: Species-level foraging attributes of the world’s birds and mammals. Ecology, 95(7), 2027–2027.	tropical rainforest	Pakke Wildlife Sanctuary	India	Sethi and Howe 2012	Mult	Sethi and Howe 2012Cinnamomumbejolghota	Sethi and Howe 2012CinnamomumbejolghotaChloropsisaurifrons
Muscicapidae	Myophonus	caeruleus	bird	Lauraceae	Cinnamomum	bejolghota						3	mean visit duration (min)													0			Total % of seeds dispersed	30	0	0	157.98	Wilman, H., Belmaker, J., Simpson, J., de la Rosa, C., Rivadeneira, M. M., & Jetz, W. (2014). EltonTraits 1.0: Species-level foraging attributes of the world’s birds and mammals. Ecology, 95(7), 2027–2027.	tropical rainforest	Pakke Wildlife Sanctuary	India	Sethi and Howe 2012	Mult	Sethi and Howe 2012Cinnamomumbejolghota	Sethi and Howe 2012CinnamomumbejolghotaMyophonuscaeruleus
Sturnidae	Gracula	religiosa	bird	Lauraceae	Cinnamomum	bejolghota						2.9	mean visit duration (min)													12.1			Total % of seeds dispersed	60	0	0	192	Wilman, H., Belmaker, J., Simpson, J., de la Rosa, C., Rivadeneira, M. M., & Jetz, W. (2014). EltonTraits 1.0: Species-level foraging attributes of the world’s birds and mammals. Ecology, 95(7), 2027–2027.	tropical rainforest	Pakke Wildlife Sanctuary	India	Sethi and Howe 2012	Mult	Sethi and Howe 2012Cinnamomumbejolghota	Sethi and Howe 2012CinnamomumbejolghotaGraculareligiosa
Pycnonotidae	Pycnonotus	melanicterus	bird	Lauraceae	Cinnamomum	bejolghota						2	mean visit duration (min)													6.5			Total % of seeds dispersed	70	0	0	29.3	Wilman, H., Belmaker, J., Simpson, J., de la Rosa, C., Rivadeneira, M. M., & Jetz, W. (2014). EltonTraits 1.0: Species-level foraging attributes of the world’s birds and mammals. Ecology, 95(7), 2027–2027.	tropical rainforest	Pakke Wildlife Sanctuary	India	Sethi and Howe 2012	Mult	Sethi and Howe 2012Cinnamomumbejolghota	Sethi and Howe 2012CinnamomumbejolghotaPycnonotusmelanicterus
Pycnonotidae	Alophoixus	flaveolus	bird	Lauraceae	Cinnamomum	bejolghota						1.1	mean visit duration (min)													5.6			Total % of seeds dispersed	80	0	0	48.3	Wilman, H., Belmaker, J., Simpson, J., de la Rosa, C., Rivadeneira, M. M., & Jetz, W. (2014). EltonTraits 1.0: Species-level foraging attributes of the world’s birds and mammals. Ecology, 95(7), 2027–2027.	tropical rainforest	Pakke Wildlife Sanctuary	India	Sethi and Howe 2012	Mult	Sethi and Howe 2012Cinnamomumbejolghota	Sethi and Howe 2012CinnamomumbejolghotaAlophoixusflaveolus
Pycnonotidae	Hemixos	flavala	bird	Lauraceae	Cinnamomum	bejolghota						0.3	mean visit duration (min)													0.1			Total % of seeds dispersed	40	0	10	32.5	Wilman, H., Belmaker, J., Simpson, J., de la Rosa, C., Rivadeneira, M. M., & Jetz, W. (2014). EltonTraits 1.0: Species-level foraging attributes of the world’s birds and mammals. Ecology, 95(7), 2027–2027.	tropical rainforest	Pakke Wildlife Sanctuary	India	Sethi and Howe 2012	Mult	Sethi and Howe 2012Cinnamomumbejolghota	Sethi and Howe 2012CinnamomumbejolghotaHemixosflavala
Pycnonotidae	Hypsipetes	leucocephalus	bird	Lauraceae	Cinnamomum	bejolghota						0.9	mean visit duration (min)													3.6			Total % of seeds dispersed	40	0	20	51.8	Wilman, H., Belmaker, J., Simpson, J., de la Rosa, C., Rivadeneira, M. M., & Jetz, W. (2014). EltonTraits 1.0: Species-level foraging attributes of the world’s birds and mammals. Ecology, 95(7), 2027–2027.	tropical rainforest	Pakke Wildlife Sanctuary	India	Sethi and Howe 2012	Mult	Sethi and Howe 2012Cinnamomumbejolghota	Sethi and Howe 2012CinnamomumbejolghotaHypsipetesleucocephalus
Nectariniidae	Arachnothera	magna	bird	Lauraceae	Cinnamomum	bejolghota						2.5	mean visit duration (min)													0.7			Total % of seeds dispersed	0	0	0	30.7	Wilman, H., Belmaker, J., Simpson, J., de la Rosa, C., Rivadeneira, M. M., & Jetz, W. (2014). EltonTraits 1.0: Species-level foraging attributes of the world’s birds and mammals. Ecology, 95(7), 2027–2027.	tropical rainforest	Pakke Wildlife Sanctuary	India	Sethi and Howe 2012	Mult	Sethi and Howe 2012Cinnamomumbejolghota	Sethi and Howe 2012CinnamomumbejolghotaArachnotheramagna
Sciuridae	Ratufa	bicolor	rodent	Lauraceae	Cinnamomum	bejolghota						28.5	mean visit duration (min)													0			Total % of seeds dispersed	30	30	20	2050	Wilman, H., Belmaker, J., Simpson, J., de la Rosa, C., Rivadeneira, M. M., & Jetz, W. (2014). EltonTraits 1.0: Species-level foraging attributes of the world’s birds and mammals. Ecology, 95(7), 2027–2027.	tropical rainforest	Pakke Wildlife Sanctuary	India	Sethi and Howe 2012	Mult	Sethi and Howe 2012Cinnamomumbejolghota	Sethi and Howe 2012CinnamomumbejolghotaRatufabicolor
Sciuridae	Callosciurus	pygerythrus	rodent	Lauraceae	Cinnamomum	bejolghota						0	mean visit duration (min)													1.2			Total % of seeds dispersed	20	20	30	252	Wilman, H., Belmaker, J., Simpson, J., de la Rosa, C., Rivadeneira, M. M., & Jetz, W. (2014). EltonTraits 1.0: Species-level foraging attributes of the world’s birds and mammals. Ecology, 95(7), 2027–2027.	tropical rainforest	Pakke Wildlife Sanctuary	India	Sethi and Howe 2012	Mult	Sethi and Howe 2012Cinnamomumbejolghota	Sethi and Howe 2012CinnamomumbejolghotaCallosciuruspygerythrus
Sciuridae	Callosciurus	erythraeus	rodent	Lauraceae	Cinnamomum	bejolghota						35.4	mean visit duration (min)													0			Total % of seeds dispersed	20	20	30	280	Wilman, H., Belmaker, J., Simpson, J., de la Rosa, C., Rivadeneira, M. M., & Jetz, W. (2014). EltonTraits 1.0: Species-level foraging attributes of the world’s birds and mammals. Ecology, 95(7), 2027–2027.	tropical rainforest	Pakke Wildlife Sanctuary	India	Sethi and Howe 2012	Mult	Sethi and Howe 2012Cinnamomumbejolghota	Sethi and Howe 2012CinnamomumbejolghotaCallosciuruserythraeus
Cercopithecidae	Trachypithecus	pileatus	primate	Lauraceae	Cinnamomum	bejolghota						7.4	mean visit duration (min)													1.5			Total % of seeds dispersed	30	0	70	11450	Wilman, H., Belmaker, J., Simpson, J., de la Rosa, C., Rivadeneira, M. M., & Jetz, W. (2014). EltonTraits 1.0: Species-level foraging attributes of the world’s birds and mammals. Ecology, 95(7), 2027–2027.	tropical rainforest	Pakke Wildlife Sanctuary	India	Sethi and Howe 2012	Mult	Sethi and Howe 2012Cinnamomumbejolghota	Sethi and Howe 2012CinnamomumbejolghotaTrachypithecuspileatus
Meliphagidae	Anthornis	melanura	bird				0.62	proportion of seeds that germinated																		21.7			Percentage of total seeds dispersal species is responsible for	20	0	0	26.91	Wilman, H., Belmaker, J., Simpson, J., de la Rosa, C., Rivadeneira, M. M., & Jetz, W. (2014). EltonTraits 1.0: Species-level foraging attributes of the world’s birds and mammals. Ecology, 95(7), 2027–2027.	broadleaf forest	Kowhai Bush	New Zealand	Wyman and Kelly 2016	OnePlant-Pooled	Wyman and Kelly 2016	Wyman and Kelly 2016Anthornismelanura
Zosteropidae	Zosterops	lateralis	bird				0.64	proportion of seeds that germinated																		11.9			Percentage of total seeds dispersal species is responsible for	30	0	10	12.68	Wilman, H., Belmaker, J., Simpson, J., de la Rosa, C., Rivadeneira, M. M., & Jetz, W. (2014). EltonTraits 1.0: Species-level foraging attributes of the world’s birds and mammals. Ecology, 95(7), 2027–2027.	broadleaf forest	Kowhai Bush	New Zealand	Wyman and Kelly 2016	OnePlant-Pooled	Wyman and Kelly 2016	Wyman and Kelly 2016Zosteropslateralis
Turdidae	Turdus	philomelos	bird				0.74	proportion of seeds that germinated																		33.4			Percentage of total seeds dispersal species is responsible for	30	30	0	67.74	Wilman, H., Belmaker, J., Simpson, J., de la Rosa, C., Rivadeneira, M. M., & Jetz, W. (2014). EltonTraits 1.0: Species-level foraging attributes of the world’s birds and mammals. Ecology, 95(7), 2027–2027.	broadleaf forest	Kowhai Bush	New Zealand	Wyman and Kelly 2016	OnePlant-Pooled	Wyman and Kelly 2016	Wyman and Kelly 2016Turdusphilomelos
Turdidae	Turdus	merula	bird				0.72	proportion of seeds that germinated																		30.4			Percentage of total seeds dispersal species is responsible for	20	20	0	102.73	Wilman, H., Belmaker, J., Simpson, J., de la Rosa, C., Rivadeneira, M. M., & Jetz, W. (2014). EltonTraits 1.0: Species-level foraging attributes of the world’s birds and mammals. Ecology, 95(7), 2027–2027.	broadleaf forest	Kowhai Bush	New Zealand	Wyman and Kelly 2016	OnePlant-Pooled	Wyman and Kelly 2016	Wyman and Kelly 2016Turdusmerula
Phalangeridae	Trichosurus	vulpecula	small mammal				0.31	proportion of seeds that germinated																		2.6			Percentage of total seeds dispersal species is responsible for	20	20	60	2650	Wilman, H., Belmaker, J., Simpson, J., de la Rosa, C., Rivadeneira, M. M., & Jetz, W. (2014). EltonTraits 1.0: Species-level foraging attributes of the world’s birds and mammals. Ecology, 95(7), 2027–2027.	broadleaf forest	Kowhai Bush	New Zealand	Wyman and Kelly 2016	OnePlant-Pooled	Wyman and Kelly 2016	Wyman and Kelly 2016Trichosurusvulpecula
Sylviidae	Sylvia	melanocephala	bird	Anacardiaceae	Pistacia	lentiscus																			0.00017	5.58	0.0009486	prob. of recruitment	seeds dispersed per m^2	40	0	0	11.7	Wilman, H., Belmaker, J., Simpson, J., de la Rosa, C., Rivadeneira, M. M., & Jetz, W. (2014). EltonTraits 1.0: Species-level foraging attributes of the world’s birds and mammals. Ecology, 95(7), 2027–2027.	lowland forest	Garrapilos	Spain	Gonzalez-Varo et al 2018	OnePlant	Gonzalez-Varo et al 2018Pistacialentiscus	Gonzalez-Varo et al 2018PistacialentiscusSylviamelanocephala
Muscicapidae + Sylviidae	-	-	bird	Anacardiaceae	Pistacia	lentiscus																			0.00019	10.19	0.0019361	prob. of recruitment	seeds dispersed per m^2						lowland forest	Garrapilos	Spain	Gonzalez-Varo et al 2018	OnePlant	Gonzalez-Varo et al 2018Pistacialentiscus	Gonzalez-Varo et al 2018Pistacialentiscus--
Muscicapidae + Sylviidae + Turdidae	-	-	bird	Anacardiaceae	Pistacia	lentiscus																			9.69e-05	45.37	0.00439635	prob. of recruitment	seeds dispersed per m^2						lowland forest	Garrapilos	Spain	Gonzalez-Varo et al 2018	OnePlant	Gonzalez-Varo et al 2018Pistacialentiscus	Gonzalez-Varo et al 2018Pistacialentiscus--
Sylviidae	Sylvia	melanocephala	bird	Anacardiaceae	Pistacia	lentiscus																			0.00095	18.44	0.017518	prob. of recruitment	seeds dispersed per m^2	40	0	0	11.7	Wilman, H., Belmaker, J., Simpson, J., de la Rosa, C., Rivadeneira, M. M., & Jetz, W. (2014). EltonTraits 1.0: Species-level foraging attributes of the world’s birds and mammals. Ecology, 95(7), 2027–2027.	lowland forest	Garrapilos	Spain	Gonzalez-Varo et al 2018	OnePlant	Gonzalez-Varo et al 2018Pistacialentiscus	Gonzalez-Varo et al 2018PistacialentiscusSylviamelanocephala
Muscicapidae + Sylviidae	-	-	bird	Anacardiaceae	Pistacia	lentiscus																			0.0015	6.3	0.00945	prob. of recruitment	seeds dispersed per m^2						lowland forest	Garrapilos	Spain	Gonzalez-Varo et al 2018	OnePlant	Gonzalez-Varo et al 2018Pistacialentiscus	Gonzalez-Varo et al 2018Pistacialentiscus--
Muscicapidae + Sylviidae + Turdidae	-	-	bird	Anacardiaceae	Pistacia	lentiscus																			0.0004	122.045	0.048818	prob. of recruitment	seeds dispersed per m^2						lowland forest	Garrapilos	Spain	Gonzalez-Varo et al 2018	OnePlant	Gonzalez-Varo et al 2018Pistacialentiscus	Gonzalez-Varo et al 2018Pistacialentiscus--
Sylviidae	Sylvia	melanocephala	bird	Anacardiaceae	Pistacia	lentiscus																			0.00018	26.69	0.0048042	prob. of recruitment	seeds dispersed per m^2	40	0	0	11.7	Wilman, H., Belmaker, J., Simpson, J., de la Rosa, C., Rivadeneira, M. M., & Jetz, W. (2014). EltonTraits 1.0: Species-level foraging attributes of the world’s birds and mammals. Ecology, 95(7), 2027–2027.	lowland forest	Garrapilos	Spain	Gonzalez-Varo et al 2018	OnePlant	Gonzalez-Varo et al 2018Pistacialentiscus	Gonzalez-Varo et al 2018PistacialentiscusSylviamelanocephala
Muscicapidae + Sylviidae	-	-	bird	Anacardiaceae	Pistacia	lentiscus																			0.00018	3.397	0.00061146	prob. of recruitment	seeds dispersed per m^2						lowland forest	Garrapilos	Spain	Gonzalez-Varo et al 2018	OnePlant	Gonzalez-Varo et al 2018Pistacialentiscus	Gonzalez-Varo et al 2018Pistacialentiscus--
Muscicapidae + Sylviidae + Turdidae	-	-	bird	Anacardiaceae	Pistacia	lentiscus																			0.0002	138.06	0.027612	prob. of recruitment	seeds dispersed per m^2						lowland forest	Garrapilos	Spain	Gonzalez-Varo et al 2018	OnePlant	Gonzalez-Varo et al 2018Pistacialentiscus	Gonzalez-Varo et al 2018Pistacialentiscus--
Bucerotidae	Rhyticeros	undulatus	bird	Meliaceae + Annonaceae	-	-																			0.907	0.277	0.251239	proportion of fruits swallowed	Number of fruits removed per hour	90	0	0	2214.55	Wilman, H., Belmaker, J., Simpson, J., de la Rosa, C., Rivadeneira, M. M., & Jetz, W. (2014). EltonTraits 1.0: Species-level foraging attributes of the world’s birds and mammals. Ecology, 95(7), 2027–2027.	tropical semi-evergreen forest	Pakke Tiger Reserve	India	Naniwadekar et al 2019	OnePlant-Pooled	Naniwadekar et al 2019--	Naniwadekar et al 2019--Rhyticerosundulatus
Bucerotidae	Anthracoceros	albirostris	bird	Meliaceae + Annonaceae	-	-																			1	0.0356	0.0356	proportion of fruits swallowed	Number of fruits removed per hour	60	0	0	892.89	Wilman, H., Belmaker, J., Simpson, J., de la Rosa, C., Rivadeneira, M. M., & Jetz, W. (2014). EltonTraits 1.0: Species-level foraging attributes of the world’s birds and mammals. Ecology, 95(7), 2027–2027.	tropical semi-evergreen forest	Pakke Tiger Reserve	India	Naniwadekar et al 2019	OnePlant-Pooled	Naniwadekar et al 2019--	Naniwadekar et al 2019--Anthracocerosalbirostris
Megalaimidae	Psilopogon	lineatus	bird	Meliaceae + Annonaceae	-	-																			0.251	0.0349	0.0087599	proportion of fruits swallowed	Number of fruits removed per hour	50	0	10	148.96	Wilman, H., Belmaker, J., Simpson, J., de la Rosa, C., Rivadeneira, M. M., & Jetz, W. (2014). EltonTraits 1.0: Species-level foraging attributes of the world’s birds and mammals. Ecology, 95(7), 2027–2027.	tropical semi-evergreen forest	Pakke Tiger Reserve	India	Naniwadekar et al 2019	OnePlant-Pooled	Naniwadekar et al 2019--	Naniwadekar et al 2019--Psilopogonlineatus
Sturnidae	Gracula	religiosa	bird	Meliaceae + Annonaceae	-	-																			0.833	0.102	0.084966	proportion of fruits swallowed	Number of fruits removed per hour	60	0	0	192	Wilman, H., Belmaker, J., Simpson, J., de la Rosa, C., Rivadeneira, M. M., & Jetz, W. (2014). EltonTraits 1.0: Species-level foraging attributes of the world’s birds and mammals. Ecology, 95(7), 2027–2027.	tropical semi-evergreen forest	Pakke Tiger Reserve	India	Naniwadekar et al 2019	OnePlant-Pooled	Naniwadekar et al 2019--	Naniwadekar et al 2019--Graculareligiosa
Columbidae	Ducala	badia	bird	Meliaceae + Annonaceae	-	-																			0.472	0.214	0.101008	proportion of fruits swallowed	Number of fruits removed per hour	90	0	10	485.99	Wilman, H., Belmaker, J., Simpson, J., de la Rosa, C., Rivadeneira, M. M., & Jetz, W. (2014). EltonTraits 1.0: Species-level foraging attributes of the world’s birds and mammals. Ecology, 95(7), 2027–2027.	tropical semi-evergreen forest	Pakke Tiger Reserve	India	Naniwadekar et al 2019	OnePlant-Pooled	Naniwadekar et al 2019--	Naniwadekar et al 2019--Ducalabadia
Didelphidae	Didelphis	aurita	small mammal									0.32	Frequency of visits		1.53125	Fruits removed per visit	0.07									0.49			Frequency of visits x fruits removed per visit	0	0	20	1163.99	Wilman, H., Belmaker, J., Simpson, J., de la Rosa, C., Rivadeneira, M. M., & Jetz, W. (2014). EltonTraits 1.0: Species-level foraging attributes of the world’s birds and mammals. Ecology, 95(7), 2027–2027.	tropical rainforest	Atlantic Forest	Brazil	Pedrosa et al 2019	OnePlant-Pooled	Pedrosa et al 2019	Pedrosa et al 2019Didelphisaurita
Didelphidae	Didelphis	albeventris	small mammal									0.315	Frequency of visits		1.20635	Fruits removed per visit	0.117									0.38			Frequency of visits x fruits removed per visit	0	0	20	904	Wilman, H., Belmaker, J., Simpson, J., de la Rosa, C., Rivadeneira, M. M., & Jetz, W. (2014). EltonTraits 1.0: Species-level foraging attributes of the world’s birds and mammals. Ecology, 95(7), 2027–2027.	tropical rainforest	Atlantic Forest	Brazil	Pedrosa et al 2019	OnePlant-Pooled	Pedrosa et al 2019	Pedrosa et al 2019Didelphisalbeventris
Cuniculidae	Dasyprocta	azarae	rodent									0.614	Frequency of visits		1.20521	Fruits removed per visit	0.37									0.74			Frequency of visits x fruits removed per visit	40	0	50	2309.99	Wilman, H., Belmaker, J., Simpson, J., de la Rosa, C., Rivadeneira, M. M., & Jetz, W. (2014). EltonTraits 1.0: Species-level foraging attributes of the world’s birds and mammals. Ecology, 95(7), 2027–2027.	tropical rainforest	Atlantic Forest	Brazil	Pedrosa et al 2019	OnePlant-Pooled	Pedrosa et al 2019	Pedrosa et al 2019Dasyproctaazarae
Sciuridae	Guerlinguetus	brasiliensis	rodent									0.23	Frequency of visits		1.08696	Fruits removed per visit	0.061									0.25			Frequency of visits x fruits removed per visit	20	50	30	185	Wilman, H., Belmaker, J., Simpson, J., de la Rosa, C., Rivadeneira, M. M., & Jetz, W. (2014). EltonTraits 1.0: Species-level foraging attributes of the world’s birds and mammals. Ecology, 95(7), 2027–2027.	tropical rainforest	Atlantic Forest	Brazil	Pedrosa et al 2019	OnePlant-Pooled	Pedrosa et al 2019	Pedrosa et al 2019Guerlinguetusbrasiliensis
Cuniculidae	Cuniculus	paca	rodent									0.118	Frequency of visits		0.847458	Fruits removed per visit	0.026									0.1			Frequency of visits x fruits removed per visit	20	30	50	8172.55	Wilman, H., Belmaker, J., Simpson, J., de la Rosa, C., Rivadeneira, M. M., & Jetz, W. (2014). EltonTraits 1.0: Species-level foraging attributes of the world’s birds and mammals. Ecology, 95(7), 2027–2027.	tropical rainforest	Atlantic Forest	Brazil	Pedrosa et al 2019	OnePlant-Pooled	Pedrosa et al 2019	Pedrosa et al 2019Cuniculuspaca
Echimydae	-	-	rodent									0.149	Frequency of visits		0.268456	Fruits removed per visit	0.012									0.04			Frequency of visits x fruits removed per visit						tropical rainforest	Atlantic Forest	Brazil	Pedrosa et al 2019	OnePlant-Pooled	Pedrosa et al 2019	Pedrosa et al 2019--
Tayassuidae	Tayassu	pecari	ungulate									0.223	Frequency of visits		3.49776	Fruits removed per visit	0.13									0.78			Frequency of visits x fruits removed per visit	30	30	20	32233.7	Wilman, H., Belmaker, J., Simpson, J., de la Rosa, C., Rivadeneira, M. M., & Jetz, W. (2014). EltonTraits 1.0: Species-level foraging attributes of the world’s birds and mammals. Ecology, 95(7), 2027–2027.	tropical rainforest	Atlantic Forest	Brazil	Pedrosa et al 2019	OnePlant-Pooled	Pedrosa et al 2019	Pedrosa et al 2019Tayassupecari
Tayassuidae	Pecari	tajacu	ungulate									0.133	Frequency of visits		0.526316	Fruits removed per visit	0.014									0.07			Frequency of visits x fruits removed per visit	10	0	60	21266.7	Wilman, H., Belmaker, J., Simpson, J., de la Rosa, C., Rivadeneira, M. M., & Jetz, W. (2014). EltonTraits 1.0: Species-level foraging attributes of the world’s birds and mammals. Ecology, 95(7), 2027–2027.	tropical rainforest	Atlantic Forest	Brazil	Pedrosa et al 2019	OnePlant-Pooled	Pedrosa et al 2019	Pedrosa et al 2019Pecaritajacu
Suidae	Sus	scrofa	ungulate									0.199	Frequency of visits		2.66332	Fruits removed per visit	0.103									0.53			Frequency of visits x fruits removed per visit	0	10	60	96118.1	Wilman, H., Belmaker, J., Simpson, J., de la Rosa, C., Rivadeneira, M. M., & Jetz, W. (2014). EltonTraits 1.0: Species-level foraging attributes of the world’s birds and mammals. Ecology, 95(7), 2027–2027.	tropical rainforest	Atlantic Forest	Brazil	Pedrosa et al 2019	OnePlant-Pooled	Pedrosa et al 2019	Pedrosa et al 2019Susscrofa
Cervidae	Mazama	americana	ungulate									0.338	Frequency of visits		0.0591716	Fruits removed per visit	0.001									0.02			Frequency of visits x fruits removed per visit	0	20	80	22799.8	Wilman, H., Belmaker, J., Simpson, J., de la Rosa, C., Rivadeneira, M. M., & Jetz, W. (2014). EltonTraits 1.0: Species-level foraging attributes of the world’s birds and mammals. Ecology, 95(7), 2027–2027.	tropical rainforest	Atlantic Forest	Brazil	Pedrosa et al 2019	OnePlant-Pooled	Pedrosa et al 2019	Pedrosa et al 2019Mazamaamericana
Cervidae	Mazama	gouazoubira	ungulate									0.077	Frequency of visits		0.12987	Fruits removed per visit	0.001									0.01			Frequency of visits x fruits removed per visit	30	20	50	16633.2	Wilman, H., Belmaker, J., Simpson, J., de la Rosa, C., Rivadeneira, M. M., & Jetz, W. (2014). EltonTraits 1.0: Species-level foraging attributes of the world’s birds and mammals. Ecology, 95(7), 2027–2027.	tropical rainforest	Atlantic Forest	Brazil	Pedrosa et al 2019	OnePlant-Pooled	Pedrosa et al 2019	Pedrosa et al 2019Mazamagouazoubira
Bovidae	Bos	taurus	ungulate									0.0071	Frequency of visits		4.22535	Fruits removed per visit	0.001									0.03			Frequency of visits x fruits removed per visit	0	0	100	900000	Wilman, H., Belmaker, J., Simpson, J., de la Rosa, C., Rivadeneira, M. M., & Jetz, W. (2014). EltonTraits 1.0: Species-level foraging attributes of the world’s birds and mammals. Ecology, 95(7), 2027–2027.	tropical rainforest	Atlantic Forest	Brazil	Pedrosa et al 2019	OnePlant-Pooled	Pedrosa et al 2019	Pedrosa et al 2019Bostaurus
Procyonidae	Nasua	nasua	small mammal									0.058	Frequency of visits		3.62069	Fruits removed per visit	0.029									0.21			Frequency of visits x fruits removed per visit	70	0	0	3793.85	Wilman, H., Belmaker, J., Simpson, J., de la Rosa, C., Rivadeneira, M. M., & Jetz, W. (2014). EltonTraits 1.0: Species-level foraging attributes of the world’s birds and mammals. Ecology, 95(7), 2027–2027.	tropical rainforest	Atlantic Forest	Brazil	Pedrosa et al 2019	OnePlant-Pooled	Pedrosa et al 2019	Pedrosa et al 2019Nasuanasua
Mustelidae	Eira	barbara	small mammal									0.0489	Frequency of visits		0.817996	Fruits removed per visit	0.006									0.04			Frequency of visits x fruits removed per visit	10	0	0	3910.03	Wilman, H., Belmaker, J., Simpson, J., de la Rosa, C., Rivadeneira, M. M., & Jetz, W. (2014). EltonTraits 1.0: Species-level foraging attributes of the world’s birds and mammals. Ecology, 95(7), 2027–2027.	tropical rainforest	Atlantic Forest	Brazil	Pedrosa et al 2019	OnePlant-Pooled	Pedrosa et al 2019	Pedrosa et al 2019Eirabarbara
Cebidae	Sapajus	nigritus	primate									0.0437	Frequency of visits		1.83066	Fruits removed per visit	0.026									0.08			Frequency of visits x fruits removed per visit	40	0	10	2687.21	Wilman, H., Belmaker, J., Simpson, J., de la Rosa, C., Rivadeneira, M. M., & Jetz, W. (2014). EltonTraits 1.0: Species-level foraging attributes of the world’s birds and mammals. Ecology, 95(7), 2027–2027.	tropical rainforest	Atlantic Forest	Brazil	Pedrosa et al 2019	OnePlant-Pooled	Pedrosa et al 2019	Pedrosa et al 2019Sapajusnigritus
Leporidae	Sylvilagus	brasiliensis	small mammal									0.155	Frequency of visits		0.709677	Fruits removed per visit	0.018									0.11			Frequency of visits x fruits removed per visit	0	0	100	949.99	Wilman, H., Belmaker, J., Simpson, J., de la Rosa, C., Rivadeneira, M. M., & Jetz, W. (2014). EltonTraits 1.0: Species-level foraging attributes of the world’s birds and mammals. Ecology, 95(7), 2027–2027.	tropical rainforest	Atlantic Forest	Brazil	Pedrosa et al 2019	OnePlant-Pooled	Pedrosa et al 2019	Pedrosa et al 2019Sylvilagusbrasiliensis
Leporidae	Lepus	europaeus	small mammal									0.149	Frequency of visits		0.402685	Fruits removed per visit	0.001									0.06			Frequency of visits x fruits removed per visit	0	0	100	3740	Wilman, H., Belmaker, J., Simpson, J., de la Rosa, C., Rivadeneira, M. M., & Jetz, W. (2014). EltonTraits 1.0: Species-level foraging attributes of the world’s birds and mammals. Ecology, 95(7), 2027–2027.	tropical rainforest	Atlantic Forest	Brazil	Pedrosa et al 2019	OnePlant-Pooled	Pedrosa et al 2019	Pedrosa et al 2019Lepuseuropaeus
Cracidae	Penelope	obscura	bird									0.091	Frequency of visits		0.769231	Fruits removed per visit	0.009									0.07			Frequency of visits x fruits removed per visit	80	0	20	1770	Wilman, H., Belmaker, J., Simpson, J., de la Rosa, C., Rivadeneira, M. M., & Jetz, W. (2014). EltonTraits 1.0: Species-level foraging attributes of the world’s birds and mammals. Ecology, 95(7), 2027–2027.	tropical rainforest	Atlantic Forest	Brazil	Pedrosa et al 2019	OnePlant-Pooled	Pedrosa et al 2019	Pedrosa et al 2019Penelopeobscura
Momotidae + Corvidae	-	-	bird									0.691	Frequency of visits		0.0144718	Fruits removed per visit	0.002									0.01			Frequency of visits x fruits removed per visit						tropical rainforest	Atlantic Forest	Brazil	Pedrosa et al 2019	OnePlant-Pooled	Pedrosa et al 2019	Pedrosa et al 2019--
Teiidea	Tupinambis	merianae	lizard									0.051	Frequency of visits		1.37255	Fruits removed per visit	0.004									0.07			Frequency of visits x fruits removed per visit						tropical rainforest	Atlantic Forest	Brazil	Pedrosa et al 2019	OnePlant-Pooled	Pedrosa et al 2019	Pedrosa et al 2019Tupinambismerianae
-	-	-	rodent	Fagaceae	Quercus	suber + canariensis																			0.0011	0.159	0.0001749	probability that a dispersed seed becomes established as a third-year seedling (separated into prob of a dispersed seed being cached and undamaged rather than preyed and the prob of overall recruitment in the microhabitat deposited	the proportion of seeds dispersed by each dispersal agent						mixed oak forest	La Sauceda Forest	Spain	Perez-Ramos et al 2013	OnePlant-Pooled	Perez-Ramos et al 2013Quercussuber + canariensis	Perez-Ramos et al 2013Quercussuber + canariensis--
-	-	-	rodent	Fagaceae	Quercus	suber + canariensis																			0.003	0.094	0.000282	probability that a dispersed seed becomes established as a third-year seedling (separated into prob of a dispersed seed being cached and undamaged rather than preyed and the prob of overall recruitment in the microhabitat deposited	the proportion of seeds dispersed by each dispersal agent						mixed oak forest	La Sauceda Forest	Spain	Perez-Ramos et al 2013	OnePlant-Pooled	Perez-Ramos et al 2013Quercussuber + canariensis	Perez-Ramos et al 2013Quercussuber + canariensis--
-	-	-	rodent	Fagaceae	Quercus	suber + canariensis																			0.00117	0.107	0.00012519	probability that a dispersed seed becomes established as a third-year seedling (separated into prob of a dispersed seed being cached and undamaged rather than preyed and the prob of overall recruitment in the microhabitat deposited	the proportion of seeds dispersed by each dispersal agent						mixed oak forest	La Sauceda Forest	Spain	Perez-Ramos et al 2013	OnePlant-Pooled	Perez-Ramos et al 2013Quercussuber + canariensis	Perez-Ramos et al 2013Quercussuber + canariensis--
Eleutherodactylidae	Thorectes	lusitanicus	beetles	Fagaceae	Quercus	suber + canariensis																			0.0502	0.0025	0.0001255	probability that a dispersed seed becomes established as a third-year seedling (separated into prob of a dispersed seed being cached and undamaged rather than preyed and the prob of overall recruitment in the microhabitat deposited	the proportion of seeds dispersed by each dispersal agent						mixed oak forest	La Sauceda Forest	Spain	Perez-Ramos et al 2013	OnePlant-Pooled	Perez-Ramos et al 2013Quercussuber + canariensis	Perez-Ramos et al 2013Quercussuber + canariensisThorecteslusitanicus
Eleutherodactylidae	Thorectes	lusitanicus	beetles	Fagaceae	Quercus	suber + canariensis																			0.081	0.0212	0.0017172	probability that a dispersed seed becomes established as a third-year seedling (separated into prob of a dispersed seed being cached and undamaged rather than preyed and the prob of overall recruitment in the microhabitat deposited	the proportion of seeds dispersed by each dispersal agent						mixed oak forest	La Sauceda Forest	Spain	Perez-Ramos et al 2013	OnePlant-Pooled	Perez-Ramos et al 2013Quercussuber + canariensis	Perez-Ramos et al 2013Quercussuber + canariensisThorecteslusitanicus
Eleutherodactylidae	Thorectes	lusitanicus	beetles	Fagaceae	Quercus	suber + canariensis																			0.0279	0.00649	0.000181071	probability that a dispersed seed becomes established as a third-year seedling (separated into prob of a dispersed seed being cached and undamaged rather than preyed and the prob of overall recruitment in the microhabitat deposited	the proportion of seeds dispersed by each dispersal agent						mixed oak forest	La Sauceda Forest	Spain	Perez-Ramos et al 2013	OnePlant-Pooled	Perez-Ramos et al 2013Quercussuber + canariensis	Perez-Ramos et al 2013Quercussuber + canariensisThorecteslusitanicus
Cricetidae	Akodon	torques	rodent	pooled	pooled															0.37		0.24	0.38	0.14	0.14	0.033744	0.47	proportion of viable seeds (SDE then Qt x Qc x 100)	relative abundance of species X proportion of intact seeds in faecal samples X proportion number plant species in samples (SDE then Qt x Qc x 100)	0	0	20	39	Wilman, H., Belmaker, J., Simpson, J., de la Rosa, C., Rivadeneira, M. M., & Jetz, W. (2014). EltonTraits 1.0: Species-level foraging attributes of the world’s birds and mammals. Ecology, 95(7), 2027–2027.	pluvial montane subtropical forest	Chiquintrica	Peru	Sahley et al 2017	OnePlant-Pooled	Sahley et al 2017pooled	Sahley et al 2017pooledAkodontorques
Cricetidae	Calomys	sorellus	rodent	pooled	pooled															0.15		0.24	0.15	0.57	0.57	0.0054	0.31	proportion of viable seeds (SDE then Qt x Qc x 100)	relative abundance of species X proportion of intact seeds in faecal samples X proportion number plant species in samples (SDE then Qt x Qc x 100)	0	0	100	20	Wilman, H., Belmaker, J., Simpson, J., de la Rosa, C., Rivadeneira, M. M., & Jetz, W. (2014). EltonTraits 1.0: Species-level foraging attributes of the world’s birds and mammals. Ecology, 95(7), 2027–2027.	pluvial montane subtropical forest	Chiquintrica	Peru	Sahley et al 2017	OnePlant-Pooled	Sahley et al 2017pooled	Sahley et al 2017pooledCalomys sorellus
Cricetidae	Microryzomys	minutus	rodent	pooled	pooled															0.04		0.006	0.08	0	0	1.92e-05	0	proportion of viable seeds (SDE then Qt x Qc x 100)	relative abundance of species X proportion of intact seeds in faecal samples X proportion number plant species in samples (SDE then Qt x Qc x 100)	10	40	30	13.5	Wilman, H., Belmaker, J., Simpson, J., de la Rosa, C., Rivadeneira, M. M., & Jetz, W. (2014). EltonTraits 1.0: Species-level foraging attributes of the world’s birds and mammals. Ecology, 95(7), 2027–2027.	pluvial montane subtropical forest	Chiquintrica	Peru	Sahley et al 2017	OnePlant-Pooled	Sahley et al 2017pooled	Sahley et al 2017pooledMicroryzomysminutus
Cricetidae	Oligoryzomys	andinus	rodent	pooled	pooled															0.02		0.007	0.08	0.2	0.2	1.12e-05	0.0003	proportion of viable seeds (SDE then Qt x Qc x 100)	relative abundance of species X proportion of intact seeds in faecal samples X proportion number plant species in samples (SDE then Qt x Qc x 100)	30	40	0	25.2	Wilman, H., Belmaker, J., Simpson, J., de la Rosa, C., Rivadeneira, M. M., & Jetz, W. (2014). EltonTraits 1.0: Species-level foraging attributes of the world’s birds and mammals. Ecology, 95(7), 2027–2027.	pluvial montane subtropical forest	Chiquintrica	Peru	Sahley et al 2017	OnePlant-Pooled	Sahley et al 2017pooled	Sahley et al 2017pooledOligoryzomysandinus
Cricetidae	Thomasomys	kalinowski	rodent	pooled	pooled															0.25		0.37	0.92	0.43	0.43	0.0851	3.8	proportion of viable seeds (SDE then Qt x Qc x 100)	relative abundance of species X proportion of intact seeds in faecal samples X proportion number plant species in samples (SDE then Qt x Qc x 100)	30	30	20	77	Wilman, H., Belmaker, J., Simpson, J., de la Rosa, C., Rivadeneira, M. M., & Jetz, W. (2014). EltonTraits 1.0: Species-level foraging attributes of the world’s birds and mammals. Ecology, 95(7), 2027–2027.	pluvial montane subtropical forest	Chiquintrica	Peru	Sahley et al 2017	OnePlant-Pooled	Sahley et al 2017pooled	Sahley et al 2017pooledThomasomyskalinowski
Cricetidae	Thomasomys	oreas	rodent	pooled	pooled															0.16		0.14	0.38	0.12	0.12	0.008512	0.1	proportion of viable seeds (SDE then Qt x Qc x 100)	relative abundance of species X proportion of intact seeds in faecal samples X proportion number plant species in samples (SDE then Qt x Qc x 100)	30	30	20	77	Wilman, H., Belmaker, J., Simpson, J., de la Rosa, C., Rivadeneira, M. M., & Jetz, W. (2014). EltonTraits 1.0: Species-level foraging attributes of the world’s birds and mammals. Ecology, 95(7), 2027–2027.	pluvial montane subtropical forest	Chiquintrica	Peru	Sahley et al 2017	OnePlant-Pooled	Sahley et al 2017pooled	Sahley et al 2017pooledThomasomysoreas
