# Supplementary material for: What drives seed dispersal effectiveness?
Source: Ecol Evol. 2023 Aug 31;13(9):e10459. doi: 10.1002/ece3.10459 (PMC10468987; doi:10.1002/ece3.10459)
Supplement: Supplementary file 2 — Data S1 [file ECE3-13-e10459-s001.zip › SDE Meta-Analysis Work Flow.xlsx]

## Sheet: Work Flow Explained
LITERATURE REVIEW WORK FLOW
This is a breakdown of the work flow used to compile the papers reviewed for this meta-analysis. The step numbers and titles correspond to the remaining tabs in this document.
Further information regarding search strings, dates, and which papers were reviewd can be found in the corresponding tab.
All papers reviewed for this study was assigned an index number. These numbers are consistent across all steps/tabs.
STEP 1: ORIGINAL SEARCH
This was a search for all papers that have cited the Schupp 1993 or Schupp et al. 2010 papers on on the seed dispersal effectiveness framework. These results were not subjected to further filtering and all papers returned were reviewed. This step, including the review of all returned papers, was completed before any additoinal searches were undertaken.
STEP 2: EXPANDED SEARCH
Following a review of the original search, it was decided that an expanded search was necessary to make sure papers addressing SDE but not citings Schupp 1993 or Schupp et al. 2010 were caught. Search strings for "seed dispersal effectiveness" and "seed dispersal efficiency" were chosen to limit the number of extraneous papers returned. All relevant articles identified in the original search cont…
STEP 3: GODINEZ-ALVAREZ 2020 PAPERS
Shortly after we had begun the process of our literature review Godinez-Alvarez et al. 2020 was published which used a meta-analysis approach to address questions about SDE. Since they provided a list of papers used, this list was then compared to the list of papers generated in steps 1 and 2 of our search to see if we were still missing papers of interest to our study. Any papers found to be mis…
STEP 4: FINAL LIST OF PAPERS
Follwing steps 1-3, a final list of all papers reviewed for this study was compiled and it was confirmed that each paper had an index number so that it could be tracked along the work flow.
STEP 5: PAPERS FOR DATA EXTRACTION
After review of all papers was complete, all of those identified for inclusion in this study were compiled into a list and their data extracted.

## Sheet: 1  Original Search
ORIGINAL SEARCH
Search Engine: Web of Science
This was a combined list of four different search strings, all targeting papers that had cited the 1993 or 2010 Schupp SDE papers. The results of each search were exported as Excel documents and the duplicates removed.
Search 1:	CITED AUTHOR: (Eugene Schupp OR SCHUPP EUGENE W OR SCHUPP EUGENE) AND CITED WORK: (New Phytologist OR NEW PHYTOLOGIST) AND CITED YEAR: (2010) AND CITED TITLE: (Seed dispersal effectiveness revisited: a conceptual review); Timespan: All years. Indexes: SCI-EXPANDED, SSCI, A&HCI, ESCI.
Search 2:	CITED AUTHOR: (SCHUPP EUGENE OR SCHUPP EUGENE W) AND CITED WORK: (VEGETATIO) AND CITED YEAR: (1993) AND CITED TITLE: (Quantity, quality and the effectiveness of seed dispersal by animals); Timespan: All years. Indexes: SCI-EXPANDED, SSCI, A&HCI, ESCI.
Search 3:	CITED YEAR: (1993) AND CITED TITLE: (Quantity, quality and the effectiveness of seed dispersal by animals); Timespan: All years. Indexes: SCI-EXPANDED, SSCI, A&HCI, ESCI.
Search 4:	CITED YEAR: (2010) AND CITED TITLE: (Seed dispersal effectiveness revisited: a conceptual review); Timespan: All years. Indexes: SCI-EXPANDED, SSCI, A&HCI, ESCI.
Date of Search: December 2020
Articles were marked 'yes', 'no, or 'maybe' as they were sorted through. Articles marked no were removed from consideration. Articles marked yes were later revisted for potential data extraction.
Those that included measurements of some subcomponent of SDE (most commonly germination rate) were marked as maybe in case more data was needed later, but no data was extracted from them in initial efforts.
Index	Use: Yes, No, or Maybe?	Year	Journal	Author	Paper Title
1	No	1993	VEGETATIO	HOWE, HF	SPECIALIZED AND GENERALIZED DISPERSAL SYSTEMS - WHERE DOES THE PARADIGM STAND
2	Maybe	1993	OECOLOGIA	VANDERWALL, SB	CACHE SITE SELECTION BY CHIPMUNKS (TAMIAS SPP) AND ITS INFLUENCE ON THE EFFECTIVENESS OF SEED DISPERSAL IN JEFFREY PINE (PINUS-JEFFREYI)
3	No	1994	ANNUAL REVIEW OF ECOLOGY AND SYSTEMATICS	CHAMBERS, JC; MACMAHON, JA	A DAY IN THE LIFE OF A SEED - MOVEMENTS AND FATES OF SEEDS AND THEIR IMPLICATIONS FOR NATURAL AND MANAGED SYSTEMS
4	No	1994	EVOLUTIONARY ECOLOGY	TRAVESET, A	INFLUENCE OF TYPE OF AVIAN FRUGIVORY ON THE FITNESS OF PISTACIA-TEREBINTHUS L
5	No	1994	OIKOS	JORDANO, P	SPATIAL AND TEMPORAL VARIATION IN THE AVIAN-FRUGIVORE ASSEMBLAGE OF PRUNUS MAHALEB - PATTERNS AND CONSEQUENCES
6	No	1995	ANNUAL REVIEW OF ECOLOGY AND SYSTEMATICS	HERRERA, CM	PLANT-VERTEBRATE SEED DISPERSAL SYSTEMS IN THE MEDITERRANEAN - ECOLOGICAL, EVOLUTIONARY, AND HISTORICAL DETERMINANTS
7	Maybe	1995	ECOSCIENCE	JORDANO, P; HERRERA, CM	SHUFFLING THE OFFSPRING - UNCOUPLING AND SPATIAL DISCORDANCE OF MULTIPLE STAGES IN VERTEBRATE SEED DISPERSAL
8	No	1995	ECOSCIENCE	NAKASHIZUKA, T; IIDA, S; MASAKI, T; SHIBATA, M; TANAKA, H	EVALUATING INCREASED FITNESS THROUGH DISPERSAL - COMPARATIVE-STUDY ON TREE POPULATIONS IN A TEMPERATE FOREST, JAPAN
9	No	1995	ECOSCIENCE	SCHUPP, EW; FUENTES, M	SPATIAL PATTERNS OF SEED DISPERSAL AND THE UNIFICATION OF PLANT-POPULATION ECOLOGY
10	No	1995	AMERICAN NATURALIST	JORDANO, P	ANGIOSPERM FLESHY FRUITS AND SEED DISPERSERS - A COMPARATIVE-ANALYSIS OF ADAPTATION AND CONSTRAINTS IN PLANT-ANIMAL INTERACTIONS
11	No	1995	AMERICAN JOURNAL OF BOTANY	SCHUPP, EW	SEED SEEDLING CONFLICTS, HABITAT CHOICE, AND PATTERNS OF PLANT RECRUITMENT
12	Maybe	1995	BIOTROPICA	ZHANG, SY; WANG, LX	FRUIT CONSUMPTION AND SEED DISPERSAL OF ZIZIPHUS-CINNAMOMUM (RHAMNACEAE) BY 2 SYMPATRIC PRIMATES (CEBUS-APELLA AND ATELES-PANISCUS) IN FRENCH-GUIANA
13	No	1995	OIKOS	Fuentes, M	How specialized are fruit-bird interactions? Overlap of frugivore assemblages within and between plant species
14	Yes	1995	BIOTROPICA	Graham, CH; Moermond, TC; Kristensen, KA; Mvukiyumwami, J	Seed dispersal effectiveness by two bulbuls on Maesa lanceolata, an African montane forest tree
15	No	1995	BIOTROPICA	Loiselle, BA; Sork, VL; Graham, C	Comparison of genetic variation in bird-dispersed shrubs of a tropical wet forest
16	No	1996	ACTA OECOLOGICA-INTERNATIONAL JOURNAL OF ECOLOGY	Guitian, J; Guitian, P; Navarro, L	Spatio-temporal variation in the interactions between Cornus sanguinea and its pollinators
17	No	1996	NEW ZEALAND JOURNAL OF ECOLOGY	Williams, PA; Karl, BJ	Fleshy fruits of indigenous and adventive plants in the diet of birds in forest remnants, Nelson, New Zealand
18	No	1996	BIOTROPICA	Loiselle, BA; Ribbens, E; Vargas, O	Spatial and temporal variation of seed rain in a tropical lowland wet forest
19	Maybe	1996	INTERNATIONAL JOURNAL OF PRIMATOLOGY	Julliot, C	Seed dispersal by red howling monkeys (Alouatta seniculus) in the tropical rain forest of French Guiana
20	No	1996	OECOLOGIA	Notman, E; Gorchov, DL; Cornejo, F	Effect of distance, aggregation, and habitat on levels of seed predation for two mammal-dispersed neotropical rain forest tree species
21	Maybe	1996	JOURNAL OF TROPICAL ECOLOGY	Miller, MF	Dispersal of Acacia seeds by ungulates and ostriches in an African savanna
22	No	1996	OIKOS	Larson, DL	Seed dispersal by specialist versus generalist foragers: The plant's perspective
23	No	1996	JOURNAL OF BIOGEOGRAPHY	Compton, SG; Craig, AJFK; Waters, IWR	Seed dispersal in an African fig tree: Birds as high quantity, low quality dispersers?
24	No	1996	CANADIAN JOURNAL OF ZOOLOGY-REVUE CANADIENNE DE ZOOLOGIE	Salas, LA; Fuller, TK	Diet of the lowland tapir (Tapirus terrestris L) in the Tabaro River valley, southern Venezuela
25	Maybe	1996	VEGETATIO	Kollmann, J; Schill, HP	Spatial patterns of dispersal, seed predation and germination during colonization of abandoned grassland by Quercus petraea and Corylus avellana
26	No	1996	OECOLOGIA	Tamboia, T; Cipollini, ML; Levey, DJ	An evaluation of vertebrate seed dispersal syndromes in four species of black nightshade (Solanum sect Solanum)
27	No	1997	ECOLOGY	Aguiar, MR; Sala, OE	Seed distribution constrains the dynamics of the Patagonian steppe
28	Maybe	1997	GREAT BASIN NATURALIST	Schupp, EW; Gomez, JM; Jimenez, JE; Fuentes, M	Dispersal of Juniper occidentalis (western juniper) seeds by frugivorous mammals on Juniper Mountain, southeastern Oregon
29	No	1997	OECOLOGIA	Sun, C; Ives, AR; Kraeuter, HJ; Moermond, TC	Effectiveness of three turacos as seed dispersers in a tropical montane forest
30	No	1997	JOURNAL OF MAMMALOGY	VanderWall, SB	Dispersal of singleleaf pinon pine (Pinus monophylla) by seed-caching rodents
31	No	1997	ECOLOGY	Cipollini, ML; Levey, DJ	Why are some fruits toxic? Glycoalkaloids in Solanum and fruit choice by vertebrates
32	Maybe	1997	JOURNAL OF ARID ENVIRONMENTS	Mandujano, MD; Golubov, J; Montana, C	Dormancy and endozoochorous dispersal of Opuntia rastrera seeds in the southern Chihuahuan Desert
33	No	1997	OECOLOGIA	Hulme, PE	Post-dispersal seed predation and the establishment of vertebrate dispersed plants in Mediterranean scrublands
34	Maybe	1997	JOURNAL OF TROPICAL ECOLOGY	Pizo, MA	Seed dispersal and predation in two populations of Cabralea canjerana (Meliaceae) in the Atlantic Forest of southeastern Brazil
35	No	1997	INTERNATIONAL JOURNAL OF PRIMATOLOGY	Garber, PA; Kitron, U	Seed swallowing in tamarins: Evidence of a curative function or enhanced foraging efficiency?
36	No	1997	AMERICAN NATURALIST	Cipollini, ML; Levey, DJ	Secondary metabolites of fleshy vertebrate-dispersed fruits: Adaptive hypotheses and implications for seed dispersal
37	No	1997	BIOLOGICAL CONSERVATION	Galetti, M; Martuscelli, P; Olmos, F; Aleixo, A	Ecology and conservation of the jacutinga Pipile jacutinga in the Atlantic forest of Brazil
38	No	1997	FUNCTIONAL ECOLOGY	Rey, PJ; Gutierrez, JE; Alcantara, J; Valera, F	Fruit size in wild olives: implications for avian seed dispersal
39	No	1997	OIKOS	Traveset, A; Willson, MF	Effect of birds and bears on seed germination of fleshy-fruited plants in temperate rainforests of southeast Alaska
40	No	1997	JOURNAL OF VEGETATION SCIENCE	Hoshizaki, K; Suzuki, W; Sasaki, S	Impacts of secondary seed dispersal and herbivory on seedling survival in Aesculus turbinata
41	No	1997	FOREST ECOLOGY AND MANAGEMENT	Tucker, NIJ; Murphy, TM	The effects of ecological rehabilitation on vegetation recruitment: some observations from the Wet Tropics of North Queensland
42	No	1998	AMERICAN JOURNAL OF PRIMATOLOGY	Garber, PA; Lambert, JE	Primates as seed dispersers: Ecological processes and directions for future research
43	No	1998	AMERICAN JOURNAL OF PRIMATOLOGY	Lambert, JE; Garber, PA	Evolutionary and ecological implications of primate seed dispersal
44	Maybe	1998	AMERICAN JOURNAL OF PRIMATOLOGY	Rogers, ME; Voysey, BC; McDonald, KE; Parnell, RJ; Tutin, CEG	Lowland gorillas and seed dispersal: The importance of nest sites
45	No	1998	AMERICAN JOURNAL OF PRIMATOLOGY	Kaplin, BA; Moermond, TC	Variation in seed handling by two species of forest monkeys in Rwanda
46	No	1998	BIOSCIENCE	Clark, JS; Fastie, C; Hurtt, G; Jackson, ST; Johnson, C; King, GA; Lewis, M; Lynch, J; Pacala, S; Prentice, C; Schupp, EW; Webb, T; Wyckoff, P	Reid's paradox of rapid plant migration - Dispersal theory and interpretation of paleoecological records
47	Maybe	1998	BIOTROPICA	Kinnaird, MF	Evidence for effective seed dispersal by the Sulawesi red-knobbed hornbill, Aceros cassidix
48	No	1998	BIOTROPICA	Kaplin, BA; Munyaligoga, V; Moermond, TC	The influence of temporal changes in fruit availability on diet composition and seed handling in blue monkeys (Cercopithecus mitis doggetti)
49	No	1998	OIKOS	Russell, SK; Schupp, EW	Effects of microhabitat patchiness on patterns of seed dispersal and seed predation of Cercocarpus ledifolius (Rosaceae)
50	No	1998	ECOLOGICAL MONOGRAPHS	Clark, JS; Macklin, E; Wood, L	Stages and spatial scales of recruitment limitation in southern Appalachian forests
51	No	1998	JOURNAL OF ARID ENVIRONMENTS	Godinez-Alvarez, H; Valiente-Banuet, A	Germination and early seedling growth of Tehuacan Valley cacti species: the role of soils and seed ingestion by dispersers on seedling growth
52	Maybe	1998	JOURNAL OF TROPICAL ECOLOGY	Whitney, KD; Fogiel, MK; Lamperti, AM; Holbrook, KM; Stauffer, DJ; Hardesty, BD; Parker, VT; Smith, TB	Seed dispersal by Ceratogymna hornbills in the Dja Reserve, Cameroon
53	No	1998	BIOTROPICA	Bronstein, JL	The contribution of ant plant protection studies to our understanding of mutualism
54	No	1998	SOUTHWESTERN NATURALIST	Kramp, BA; Ansley, RJ; Tunnell, TR	Survival of mesquite seedlings emerging from cattle and wildlife feces in a semi-arid grassland
55	No	1998	OIKOS	Whelan, CJ; Schmidt, KA; Steele, BB; Quinn, WJ; Dilger, S	Are bird-consumed fruits complementary resources?
56	No	1998	FOREST ECOLOGY AND MANAGEMENT	Guariguata, MR; Pinard, MA	Ecological knowledge of regeneration from seed in neotropical forest trees: Implications for natural forest management
57	No	1999	AQUATIC BOTANY	Luckenbach, MW; Orth, RJ	Effects of a deposit-feeding invertebrate on the entrapment of Zostera marina L. seeds
58	No	1999	BOTANICAL REVIEW	Chambers, JC; Vander Wall, SB; Schupp, EW	Seed and seedling ecology of pinon and juniper species in the pygmy woodlands of western North America
59	Maybe	1999	ECOLOGY	Loiselle, BA; Blake, JG	Dispersal of melastome seeds by fruit-eating birds of tropical forest understory
60	Maybe	1999	ECOSCIENCE	Nogales, M; Hernandez, EC; Valdes, F	Seed dispersal by common ravens Corvus corax among island habitats (Canarian Archipelago)
61	Maybe	1999	JOURNAL OF TROPICAL ECOLOGY	Voysey, BC; McDonald, KE; Rogers, ME; Tutin, CEG; Parnell, RJ	Gorillas and seed dispersal in the Lope Reserve, Gabon. I: Gorilla acquisition by trees
62	Maybe	1999	JOURNAL OF TROPICAL ECOLOGY	Voysey, BC; McDonald, KE; Rogers, ME; Tutin, CEG; Parnell, RJ	Gorillas and seed dispersal in the Lope Reserve, Gabon. II: Survival and growth of seedlings
63	No	1999	ECOLOGICAL RESEARCH	Kollmann, J; Grubb, PJ	Recruitment of fleshy-fruited species under different shrub species: Control by under-canopy environment
64	No	1999	JOURNAL OF TROPICAL ECOLOGY	Poulin, B; Wright, SJ; Lefebvre, G; Calderon, O	Interspecific synchrony and asynchrony in the fruiting phenologies of congeneric bird-dispersed plants in Panama
65	No	1999	ECOGRAPHY	Santos, T; Telleria, JL; Virgos, E	Dispersal of Spanish juniper Juniperus thurifera by birds and mammals in a fragmented landscape
66	No	1999	REVUE D ECOLOGIE-LA TERRE ET LA VIE	Devineau, JL	Effect of cattle on the fallow-crop rotation in a Sudanian region: The dispersal of plants that colonize open habitats (Bondoukuy, sud-ouest du Burkina Faso)
67	No	1999	AMERICAN JOURNAL OF PHYSICAL ANTHROPOLOGY	Lambert, JE	Seed handling in chimpanzees (Pan troglodytes) and redtail monkeys (Cercopithecus ascanius): Implications for understanding hominoid and cercopithecine fruit-processing strategies and seed dispersal
68	Maybe	1999	REVUE D ECOLOGIE-LA TERRE ET LA VIE	Caceres, NC; Dittrich, VAO; Monteiro, ELA	Fruit consumption, distance of seed dispersal and germination of Solanaceous plants ingested by common opossum (Didelphis aurita) in southern Brazil
69	No	1999	PLANT ECOLOGY	Hoshizaki, K; Suzuki, W; Nakashizuka, T	Evaluation of secondary dispersal in a large-seeded tree Aesculus turbinata: a test of directed dispersal
70	No	1999	FLORA	Seidling, W	Spatial structures of a subspontaneous population of Taxus baccata saplings
71	No	2000	BIOTROPICA	Galetti, M; Laps, R; Pizo, MA	Frugivory by toucans (Ramphastidae) at two altitudes in the Atlantic forest of Brazil
72	No	2000	AMERICAN JOURNAL OF PRIMATOLOGY	Stevenson, PR	Seed dispersal by woolly monkeys (Lagothrix lagothricha) at Tinigua National Park, Colombia: Dispersal distance, germination rates, and dispersal quantity
73	No	2000	BIOTROPICA	Wenny, DG	Seed dispersal of a high quality fruit by specialized frugivores: High quality dispersal?
74	No	2000	BIOTROPICA	Henry, O; Feer, F; Sabatier, D	Diet of the lowland tapir (Tapirus terrestris L.) in French Guiana
75	No	2000	AMERICAN NATURALIST	Eriksson, O; Friis, EM; Lofgren, P	Seed size, fruit size, and dispersal systems in angiosperms from the early cretaceous to the late tertiary
76	No	2000	JOURNAL OF ECOLOGY	Rey, PJ; Alcantara, JM	Recruitment dynamics of a fleshy-fruited plant (Olea europaea): connecting patterns of seed dispersal to seedling establishment
77	Maybe	2000	AMERICAN JOURNAL OF PRIMATOLOGY	McConkey, KR	Primary seed shadow generated by Gibbons in the rain forests of Barito Ulu, central Borneo
78		2000	BIOTROPICA	Ortiz-Pulido, R; Laborde, J; Guevara, S	Fruit-eating habits of birds in a fragmented landscape: Implications for seed dispersal
79	No	2000	BIOTROPICA	Godinez-Alvarez, H; Valiente-Banuet, A	Fruit-feeding behavior of the bats Leptonycteris curasoae and Choeronycteris mexicana in flight cage experiments: Consequences for dispersal of columnar cactus seeds
80	No	2000	MOLECULAR ECOLOGY	Jordano, P; Godoy, JA	RAPD variation and population genetic structure in Prunus mahaleb (Rosaceae), an animal-dispersed tree
81	No	2000	REVISTA CHILENA DE HISTORIA NATURAL	Cipollini, ML	Secondary metabolites of vertebrate-dispersed fruits: evidence for adaptive functions
82	No	2000	AUSTRAL ECOLOGY	Williams, PA; Karl, BJ; Bannister, P; Lee, WG	Small mammals as potential seed dispersers in New Zealand
83	No	2000	ECOLOGICAL APPLICATIONS	Chambers, JC	Seed movements and seedling fates in disturbed sagebrush steppe ecosystems: Implications for restoration
84	No	2000	OECOLOGIA	Holbrook, KM; Smith, TB	Seed dispersal and movement patterns in two species of Ceratogymna hornbills in a West African tropical lowland forest
85	Maybe	2000	ECOLOGICAL MONOGRAPHS	Jordano, P; Schupp, EW	Seed disperser effectiveness: The quantity component and patterns of seed rain for Prunus mahaleb
86	No	2000	BIOTROPICA	Shanahan, M; Compton, SG	Fig-eating by Bornean tree shrews (Tupaia spp.): Evidence for a role as seed dispersers
87	No	2000	CONSERVATION BIOLOGY	Galindo-Gonzalez, J; Guevara, S; Sosa, VJ	Bat- and bird-generated seed rains at isolated trees in pastures in a tropical rainforest
88	No	2001	EMU	Stansbury, CD	Dispersal of the environmental weed Bridal Creeper, Asparagus asparagoides, by Silvereyes, Zosterops lateralis, in south-western Australia
89	No	2001	JOURNAL OF TROPICAL ECOLOGY	Andresen, E	Effects of dung presence, dung amount and secondary dispersal by dung beetles on the fate of Micropholis guyanensis (Sapotaceae) seeds in Central Amazonia
90	No	2001	NEW ZEALAND JOURNAL OF ECOLOGY	Murphy, DJ; Kelly, D	Scarce or distracted? Bellbird (Anthornis melanura) foraging and diet in an area of inadequate mistletoe pollination
91	No	2001	REVUE D ECOLOGIE-LA TERRE ET LA VIE	Guitian, J; Fuentes, M; Bermejo, T; Guitian, P; Larrinaga, AR; Amezquita, P	Interactions between the Black Redstart (Phoenicurus ochuros) and St. Lucie Cherry (Prunus mahaleb) in rocky habitats
92	No	2001	REVUE D ECOLOGIE-LA TERRE ET LA VIE	Feer, F; Julliot, C; Simmen, B; Forget, PM; Bayart, F; Chauvet, S	Recruitment, a multi-stage process with unpredictable result: the case of a Sapotaceasae in French Guianan forest
93	No	2001	JOURNAL OF VEGETATION SCIENCE	Chambers, JC	Pinus monophylla establishment in an expanding Pinus-Juniperus woodland: Environmental conditions, facilitation and interacting factors
94	No	2001	ECOLOGICAL RESEARCH	Otani, T	Measuring fig foraging frequency of the Yakushima macaque by using automatic cameras
95	No	2001	JOURNAL OF ARID ENVIRONMENTS	Milton, SJ; Dean, WRJ	Seeds dispersed in dung of insectivores and herbivores in semi-arid southern Africa
96	No	2001	PLANT ECOLOGY	Shanahan, M; Compton, SG	Vertical stratification of figs and fig-eaters in a Bornean lowland rain forest: how is the canopy different?
97	Yes	2001	JOURNAL OF TROPICAL ECOLOGY	Wutherich, D; Azocar, A; Garcia-Nunez, C; Silva, JF	Seed dispersal in Palicourea rigida, a common treelet species from neotropical savannas
98	No	2001	ACTA OECOLOGICA-INTERNATIONAL JOURNAL OF ECOLOGY	Pizo, MA; Simao, I	Seed deposition patterns and the survival of seeds and seedlings of the palm Euterpe edulis
99	No	2001	AUSTRAL ECOLOGY	Radford, IJ; Nicholas, DM; Brown, JR; Kriticos, DJ	Paddock-scale patterns of seed production and dispersal in the invasive shrub Acacia nilotica (Mimosaceae) in northern Australian rangelands
100	No	2001	BIOTROPICA	Quiroga-Castro, VD; Roldan, AI	The fate of Attalea phalerata (Palmae) seeds dispersed to a tapir latrine
101	No	2001	BIOLOGICAL REVIEWS	Shanahan, M; So, S; Compton, SG; Corlett, R	Fig-eating by vertebrate frugivores: a global review
102	No	2001	JOURNAL OF ARID ENVIRONMENTS	Barnes, ME	Seed predation, germination and seedling establishment of Acacia erioloba in northern Botswana
103	Maybe	2001	JOURNAL OF TROPICAL ECOLOGY	Poulsen, JR; Clark, CJ; Smith, TB	Seed dispersal by a diurnal primate community in the Dja Reserve, Cameroon
104	No	2001	PLANT ECOLOGY	Fuentes, M; Guitian, J; Guitian, P; Bermejo, T; Larrinaga, A; Amezquita, P; Bongiomo, S	Small-scale spatial variation in the interactions between Prunus mahaleb and fruit-eating birds
105	No	2001	BIOTROPICA	Clark, CJ; Poulsen, JR; Parker, VT	The role of arboreal seed dispersal groups on the seed rain of a lowland tropical forest
106	No	2001	BIOTROPICA	Ickes, K	Hyper-abundance of native wild pigs (Sus scrofa) in a lowland dipterocarp rain forest of peninsular Malaysia
107	No	2001	BIOTROPICA	Galetti, M; Keuroghlian, A; Hanada, L; Morato, MI	Frugivory and seed dispersal by the lowland tapir (Tapirus terrestris) in southeast Brazil
108	No	2001	CONSERVATION BIOLOGY	Cordeiro, NJ; Howe, HF	Low recruitment of trees dispersed by animals in African forest fragments
109	Maybe	2001	JOURNAL OF VEGETATION SCIENCE	Garcia, D	Effects of seed dispersal on Juniperus communis recruitment on a Mediterranean mountain
110	No	2002	ECOLOGY	Poulsen, JR; Clark, CJ; Connor, EF; Smith, TB	Differential resource use by primates and hornbills: Implications for seed dispersal
111	Maybe	2002	FLORA	Schaumann, F; Heinken, T	Endozoochorous seed dispersal by martens (Martes foina, M-martes) in two woodland habitats
112	No	2002	JOURNAL OF TROPICAL ECOLOGY	Githiru, M; Bennun, L; Lens, L	Regeneration patterns among bird-dispersed plants in a fragmented Afrotropical forest, south-east Kenya
113	Maybe	2002	NEW ZEALAND JOURNAL OF ECOLOGY	Dungan, RJ; O'Cain, MJ; Lopez, ML; Norton, DA	Contribution by possums to seed rain and subsequent seed germination in successional vegetation, Canterbury, New Zealand
114	No	2002	OIKOS	Githiru, M; Lens, L; Bennur, LA; Ogol, CPKO	Effects of site and fruit size on the composition of avian frugivore assemblages in a fragmented Afrotropical forest
115	Maybe	2002	BIOLOGICAL JOURNAL OF THE LINNEAN SOCIETY	Nogales, M; Quilis, V; Medina, FM; Mora, JL; Trigo, LS	Are predatory birds effective secondary seed dispersers?
116	Maybe	2002	JOURNAL OF HERPETOLOGY	Varela, RO; Bucher, EH	Seed dispersal by Chelonoidis chilensis in the Chaco dry Woodland of Argentina
117	Maybe	2002	AMERICAN MIDLAND NATURALIST	Auger, J; Meyer, SE; Black, HL	Are American black bears (Ursus americanus) legitimate seed dispersers for fleshy-fruited shrubs?
118	Maybe	2002	AUSTRAL ECOLOGY	Stanley, MC; Lill, A	Avian fruit consumption and seed dispersal in a temperate Australian woodland
119	Yes	2002	BIOTROPICA	Banack, SA; Horn, MH; Gawlicka, A	Disperser- vs. establishment-limited distribution of a riparian fig tree (Ficus insipida) in a Costa Rican tropical rain forest
120	No	2002	BIOTROPICA	Andresen, E	Primary seed dispersal by red howler monkeys and the effect of defecation patterns on the fate of dispersed seeds
121	No	2002	STUDIES ON NEOTROPICAL FAUNA AND ENVIRONMENT	Varela, RO; Bucher, EH	The lizard Teius teyou (Squamata : Teiidae) as a legitimate seed disperser in the dry Chaco Forest of Argentina
122	Maybe	2002	BIOTROPICA	Sreekumar, PG; Balakrishnan, M	Seed dispersal by the sloth bear (Melursus ursinus) in South India
123	No	2002	DIVERSITY AND DISTRIBUTIONS	Renne, IJ; Barrow, WC; Randall, LAJ; Bridges, WC	Generalized avian dispersal syndrome contributes to Chinese tallow tree (Sapium sebiferum, Euphorbiaceae) invasiveness
124	Yes	2002	ECOLOGY	Godinez-Alvarez, H; Valiente-Banuet, A; Rojas-Martinez, A	The role of seed dispersers in the population dynamics of the columnar cactus Neobuxbaumia tetetzo
125	No	2002	CANADIAN JOURNAL OF BOTANY-REVUE CANADIENNE DE BOTANIQUE	Garcia, D; Banuelos, MJ; Houle, G	Differential effects of acorn burial and litter cover on Quercus rubra recruitment at the limit of its range in eastern North America
126	No	2002	FUNCTIONAL ECOLOGY	Paulsen, TR; Hogstedt, G	Passage through bird guts increases germination rate and seedling growth in Sorbus aucuparia
127	No	2002	JOURNAL OF EXPERIMENTAL BOTANY	Knapp, S	Tobacco to tomatoes: a phylogenetic perspective on fruit diversity in the Solanaceae
128	Maybe	2002	BIOTROPICA	Graham, C; Martinez-Leyva, JE; Cruz-Paredes, L	Use of fruiting trees by birds in continuous forest and riparian forest remnants in Los Tuxtlas, Veracruz, Mexico
129	No	2002	BIOTROPICA	Moegenburg, SM	Spatial and temporal variation in hydrochory in Amazonian floodplain forest
130	Maybe	2002	INTERNATIONAL JOURNAL OF PRIMATOLOGY	Stevenson, PR; Castellanos, MC; Pizarro, JC; Garavito, M	Effects of seed dispersal by three ateline monkey species on seed germination at Tinigua National Park, Colombia
131	Maybe	2002	JOURNAL OF ECOLOGY	Figuerola, J; Green, AJ; Santamaria, L	Comparative dispersal effectiveness of wigeongrass seeds by waterfowl wintering in south-west Spain: quantitative and qualitative aspects
132	Maybe	2002	NEW ZEALAND JOURNAL OF BOTANY	Wotton, DM	Effectiveness of the common gecko (Hoplodactylus maculatus) as a seed disperser on Mana Island, New Zealand
133	No	2003	ANNUAL REVIEW OF ECOLOGY EVOLUTION AND SYSTEMATICS	Levin, SA; Muller-Landau, HC; Nathan, R; Chave, J	The ecology and evolution of seed dispersal: A theoretical perspective
134	No	2003	FOLIA PRIMATOLOGICA	Knogge, C; Heymann, EW	Seed dispersal by sympatric tamarins Saguinus mystax and Saguinus fuscicollis: Diversity and characteristics of plant species
135	No	2003	JOURNAL OF TROPICAL ECOLOGY	Naranjo, ME; Rengifo, C; Soriano, PJ	Effect of ingestion by bats and birds on seed germination of Stenocereus griseus and Subpilocereus repandus (Cactaceae)
136	No	2003	NEW ZEALAND JOURNAL OF ECOLOGY	Dungan, RJ; Norton, DA	Possums as seed dispersers in New Zealand: A response to Williams (2003)
137	No	2003	OECOLOGIA	Carlo, TA; Collazo, JA; Groom, MJ	Avian fruit preferences across a Puerto Rican forested landscape: pattern consistency and implications for seed removal
138	No	2003	OECOLOGIA	Ingle, NR	Seed dispersal by wind, birds, and bats between Philippine montane rainforest and successional vegetation
139	No	2003	PLANT ECOLOGY	Hardesty, BD; Parker, VT	Community seed rain patterns and a comparison to adult community structure in a West African tropical forest
140	Maybe	2003	ECOLOGICAL APPLICATIONS	Luck, GW; Daily, GC	Tropical countryside bird assemblages: Richness, composition, and foraging differ by landscape context
141	No	2003	INTERNATIONAL JOURNAL OF PRIMATOLOGY	Marsh, LK; Loiselle, BA	Recruitment of black howler fruit trees in fragmented forests of Northern Belize
142	No	2003	JOURNAL OF TROPICAL ECOLOGY	Mannheimer, S; Bevilacqua, G; Caramaschi, EP; Scarano, FR	Evidence for seed dispersal by the catfish Auchenipterichthys longimanus in an Amazonian lake
143	No	2003	FOREST ECOLOGY AND MANAGEMENT	Li, HJ; Zhang, ZB	Effect of rodents on acorn dispersal and survival of the Liaodong oak (Quercus liaotungensis Koidz.)
144	No	2003	AMERICAN MIDLAND NATURALIST	Ford, WM; Madarish, D; Schuler, TM; Castleberry, SB	Influence of white-tailed deer digestion on running buffalo clover (Trifolium stoloniferum : Fabaceae Muhl. ex A. Eaton) Germination
145	No	2003	PLANT ECOLOGY	Obeso, JR; Fernandez-Calvo, IC	Fruit removal, pyrene dispersal, post-dispersal predation and seedling establishment of a bird-dispersed tree
146	Maybe	2003	JOURNAL OF HERPETOLOGY	Benitez-Malvido, J; Tapia, E; Suazo, I; Villasenor, E; Alvarado, J	Germination and seed damage in tropical dry forest plants ingested by iguanas
147	No	2003	OECOLOGIA	Russo, SE	Responses of dispersal agents to tree and fruit traits in Virola calophylla (Myristicaceae): implications for selection
148	No	2003	WESTERN NORTH AMERICAN NATURALIST	Mull, JF	Dispersal of sagebrush-steppe seeds by the western harvester ant (Pogonomyrmex occidentalis)
149	Maybe	2003	JOURNAL OF ECOLOGY	Wehncke, EV; Hubbell, SP; Foster, RB; Dalling, JW	Seed dispersal patterns produced by white-faced monkeys: implications for the dispersal limitation of neotropical tree species
150	Maybe	2003	JOURNAL OF TROPICAL ECOLOGY	Cochrane, EP	The need to be eaten: Balanites wilsoniana with and without elephant seed-dispersal
151	Maybe	2003	INTERNATIONAL JOURNAL OF PRIMATOLOGY	Knogge, C; Herrera, ERT; Heymann, EW	Effects of passage through tamarin guts on the germination potential of dispersed seeds
152	Maybe	2003	ECOLOGICAL MONOGRAPHS	Balcomb, SR; Chapman, CA	Bridging the gap: Influence of seed deposition on seedling recruitment in a primate-tree interaction
153	No	2003	PROCEEDINGS OF THE NATIONAL ACADEMY OF SCIENCES OF THE UNITED STATES OF AMERICA	Cordeiro, NJ; Howe, HF	Forest fragmentation severs mutualism between seed dispersers and an endemic African tree
154	No	2003	BIOTROPICA	King, RT	Succession and micro-elevation effects on seedling establishment of Calophyllum brasiliense camb. (Clusiaceae) in an Amazonian river Meander forest
155	No	2004	NEW ZEALAND JOURNAL OF ECOLOGY	Bach, CE; Kelly, D	Effects of forest edges, fruit display size, and fruit colour on bird seed dispersal in a New Zealand mistletoe, Alepis flavida
156	Maybe	2004	OECOLOGIA	Hollander, JL; Vander Wall, SB	Effectiveness of six species of rodents as dispersers of singleleaf pinon pine (Pinus monophylla)
157	No	2004	ORNITOLOGIA NEOTROPICAL	Pizo, MA	Frugivory and habitat use by fruit-eating birds in a fragmented landscape of southeast Brazil
158	No	2004	ACTA OECOLOGICA-INTERNATIONAL JOURNAL OF ECOLOGY	Bullock, JM; Moy, IL	Plants as seed traps: inter-specific interference with dispersal
159	No	2004	NEW ZEALAND JOURNAL OF BOTANY	Kelly, D; Ladley, JJ; Robertson, AW	Is dispersal easier than pollination? Two tests in new Zealand Loranthaceae
160	No	2004	OECOLOGIA	Liu, H; Platt, SG; Borg, CK	Seed dispersal by the Florida box turtle (Terrapene carolina bauri) in pine rockland forests of the lower Florida Keys, United States
161	No	2004	OECOLOGIA	Passos, L; Oliveira, PS	Interaction between ants and fruits of Guapira opposita (Nyctaginaceae) in a Brazilian sandy plain rainforest: ant effects on seeds and seedlings
162	No	2004	CANADIAN JOURNAL OF ZOOLOGY	Figuerola, J; Green, AJ; Black, K; Okamura, B	Influence of gut morphology on passive transport of freshwater bryozoans by waterfowl in Donana (southwestern Spain)
163	No	2004	JOURNAL OF VEGETATION SCIENCE	Espinar, JL; Garcia, LV; Figuerola, J; Green, AJ; Clemente, L	Helophyte germination in a Mediterranean salt marsh: Gut-passage by ducks changes seed response to salinity
164	No	2004	ACTA BOTANICA SINICA	Wang, YS; Xiao, ZS; Zhang, ZB	Seed deposition patterns of oil tea Camellia oleifera influenced by seed-caching rodents
165	Maybe	2004	ACTA OECOLOGICA-INTERNATIONAL JOURNAL OF ECOLOGY	Calvino-Cancela, M	Ingestion and dispersal: direct and indirect effects of frugivores on seed viability and germination of Corema album (Empetraceae)
166	Maybe	2004	JOURNAL OF TROPICAL ECOLOGY	Kitamura, S; Suzuki, S; Yumoto, T; Poonswad, P; Chuailua, P; Plongmai, K; Noma, N; Maruhashi, T; Suckasam, C	Dispersal of Aglaia spectabilis, a large-seeded tree species in a moist evergreen forest in Thailand
167	Maybe	2004	JOURNAL OF TROPICAL ECOLOGY	Cordeiro, NJ; Patrick, DAG; Munisi, B; Gupta, V	Role of dispersal in the invasion of an exotic tree in an East African submontane forest
168	No	2004	FOREST ECOLOGY AND MANAGEMENT	Xiao, ZS; Zhang, ZB; Wang, YS	Impacts of scatter-hoarding rodents on restoration of oil tea Camellia oleifera in a fragmented forest
169	No	2004	JOURNAL OF TROPICAL ECOLOGY	Wehncke, EV; Valdez, CN; Dominguez, CA	Seed dispersal and defecation patterns of Cebus capucinus and Alouatta palliata: consequences for seed dispersal effectiveness
170	Maybe	2004	REVISTA CHILENA DE HISTORIA NATURAL	Godinez-Alvarez, H	Pollination and seed dispersal by lizards: a review	A review that goes over other papers that look at quantity and quality in lizards
171	No	2004	ACTA OECOLOGICA-INTERNATIONAL JOURNAL OF ECOLOGY	Fleury, M; Galetti, M	Effects of microhabitat on palm seed predation in two forest fragments in southeast Brazil
172	No	2005	EKOLOGIA-BRATISLAVA	Holeksa, J; Zywiec, M	Spatial pattern of a pioneer tree seedling bank in old-growth European subalpine spruce forest
173	No	2005	REVUE D ECOLOGIE-LA TERRE ET LA VIE	Calvino-Cancela, M	Fruit consumers and seed dispersers of the rare shrub Corema album, Empetraceae in coastal sand dunes
174	No	2005	FRESHWATER BIOLOGY	Pollux, BJA; Santamaria, L; Ouborg, NJ	Differences in endozoochorous dispersal between aquatic plant species, with reference to plant population persistence in rivers
175	Maybe	2005	BIOTROPICA	Wehncke, EV; Dalling, JW	Post-dispersal seed removal and germination selected tree species dispersed by Cebus capucinus on Barro Colorado Island, Panama
176	No	2005	BIOTROPICA	Saracco, JF; Collazo, JA; Groom, MJ; Carlo, TA	Crop size and fruit neighborhood effects on bird visitation to fruiting Schefflera morototoni trees in Puerto Rico
177	No	2005	BIOTROPICA	French, AR; Smith, TB	Importance of body size in determining dominance hierarchies among diverse tropical frugivores
178	No	2005	ECOLOGY LETTERS	Adler, FR; Muller-Landau, HC	When do localized natural enemies increase species richness?
179	No	2005	FUNCTIONAL ECOLOGY	Samuels, IA; Levey, DJ	Effects of gut passage on seed germination: do experiments answer the questions they ask?
180	Maybe	2005	FUNCTIONAL ECOLOGY	Nogales, M; Nieves, C; Illera, JC; Padilla, DP; Traveset, A	Effect of native and alien vertebrate frugivores on seed viability and germination patterns of Rubia fruticosa (Rubiaceae) in the eastern Canary Islands
181	No	2005	BIOLOGICAL INVASIONS	Constible, JM; Sweitzer, RA; Van Vuren, DH; Schuyler, PT; Knapp, DA	Dispersal of non-native plants by introduced bison in an island ecosystem
182	No	2005	JOURNAL OF TROPICAL ECOLOGY	Filardi, CE; Tewksbury, J	Ground-foraging palm cockatoos (Probosciger aterrimus) in lowland New Guinea: fruit flesh as a directed deterrent to seed predation?
183	Maybe	2005	FUNCTIONAL ECOLOGY	Rodriguez-Perez, J; Riera, N; Traveset, A	Effect of seed passage through birds and lizards on emergence rate of mediterranean species: differences between natural and controlled conditions
184	No	2005	ECOLOGY	Roth, JK; Vander Wall, SB	Primary and secondary seed dispersal of bush chinquapin (Fagaceae) by scatterhoarding rodents
185	Maybe	2005	ECOLOGY	Carlo, TA	Interspecific neighbors change seed dispersal pattern of an avian-dispersed plant
186	No	2005	FOREST ECOLOGY AND MANAGEMENT	Cheng, JR; Xiao, ZS; Zhang, ZB	Seed consumption and caching on seeds of three sympatric tree species by four sympatric rodent species in a subtropical forest, China
187	No	2005	ECOLOGY LETTERS	Vazquez, DP; Morris, WF; Jordano, P	Interaction frequency as a surrogate for the total effect of animal mutualists on plants
188	No	2005	HEREDITY	Hardesty, BD; Dick, CW; Kremer, A; Hubbell, S; Bermingham, E	Spatial genetic structure of Simarouba amara Aubl. (Simaroubaceae), a dioecious, animal-dispersed Neotropical tree, on Barro Colorado Island, Panama
189	No	2005	OECOLOGIA	Westcott, DA; Bentrupperbaumer, J; Bradford, MG; McKeown, A	Incorporating patterns of disperser behaviour into models of seed dispersal and its effects on estimated dispersal curves
190	No	2005	BIOTROPICA	Gross-Camp, N; Kaplin, BA	Chimpanzee (Pan troglodytes) seed dispersal in an afromontane forest: Microhabitat influences on the postdispersal fate of large seeds
191	Maybe	2006	BIOTROPICA	Martins, MM	Comparative seed dispersal effectiveness of sympatric Alouatta guariba and Brachyteles arachnoides in southeastern Brazil
192	No	2006	FUNCTIONAL PLANT BIOLOGY	Paulsen, TR; Lindtjorn, O; Gjerdet, NR; Hogstedt, G	Avian gut passage reduces seed exit costs in Sorbus aucuparia (Rosaceae) as measured by a diametral compression test
193	No	2006	NEW ZEALAND JOURNAL OF ECOLOGY	Williams, PA	The role of blackbirds (Turdus merula) in weed invasion in New Zealand
194	No	2006	FUNCTIONAL ECOLOGY	Robertson, AW; Trass, A; Ladley, JJ; Kelly, D	Assessing the benefits of frugivory for seed germination: the importance of the deinhibition effect
195	Maybe	2006	JOURNAL OF TROPICAL ECOLOGY	Kitamura, S; Suzuki, S; Yumoto, T; Poonswad, P; Chuailua, P; Plongmai, K; Maruhashi, T; Noma, N; Suckasam, C	Dispersal of Canarium euphyllum (Burseraceae), a large-seeded tree species, in a moist evergreen forest in Thailand
196	No	2006	OECOLOGIA	Farwig, N; Bohning-Gaese, K; Bleher, B	Enhanced seed dispersal of Prunus africana in fragmented and disturbed forests?
197	Maybe	2006	PLANT ECOLOGY	Bas, JM; Pons, P; Gomez, C	Exclusive frugivory and seed dispersal of Rhamnus alaternus in the bird breeding season
198	No	2006	SOUTHWESTERN NATURALIST	Ortiz-Pulido, R; Rico-Gray, V	Seed dispersal of Bursera fagaroides (Burseraceae): The effect of linking environmental factors
199	No	2006	ECOLOGY	Ness, JH; Morris, WF; Bronstein, JL	Integrating quality and quantity of mutualistic service to contrast ant species protecting Ferocactus wislizeni
200	No	2006	BIOTROPICA	Ponce-Santizo, G; Andresen, E; Cano, E; Cuaron, AD	Primary dispersal of seeds by primates and secondary dispersal by dung beetles in Tikal, Guatemala
201	No	2006	ECOLOGY	Morales, JM; Carlo, T'SA	The effects of plant distribution and frugivore density on the scale and shape of dispersal kernels
202	No	2006	INTERNATIONAL JOURNAL OF PRIMATOLOGY	Vulinec, K; Lambert, JE; Mellow, DJ	Primate and dung beetle communities in secondary growth rain forests: Implications for conservation of seed dispersal systems
203	No	2006	REVISTA DE BIOLOGIA TROPICAL	Dominguez-Dominguez, LE; Morales-Mavil, JE; Alba-Landa, J	Germination of Ficus insipida (Moraceae) seeds from toucan (Ramphastos sulfuratus) and spider monkey (Ateles geoffroyi) feces
204	Maybe	2006	ACTA OECOLOGICA-INTERNATIONAL JOURNAL OF ECOLOGY	Traba, J; Arrieta, S; Herranz, J; Clamagirand, MC	Red fox (Vulpes vulpes L.) favour seed dispersal, germination and seedling survival of Mediterranean Hackberry (Celtis australis L.)
205	No	2006	ACTA THERIOLOGICA	Vieira, EM; Paise, G; Machado, PHD	Feeding of small rodents on seeds and fruits: a comparative analysis of three species of rodents of the Araucaria forest, southern Brazil
206	No	2006	BIOLOGICAL CONSERVATION	Fleury, M; Galetti, M	Forest fragment size and microhabitat effects on palm seed predation
207	Maybe	2006	BIOTROPICA	Parrado-Rosselli, A; Amaya-Espinel, JD	Feeding behavior of purple-throated fruitcrow (Querula purpurata : Cotingidae) in the Colombian Amazon and its implications for seed dispersal
208	No	2006	PLANT ECOLOGY	Sanchez, AM; Azcarate, FM; Peco, B	Effects of harvester ants on seed availability and dispersal of Lavandula stoechas subsp pedunculata in a Mediterranean grassland-scrubland mosaic
209	Maybe	2006	PLANT ECOLOGY	Ramos, ME; Robles, AB; Castro, J	Efficiency of endozoochorous seed dispersal in six dry-fruited species (Cistaceae): from seed ingestion to early seedling establishment
210	No	2006	ECOGRAPHY	Calvino-Cancela, M; Dunn, RR; van Etten, EJB; Lamont, BB	Emus as non-standard seed dispersers and their potential for long-distance dispersal
211	No	2006	BIOTROPICA	Strong, JN; Fragoso, JMV	Seed Dispersal by Geochelone carbonaria and Geochelone denticulata in Northwestern Brazil
212	No	2006	JOURNAL OF APPLIED ECOLOGY	Buckley, YM; Anderson, S; Catterall, CP; Corlett, RT; Engel, T; Gosper, CR; Nathan, R; Richardson, DM; Setter, M; Spiegel, O; Vivian-Smith, G; Voigt, FA; Weir, JES; Westcott, DA	Management of plant invasions mediated by frugivore interactions
213	No	2006	OECOLOGIA	Dennis, AJ; Westcott, DA	Reducing complexity when studying seed dispersal at community scales: a functional classification of vertebrate seed dispersers in tropical forests
214	No	2006	PLOS BIOLOGY	Seidler, TG; Plotkin, JB	Seed dispersal and spatial pattern in tropical trees
215	Maybe	2006	JOURNAL OF ARID ENVIRONMENTS	Varela, O; Bucher, EH	Passage time, viability, and germination of seeds ingested by foxes
216	No	2007	CARIBBEAN JOURNAL OF SCIENCE	Carlos, RG; Naranjo, ME; Soriano, PJ	Fruit consumption by birds and bats on two species of columnar cacti in a semi-arid Andean enclave of Venezuela
217	No	2007	ORNITOLOGIA NEOTROPICAL	Munoz, MC; Kattan, GH	Diets of cracids: How much do we know?
218	No	2007	SOUTHEASTERN NATURALIST	Adams, SB; Hamel, PB; Connor, K; Burke, B; Gardiner, ES; Wise, D	Potential roles of fish, birds, and water in swamp privet (Forestiera acuminata) seed dispersal
219	No	2007	PROCEEDINGS OF THE NATIONAL ACADEMY OF SCIENCES OF THE UNITED STATES OF AMERICA	Jordano, P; Garcia, C; Godoy, JA; Garcia-Castano, JL	Differential contribution of frugivores to complex seed dispersal patterns
220	No	2007	CHEMOECOLOGY	Marrero, P; Padilla, DP; Valdes, F; Nogales, M	Comparison of three chemical tests to assess seed viability: the seed dispersal system of the Macaronesian endemic plant Rubia fruticosa (Rubiaceae) as an example
221	No	2007	NATURWISSENSCHAFTEN	Boulay, R; Coll-Toledano, J; Manzaneda, AJ; Cerda, X	Geographic variations in seed dispersal by ants: are plant and seed traits decisive?
222	No	2007	JOURNAL OF TROPICAL ECOLOGY	McConkey, KR; Chivers, DJ	Influence of gibbon ranging patterns on seed dispersal distance and deposition site in a Bornean forest
223	Maybe	2007	JOURNAL OF TROPICAL ECOLOGY	Roxburgh, L	The effect of gut processing on the quality of mistletoe seed dispersal
224	No	2007	REVISTA BRASILEIRA DE ORNITOLOGIA	Staggemeier, VG; Galetti, M	Human impact affects negatively the seed dispersal in ornithochorous fruits: a global perspective
225	Maybe	2007	ACTA OECOLOGICA-INTERNATIONAL JOURNAL OF ECOLOGY	Alves-Costa, CP; Eterovick, PC	Seed dispersal services by coatis (Nasua nasua, Procyonidae) and their edundancy with other frugivores in southeastern Brazil
226	No	2007	EVOLUTION	Forest, F; Chase, MW; Persson, C; Crane, PR; Hawkins, JA	The role of biotic and abiotic factors in evolution of ant dispersal in the milkwort family (Polygalaceae)
227	Maybe	2007	ECOLOGY LETTERS	Spiegel, O; Nathan, R	Incorporating dispersal distance into the disperser effectiveness framework: frugivorous birds provide complementary dispersal to plants in a patchy environment
228	No	2007	INTERNATIONAL JOURNAL OF PRIMATOLOGY	Kunz, BK; Linsenmair, KE	Changes in baboon feeding behavior: Maturity-dependent fruit and seed size selection within a food plant species
229	No	2007	WEED BIOLOGY AND MANAGEMENT	Benvenuti, S	Weed seed movement and dispersal strategies in the agricultural environment
230	No	2007	PLOS ONE	Santamaria, L; Rodriguez-Perez, J; Larrinaga, AR; Pias, B	Predicting Spatial Patterns of Plant Recruitment Using Animal-Displacement Kernels
231	No	2007	BIOTROPICA	Cramer, JM; Mesquita, RCG; Bentos, TV; Moser, B; Williamson, GB	Forest fragmentation reduces seed dispersal of Duckeodendron cestroides, a central amazon endemic
232	No	2007	BRAZILIAN ARCHIVES OF BIOLOGY AND TECHNOLOGY	Caceres, NC; Araujo Monteiro-Filho, EL	Germination in seed species ingested by opossums: Implications for seed dispersal and forest conservation
233	Maybe	2007	JOURNAL OF ECOLOGY	Nogales, M; Padilla, DP; Nieves, C; Illera, JC; Traveset, A	Secondary seed dispersal systems, frugivorous lizards and predatory birds in insular volcanic badlands
234	No	2008	BASIC AND APPLIED ECOLOGY	Kirika, JM; Bleher, B; Bohning-Gaese, K; Chira, R; Farwig, N	Fragmentation and local disturbance of forests reduce frugivore diversity and fruit removal in Ficus thonningii trees
235	No	2008	ECOLOGY	Traveset, A; Rodriguez-Perez, J; Pias, B	Seed trait changes in dispersers' guts and consequences for germination and seedling growth
236	No	2008	ECOSCIENCE	Martinez, I; Garcia, D; Obeso, JR	Differential seed dispersal patterns generated by a common assemblage of vertebrate frugivores in three fleshy-fruited trees
237	No	2008	MAMMALIAN BIOLOGY	Horn, GB; Kindel, A; Hartz, SM	Akodon montensis (Thomas, 1913) (Muridae) as a disperser of endozoochoric seeds in a coastal swamp forest of southern Brazil
238	No	2008	TROPICAL CONSERVATION SCIENCE	Lapenta, MJ; Procopio-de-Oliveira, P	Some aspects of seed dispersal effectiveness of golden lion tamarins (Leontopithecus rosalia) in a Brazilian Atlantic forest
239	No	2008	ECOGRAPHY	Jansen, PA; Bongers, F; van der Meer, PJ	Is farther seed dispersal better? Spatial patterns of offspring mortality in three rainforest tree species with different dispersal abilities
240	No	2008	PLANT ECOLOGY	Zywiec, M; Ledwon, M	Spatial and temporal patterns of rowan (Sorbus aucuparia L.) regeneration in West Carpathian subalpine spruce forest
241	No	2008	BIOLOGICAL CONSERVATION	Gomes, LGL; Oostra, V; Nijman, V; Cleef, AM; Kappelle, M	Tolerance of frugivorous birds to habitat disturbance in a tropical cloud forest
242	No	2008	ECOLOGICAL RESEARCH	Koike, S; Kasai, S; Yamazaki, K; Furubayashi, K	Fruit phenology of Prunus jamasakura and the feeding habit of the Asiatic black bear as a seed disperser
243	No	2008	ECOLOGICAL RESEARCH	Takahashi, K; Shiota, T; Tamatani, H; Koyama, M; Washitani, I	Seasonal variation in fleshy fruit use and seed dispersal by the Japanese black bear (Ursus thibetanus japonicus)
244	Maybe	2008	OECOLOGIA	Gomez, JM; Puerta-Pinero, C; Schupp, EW	Effectiveness of rodents as local seed dispersers of Holm oaks
245	Maybe	2008	REVISTA DE BIOLOGIA TROPICAL	Gomes, VSD; Correia, MCR; de Lima, HA; Alves, MAS	Potential role of frugivorous birds (Passeriformes) on seed dispersal of six plant species in a restinga habitat, southeastern Brazil
246	No	2008	PLOS ONE	Guimaraes, PR; Galetti, M; Jordano, P	Seed Dispersal Anachronisms: Rethinking the Fruits Extinct Megafauna Ate
247	No	2008	FOREST ECOLOGY AND MANAGEMENT	Zhou, YB; Zhang, L; Kaneko, Y; Newman, C; Wang, XM	Frugivory and seed dispersal by a small carnivore, the Chinese ferret-badger, Melogale moschata, in a fragmented subtropical forest of central China
248	No	2008	FOREST ECOLOGY AND MANAGEMENT	Pereira, F; Ganade, G	Spread of a Brazilian keystone-species in a landscape mosaic
249	No	2008	BRAZILIAN JOURNAL OF BIOLOGY	Lapenta, MJ; Procopio-de-Oliveira, P; Kierulff, MCM; Motta, JC	Frugivory and seed dispersal of golden lion tamarin (Leontopithecus rosalia (Linnaeus, 1766)) in a forest fragment in the Atlantic Forest, Brazil
250	Maybe	2008	JOURNAL OF TROPICAL ECOLOGY	Kunz, BK; Linsenmair, KE	The role of the olive baboon (Papio anubis, Cercopithecidae) as seed disperser in a savanna-forest mosaic of West Africa
251	Maybe	2008	BIOLOGICAL INVASIONS	Deckers, B; Verheyen, K; Vanhellemont, M; Maddens, E; Muys, B; Hermy, M	Impact of avian frugivores on dispersal and recruitment of the invasive Prunus serotina in an agricultural landscape
252	No	2008	SCIENCEASIA	Chanthorn, W; Brockelman, WY	Seed dispersal and seedling recruitment in the light-demanding tree Choerospondias axillaris in old-growth forest in Thailand
253	No	2008	OECOLOGIA	Lomascolo, SB; Speranza, P; Kimball, RT	Correlated evolution of fig size and color supports the dispersal syndromes hypothesis
254	Maybe	2008	PRIMATES	Valenta, K; Fedigan, LM	How much is a lot? Seed dispersal by white-faced capuchins and implications for disperser-based studies of seed dispersal systems
255	No	2008	BIOLOGICAL INVASIONS	Murphy, HT; Hardesty, BD; Fletcher, CS; Metcalfe, DJ; Westcott, DA; Brooks, SJ	Predicting dispersal and recruitment of Miconia calvescens (Melastomataceae) in Australian tropical rainforests
256	No	2008	JOURNAL OF FOREST RESEARCH	Koike, S; Morimoto, H; Goto, Y; Kozakai, C; Yamazaki, K	Frugivory of carnivores and seed dispersal of fleshy fruits in cool-temperate deciduous forests
257	Maybe	2008	INTEGRATIVE ZOOLOGY	Lu, CH; Zhu, QQ; Deng, QS	Effect of frugivorous birds on the establishment of a naturally regenerating population of Chinese yew in ex situ conservation
258	No	2008	JOURNAL OF ARID ENVIRONMENTS	Baraza, E; Valiente-Banuet, A	Seed dispersal by domestic goats in a semiarid thornscrub of Mexico
259	No	2008	AMPHIBIA-REPTILIA	Guzman, A; Stevenson, PR	Seed dispersal, habitat selection and movement patterns in the Amazonian tortoise, Geochelone denticulata
260	No	2008	ECOLOGICAL RESEARCH	Kitamura, S; Yumoto, T; Noma, N; Chuailua, P; Maruhashi, T; Wohandee, P; Poonswad, P	Aggregated seed dispersal by wreathed hornbills at a roost site in a moist evergreen forest of Thailand
261	No	2008	JOURNAL OF TROPICAL ECOLOGY	Foster, MS	Potential effects of arboreal and terrestrial avian dispersers on seed dormancy, seed germination and seedling establishment in Ormosia (Papilionoideae) species in Peru
262	No	2008	OECOLOGIA	Blendinger, PG; Loiselle, BA; Blake, JG	Crop size, plant aggregation, and microhabitat type affect fruit removal by birds from individual melastome plants in the Upper Amazon
263	Maybe	2009	ECOSCIENCE	Fedriani, JM; Delibes, M	Seed dispersal in the Iberian pear, Pyrus bourgaeana: A role for infrequent mutualists
264	No	2009	ECOSCIENCE	Lara, C; Perez, G; Ornelas, JF	Provenance, guts, and fate: Field and experimental evidence in a host-mistletoe-bird system
265	No	2009	ECOTROPICA	Marques, MCM; Fischer, E	EFFECT OF BATS ON SEED DISTRIBUTION AND GERMINATION OF CALOPHYLLUM BRASILIENSE (CLUSIACEAE)
266	No	2009	ENERGY SOURCES PART A-RECOVERY UTILIZATION AND ENVIRONMENTAL EFFECTS	Demirbas, A	Oil from Tea Seed by Supercritical Fluid Extraction
267	No	2009	JOURNAL OF ANIMAL ECOLOGY	Tsujino, R; Yumoto, T	Topography-specific seed dispersal by Japanese macaques in a lowland forest on Yakushima Island, Japan
268	No	2009	ORNITOLOGIA NEOTROPICAL	Figueroa-Esquivel, EM; Puebla-Olivares, F	Importance of a tropical tree (Dendropanax arboreus) for Neartic migrant birds in Mexico
269	Maybe	2009	POLISH JOURNAL OF ECOLOGY	Orlowski, G; Czarnecka, J	GRANIVORY OF BIRDS AND SEED DISPERSAL: VIABLE SEEDS OF AMARANTHUS RETROFLEXUS L. RECOVERED FROM THE DROPPINGS OF THE GREY PARTRIDGE PERDIX PERDIX L.
270	No	2009	BRAZILIAN JOURNAL OF BIOLOGY	Melo, C; Oliveira, PE	Frugivory in Lacistema hasslerianum Chodat (Lacistemaceae) a gallery forest understory treelet in Central Brazil
271	No	2009	ACTA OECOLOGICA-INTERNATIONAL JOURNAL OF ECOLOGY	Fadini, RF; Fleury, M; Donatti, CI; Galetti, M	Effects of frugivore impoverishment and seed predators on the recruitment of a keystone palm
272	No	2009	BIOLOGICAL CONSERVATION	Moran, C; Catterall, CP; Kanowski, J	Reduced dispersal of native plant species as a consequence of the reduced abundance of frugivore species in fragmented rainforest
273	Maybe	2009	BIOTROPICA	Garcia-Robledo, C; Kuprewicz, EK	Vertebrate Fruit Removal and Ant Seed Dispersal in the Neotropical Ginger Renealmia alpinia (Zingiberaceae)
274	No	2009	ECOLOGY	Briggs, JS; Wall, SBV; Jenkins, SH	Forest rodents provide directed dispersal of Jeffrey pine seeds
275	No	2009	ECOLOGY	Brodie, JF; Helmy, OE; Brockelman, WY; Maron, JL	Functional differences within a guild of tropical mammalian frugivores
276	No	2009	INTERNATIONAL JOURNAL OF PLANT SCIENCES	Hollander, JL; Wall, SBV	DISPERSAL SYNDROMES IN NORTH AMERICAN EPHEDRA
277	Maybe	2009	JOURNAL OF TROPICAL ECOLOGY	Kankam, BO; Oduro, W	Frugivores and fruit removal of Antiaris toxicaria (Moraceae) at Bia Biosphere Reserve, Ghana
278	Maybe	2009	AMERICAN JOURNAL OF PHYSICAL ANTHROPOLOGY	Valenta, K; Fedigan, LM	Effects of Gut Passage, Feces, and Seed Handling on Latency and Rate of Germination in Seeds Consumed by Capuchins (Cebus capucinus)
279	Maybe	2009	ECOLOGY	Cordeiro, NJ; Ndangalasi, HJ; McEntee, JP; Howe, HF	Disperser limitation and recruitment of an endemic African tree in a fragmented landscape
280	Yes	2009	AUSTRAL ECOLOGY	Cortes, MC; Cazetta, E; Staggemeier, VG; Galetti, M	Linking frugivore activity to early recruitment of a bird dispersed tree, Eugenia umbelliflora (Myrtaceae) in the Atlantic rainforest
281	No	2009	AUSTRAL ECOLOGY	Linnebjerg, JF; Hansen, DM; Olesen, JM	Gut passage effect of the introduced red-whiskered bulbul (Pycnonotus jocosus) on germination of invasive plant species in Mauritius
282	No	2009	ECOLOGICAL RESEARCH	Terakawa, M; Isagi, Y; Matsui, K; Yumoto, T	Microsatellite analysis of the maternal origin of Myrica rubra seeds in the feces of Japanese macaques
283	No	2009	JOURNAL OF TROPICAL ECOLOGY	Culot, L; Huynen, MC; Gerard, P; Heymann, EW	Short-term post-dispersal fate of seeds defecated by two small primate species (Saguinus mystax and Saguinus fuscicollis) in the Amazonian forest of Peru
284	No	2009	CONSERVATION BIOLOGY	Sethi, P; Howe, HF	Recruitment of Hornbill-Dispersed Trees in Hunted and Logged Forests of the Indian Eastern Himalaya
285	Maybe	2009	ECOLOGY	Holbrook, KM; Loiselle, BA	Dispersal in a Neotropical tree, Virola flexuosa (Myristicaceae): Does hunting of large vertebrates limit seed removal?
286	No	2009	ECOLOGY	Klinger, R; Rejmanek, M	The numerical and functional responses of a granivorous rodent and the fate of Neotropical tree seeds
287	No	2009	REVISTA BRASILEIRA DE ORNITOLOGIA	Basler, AB; Muller, ES; Petry, MV	Frugivory by birds in Myrsine coriacea (Myrsinaceae) inhabiting fragments of mixed Araucaria Forest in the Aparados da Serra National Park, RS, Brazil
288	Maybe	2009	BEHAVIORAL ECOLOGY	Padilla, DP; Nogales, M	Behavior of kestrels feeding on frugivorous lizards: implications for secondary seed dispersal
289	No	2009	BIOTROPICA	Gross-Camp, ND; Mulindahabi, F; Kaplin, BA	Comparing the Dispersal of Large-seeded Tree Species by Frugivore Assemblagesin Tropical Montane Forest in Africa
290	No	2009	BIOTROPICA	Gonzales, RS; Ingle, NR; Lagunzad, DA; Nakashizuka, T	Seed Dispersal by Birds and Bats in Lowland Philippine Forest Successional Area
291	No	2009	BIOTROPICA	Blake, S; Deem, SL; Mossimbo, E; Maisels, F; Walsh, P	Forest Elephants: Tree Planters of the Congo
292	Maybe	2009	JOURNAL OF THE TORREY BOTANICAL SOCIETY	Ramirez, MM; Ornelas, JF	Germination of Psittacanthus schiedeanus (mistletoe) seeds after passage through the gut of Cedar Waxwings and Grey Silky-flycatchers
293	Maybe	2009	OECOLOGIA	Christianini, AV; Oliveira, PS	The relevance of ants as seed rescuers of a primarily bird-dispersed tree in the Neotropical cerrado savanna
294	No	2009	OIKOS	Lehouck, V; Spanhove, T; Colson, L; Adringa-Davis, A; Cordeiro, NJ; Lens, L	Habitat disturbance reduces seed dispersal of a forest interior tree in a fragmented African cloud forest
295	Maybe	2009	OECOLOGIA	Anderson, JT; Rojas, JS; Flecker, AS	High-quality seed dispersal by fruit-eating fishes in Amazonian floodplain habitats
296	No	2009	ACTA OECOLOGICA-INTERNATIONAL JOURNAL OF ECOLOGY	Rost, J; Pons, P; Bas, JM	Can salvage logging affect seed dispersal by birds into burned forests?
297	Maybe	2009	OECOLOGIA	Jerozolimski, A; Ribeiro, MBN; Martins, M	Are tortoises important seed dispersers in Amazonian forests?
298	No	2009	OIKOS	Lefevre, KL; Rodd, FH	How human disturbance of tropical rainforest can influence avian fruit removal
299	No	2009	ACTA BOTANICA BRASILICA	Vasconcellos-Neto, J; de Albuquerque, LB; Silva, WR	Seed dispersal of Solanum thomasiifolium Sendtner (Solanaceae) in the Linhares Forest, Espirito Santo state, Brazil
300	No	2009	OECOLOGIA	Jorge, MLSP; Howe, HF	Can forest fragmentation disrupt a conditional mutualism? A case from central Amazon
301	No	2009	AUSTRAL ECOLOGY	Barea, LP; Herrera, MLG	Sources of protein in two semi-arid zone mistletoe specialists: Insights from stable isotopes
302	Maybe	2009	BIOTROPICA	Bravo, SP	Implications of Behavior and Gut Passage for Seed Dispersal Quality: The Case of Black and Gold Howler Monkeys
303	No	2009	ECOLOGICAL RESEARCH	Yoshikawa, T; Isagi, Y; Kikuzawa, K	Relationships between bird-dispersed plants and avian fruit consumers with different feeding strategies in Japan
304	No	2009	ACTA ORNITHOLOGICA	Rumeu, B; Padilla, DP; Nogales, M	The key role of a Ring Ouzel Turdus torquatus wintering population in seed dispersal of the endangered endemic Juniperus cedrus in an insular environment
305	Yes	2009	BIODIVERSITY AND CONSERVATION	Figueroa-Esquivel, E; Puebla-Olivares, F; Godinez-Alvarez, H; Nunez-Farfan, J	Seed dispersal effectiveness by understory birds on Dendropanax arboreus in a fragmented landscape
306	No	2009	ECOLOGY	Calvino-Cancela, M; Martin-Herrero, J	Effectiveness of a varied assemblage of seed dispersers of a fleshy-fruited plant
307	No	2009	JOURNAL OF VEGETATION SCIENCE	Lehouck, V; Spanhove, T; Demeter, S; Groot, NE; Lens, L	Complementary seed dispersal by three avian frugivores in a fragmented Afromontane forest
308	No	2010	BASIC AND APPLIED ECOLOGY	Grunewald, C; Breitbach, N; Bohning-Gaese, K	Tree visitation and seed dispersal of wild cherries by terrestrial mammals along a human land-use gradient
309	No	2010	ECOLOGICAL RESEARCH	Prasad, S; Pittet, A; Sukumar, R	Who really ate the fruit? A novel approach to camera trapping for quantifying frugivory by ruminants
310	No	2010	NEW PHYTOLOGIST	Schupp, EW; Jordano, P; Gomez, JM	Seed dispersal effectiveness revisited: a conceptual review
311	No	2010	NORTHEASTERN NATURALIST	Padgett, DJ; Carboni, JJ; Schepis, DJ	The Dietary Composition of Chrysemys picta picta (Eastern Painted Turtles) with Special Reference to the Seeds of Aquatic Macrophytes
312	No	2010	OIKOS	Puerta-Pinero, C; Gomez, JM; Schupp, EW	Spatial patterns of acorn dispersal by rodents: do acorn crop size and ungulate presence matter?
313	No	2010	ACTA OECOLOGICA-INTERNATIONAL JOURNAL OF ECOLOGY	Guitian, J; Munilla, I	Responses of mammal dispersers to fruit availability: Rowan (Sorbus aucuparia) and carnivores in mountain habitats of northern Spain
314	No	2010	BIOTROPICA	Tobler, MW; Janovec, JP; Cornejo, F	Frugivory and Seed Dispersal by the Lowland Tapir Tapirus terrestris in the Peruvian Amazon
315	No	2010	BIOTROPICA	Valenta, K; Fedigan, LM	Spatial Patterns of Seed Dispersal by White-Faced Capuchins in Costa Rica: Evaluating Distant-Dependent Seed Mortality
316	No	2010	BIOTROPICA	Oppel, S; Mack, AL	Bird Assemblage and Visitation Pattern at Fruiting Elmerrillia tsiampaca (Magnoliaceae) Trees in Papua New Guinea
317	No	2010	REVISTA BRASILEIRA DE ORNITOLOGIA	da Silva, FR	Frugivory and seed dispersal of Ficus organensis (Moraceae) by birds in a Restinga Forest, Pelotas, RS
318	No	2010	OECOLOGIA	Breitbach, N; Laube, I; Steffan-Dewenter, I; Bohning-Gaese, K	Bird diversity and seed dispersal along a human land-use gradient: high seed removal in structurally simple farmland
319	Maybe	2010	PLANT ECOLOGY	Rodriguez-Perez, J; Traveset, A	Seed dispersal effectiveness in a plant-lizard interaction and its consequences for plant regeneration after disperser loss
320	Maybe	2010	AUSTRAL ECOLOGY	Bradford, MG; Westcott, DA	Consequences of southern cassowary (Casuarius casuarius, L.) gut passage and deposition pattern on the germination of rainforest seeds
321	No	2010	BIOTROPICA	Moran, C; Catterall, CP	Can Functional Traits Predict Ecological Interactions? A Case Study Using Rain forest Frugivores and Plants in Australia
322	No	2010	BIOTROPICA	Kunz, BK; Linsenmair, KE	Fruit Traits in Baboon Diet: A Comparison with Plant Species Characteristics in West Africa
323	No	2010	ECOLOGY	Spiegel, O; Nathan, R	Incorporating density dependence into the directed-dispersal hypothesis
324	No	2010	JOURNAL OF ECOLOGY	Christianini, AV; Oliveira, PS	Birds and ants provide complementary seed dispersal in a neotropical savanna
325	Maybe	2010	BIODIVERSITY AND CONSERVATION	Staddon, SC; Compton, SG; Portch, A	Dispersal of fig seeds in the Cook Islands: introduced frugivores are no substitutes for natives
326	No	2010	NATURWISSENSCHAFTEN	Figuerola, J; Charalambidou, I; Santamaria, L; Green, AJ	Internal dispersal of seeds by waterfowl: effect of seed size on gut passage time and germination patterns
327	No	2010	OECOLOGIA	Heer, K; Albrecht, L; Kalko, EKV	Effects of ingestion by neotropical bats on germination parameters of native free-standing and strangler figs (Ficus sp., Moraceae)
328	No	2010	BIOTA NEOTROPICA	D'Avila, G; Gomes, A; Canary, AC; Bugoni, L	The role of avian frugivores on germination and potential seed dispersal of the Brazilian Pepper Schinus terebinthifolius
329	No	2010	JOURNAL OF TROPICAL ECOLOGY	Santos-Heredia, C; Andresen, E; Zarate, DA	Secondary seed dispersal by dung beetles in a Colombian rain forest: effects of dung type and defecation pattern on seed fate
330	Maybe	2010	ACTA OECOLOGICA-INTERNATIONAL JOURNAL OF ECOLOGY	Jacomassa, FAF; Pizo, MA	Birds and bats diverge in the qualitative and quantitative components of seed dispersal of a pioneer tree
331	No	2010	AFRICAN JOURNAL OF ECOLOGY	Wahungu, GM; Mureu, LK; Wato, YA; Mureithi, SN; Karanja, GG	Seedling survival in Manilkara butugi Chiov. along a dispersal gradient in Kakamega forest, Kenya
332	No	2010	ECOLOGY	Loayza, AP; Knight, T	Seed dispersal by pulp consumers, not legitimate'' seed dispersers, increases Guettarda viburnoides population growth
333	No	2010	REVISTA ARVORE	Carvalho, FA	DISPERSAL SYNDROMES OF WOODY SPECIES IN THE SUBMOUNTAINE OMBROPHILOUS FORESTS OF THE RIO DE JANEIRO STATE, BRAZIL
334	No	2010	ANIMAL CONSERVATION	Astaras, C; Waltert, M	What does seed handling by the drill tell us about the ecological services of terrestrial cercopithecines in African forests?
335	No	2010	ENERGY CONVERSION AND MANAGEMENT	Demirbas, A	Tea seed upgrading facilities and economic assessment of biodiesel production from tea seed oil
336	Maybe	2010	CHELONIAN CONSERVATION AND BIOLOGY	Kimmons, JB; Moll, D	Seed Dispersal by Red-Eared Sliders (Trachemys scripta elegans) and Common Snapping Turtles (Chelydra serpentina)
337	No	2011	AMERICAN JOURNAL OF PRIMATOLOGY	Lambert, JE	Primate Seed Dispersers as Umbrella Species: A Case Study From Kibale National Park, Uganda, With Implications for Afrotropical Forest Conservation
338	No	2011	BASIC AND APPLIED ECOLOGY	Obeso, JR; Martinez, I; Garcia, D	Seed size is heterogeneously distributed among destination habitats in animal dispersed plants
339	No	2011	CIENCIA RURAL	Golin, V; Santos, M; Pereira, MJB	Dispersal and predation of araticum seeds in the Cerrado of Mato Grosso, Brazil
340	No	2011	ECOTROPICA	Santhoshkumar, E; Balasubramanian, P	SEED DISPERSAL BY THE INDIAN GREY HORNBILL OCYCEROS BIROSTRIS IN EASTERN GHATS, INDIA
341	No	2011	GAYANA BOTANICA	Mora, JP; Soto-Gamboa, M	Legitimate seed dispersal Ugni molinae Turcz. (Myrtaceae), by monito del monte, Dromiciops gliroides
342	No	2011	IBIS	Heleno, RH; Ross, G; Everard, A; Memmott, J; Ramos, JA	The role of avian 'seed predators' as seed dispersers
343	No	2011	JOURNAL OF ECOLOGY	Perea, R; San Miguel, A; Gil, L	Leftovers in seed dispersal: ecological implications of partial seed consumption for oak regeneration
344	No	2011	PLANT ECOLOGY	Reid, S; Armesto, JJ	Avian gut-passage effects on seed germination of shrubland species in Mediterranean central Chile
345	Maybe	2011	BOSQUE	Salvande, M; Figueroa, JA; Armesto, JJ	Quantity component of the effectiveness of seed dispersal by birds in the temperate rainforest of Chiloe, Chile
346	No	2011	PLANT ECOLOGY AND EVOLUTION	Lehouck, V; Spanhove, T; Lens, L	Avian fruit ingestion differentially facilitates seed germination of four fleshy-fruited plant species of an Afrotropical forest
347	Maybe	2011	ORNITOLOGIA NEOTROPICAL	Silva, AM; de Melo, C	FRUGIVORY AND SEED DISPERSAL BY THE HELMETED MANAKIN (ANTILOPHIA GALEATA) IN FORESTS OF BRAZILIAN CERRADO
348	No	2011	BASIC AND APPLIED ECOLOGY	Perea, R; San Miguel, A; Gil, L	Acorn dispersal by rodents: The importance of re-dispersal and distance to shelter
349	No	2011	ECOLOGY	Fedriani, JM; Delibes, M	Dangerous liaisons disperse the Mediterranean dwarf palm: fleshy-pulp defensive role against seed predators
350	No	2011	FRESHWATER BIOLOGY	Pollux, BJA	The experimental study of seed dispersal by fish (ichthyochory)
351	Maybe	2011	INTERNATIONAL JOURNAL OF PRIMATOLOGY	Chaves, OM; Stoner, KE; Arroyo-Rodriguez, V; Estrada, A	Effectiveness of Spider Monkeys (Ateles geoffroyi vellerosus) as Seed Dispersers in Continuous and Fragmented Rain Forests in Southern Mexico
352	No	2011	OIKOS	Koike, S; Masaki, T; Nemoto, Y; Kozakai, C; Yamazaki, K; Kasai, S; Nakajima, A; Kaji, K	Estimate of the seed shadow created by the Asiatic black bear Ursus thibetanus and its characteristics as a seed disperser in Japanese cool-temperate forest
353	No	2011	REVISTA BRASILEIRA DE ORNITOLOGIA	Colussi, J; Prestes, NP	Frugivory by birds in Myrciaria trunciflora (Mart) O. Berg. (Myrtaceae), Eugenia uniflora L. (Myrtaceae) and Ilex paraguariensis St. Hil. in the northern state of Rio Grande do Sul
354	No	2011	REVISTA BRASILEIRA DE ORNITOLOGIA	Andrade, PC; Mota, JVL; de Carvalho, AAF	Mutual interactions between frugivorous birds and plants in an urban fragment of Atlantic Forest, Salvador, BA
355	No	2011	JOURNAL OF ARID ENVIRONMENTS	Reid, S; Armesto, JJ	Interaction dynamics of avian frugivores and plants in a Chilean Mediterranean shrubland
356	No	2011	RAFFLES BULLETIN OF ZOOLOGY	Savini, T; Kanwatanakid-Savini, C	FEEDING OVERLAP AND SEED DISPERSAL EFFICIENCY BETWEEN SYMPATRIC HORNBILLS AND GIBBONS IN THAILAND
357	No	2011	ANNALS OF BOTANY	de Vega, C; Arista, M; Ortiz, PL; Herrera, CM; Talavera, S	Endozoochory by beetles: a novel seed dispersal mechanism
358	No	2011	AUK	Lorenz, TJ; Sullivan, KA; Bakian, AV; Aubry, CA	CACHE-SITE SELECTION IN CLARK'S NUTCRACKER (NUCIFRAGA COLUMBIANA)
359	No	2011	OECOLOGIA	Scofield, DG; Alfaro, VR; Sork, VL; Grivet, D; Martinez, E; Papp, J; Pluess, AR; Koenig, WD; Smouse, PE	Foraging patterns of acorn woodpeckers (Melanerpes formicivorus) on valley oak (Quercus lobata N,e) in two California oak savanna-woodlands
360	No	2011	PLANT ECOLOGY	Blendinger, PG; Villegas, M	Crop size is more important than neighborhood fruit availability for fruit removal of Eugenia uniflora (Myrtaceae) by bird seed dispersers
361	Maybe	2011	PLANT ECOLOGY	Rumeu, B; Elias, RB; Padilla, DP; Melo, C; Nogales, M	Differential seed dispersal systems of endemic junipers in two oceanic Macaronesian archipelagos: the influence of biogeographic and biological characteristics
362	No	2011	JOURNAL OF ECOLOGY	Collevatti, RG; Hay, JD	Kin structure and genotype-dependent mortality: a study using the neotropical tree Caryocar brasiliense
363	Maybe	2011	AUSTRAL ECOLOGY	Wyman, TE; Trewick, SA; Morgan-Richards, M; Noble, ADL	Mutualism or opportunism? Tree fuchsia (Fuchsia excorticata) and tree weta (Hemideina) interactions
364	No	2011	BIOTROPICA	Pizo, MA; dos Santos, BTP	Frugivory, Post-feeding Flights of Frugivorous Birds and the Movement of Seeds in a Brazilian Fragmented Landscape
365	No	2011	PLANT SPECIES BIOLOGY	Kohri, M; Kamada, M; Nakagoshi, N	Spatial-temporal distribution of ornithochorous seeds from an Elaeagnus umbellata community dominating a riparian habitat
366	No	2011	FOREST ECOLOGY AND MANAGEMENT	Barbeta, A; Penuelas, J; Ogaya, R; Jump, AS	Reduced tree health and seedling production in fragmented Fagus sylvatica forest patches in the Montseny Mountains (NE Spain)
367	No	2011	INTEGRATIVE ZOOLOGY	Gutierrez-Granados, G	Effect of logging on rodent scatter-hoarding dynamics in tropical forests: implications for plant recruitment
368	No	2011	ECOLOGICAL MODELLING	Pitt, JPW; Kriticos, DJ; Dodd, MB	Temporal limits to simulating the future spread pattern of invasive species: Buddleja davidii in Europe and New Zealand
369	Yes	2011	ECOLOGY	McConkey, KR; Brockelman, WY	Nonredundancy in the dispersal network of a generalist tropical forest tree
370	Maybe	2011	OECOLOGIA	Stevenson, PR	Pulp-seed attachment is a dominant variable explaining legitimate seed dispersal: a case study on woolly monkeys
371	Maybe	2011	BIOLOGICAL INVASIONS	Jordaan, LA; Johnson, SD; Downs, CT	The role of avian frugivores in germination of seeds of fleshy-fruited invasive alien plants
372	No	2011	PLANT ECOLOGY	Calvino-Cancela, M	Simplifying methods to assess site suitability for plant recruitment
373	No	2011	INTEGRATIVE ZOOLOGY	Bradford, MG; Westcott, DA	Predation of cassowary dispersed seeds: is the cassowary an effective disperser?
374	Maybe	2011	JOURNAL OF TROPICAL ECOLOGY	Moses, KL; Semple, S	Primary seed dispersal by the black-and-white ruffed lemur (Varecia variegata) in the Manombo forest, south-east Madagascar
375	No	2011	OECOLOGIA	Blendinger, PG; Blake, JG; Loiselle, BA	Connecting fruit production to seedling establishment in two co-occurring Miconia species: consequences of seed dispersal by birds in upper Amazonia
376	No	2011	OECOLOGIA	Rodriguez-Perez, J; Wiegand, K; Ward, D	Interaction between ungulates and bruchid beetles and its effect on Acacia trees: modeling the costs and benefits of seed dispersal to plant demography
377	No	2011	INTEGRATIVE ZOOLOGY	Hardesty, BD	Effectiveness of seed dispersal by ants in a Neotropical tree
378	No	2011	MOLECULAR ECOLOGY	Schupp, EW; Jordano, P	The full path of Janzen-Connell effects: genetic tracking of seeds to adult plant recruitment
379	No	2011	MOLECULAR ECOLOGY	Steinitz, O; Troupin, D; Vendramin, GG; Nathan, R	Genetic evidence for a Janzen-Connell recruitment pattern in reproductive offspring of Pinus halepensis trees
380	No	2011	BIOTA NEOTROPICA	Guerta, RS; Lucon, LG; Motta, JC; Vasconcellos, LAD; de Figueiredo, RA	Bird frugivory and seed germination of Myrsine umbellata and Myrsine lancifolia (Myrsinaceae) seeds in a cerrado fragment in southeastern Brazil
381	No	2011	ACTA OECOLOGICA-INTERNATIONAL JOURNAL OF ECOLOGY	Campos-Arceiz, A; Blake, S	Megagardeners of the forest - the role of elephants in seed dispersal
382	No	2011	ACTA OECOLOGICA-INTERNATIONAL JOURNAL OF ECOLOGY	Horn, MH; Correa, SB; Parolin, P; Pollux, BJA; Anderson, JT; Lucas, C; Widmann, P; Tjiu, A; Galetti, M; Goulding, M	Seed dispersal by fishes in tropical and temperate fresh waters: The growing evidence
383	No	2011	ACTA OECOLOGICA-INTERNATIONAL JOURNAL OF ECOLOGY	Hamrick, JL; Trapnell, DW	Using population genetic analyses to understand seed dispersal patterns
384	No	2011	AUSTRAL ECOLOGY	Beaumont, KP; Mackay, DA; Whalen, MA	Interactions between ants and seeds of two myrmecochorous plant species in recently burnt and long-unburnt forest sites
385	No	2011	ACTA OECOLOGICA-INTERNATIONAL JOURNAL OF ECOLOGY	Kitamura, S	Frugivory and seed dispersal by hornbills (Bucerotidae) in tropical forests
386	No	2011	ACTA OECOLOGICA-INTERNATIONAL JOURNAL OF ECOLOGY	Gross-Camp, ND; Kaplin, BA	Differential seed handling by two African primates affects seed fate and establishment of large-seeded trees
387	No	2011	ACTA OECOLOGICA-INTERNATIONAL JOURNAL OF ECOLOGY	Garcia, C; Grivet, D	Molecular insights into seed dispersal mutualisms driving plant population recruitment
388	No	2011	PROCEEDINGS OF THE ROYAL SOCIETY B-BIOLOGICAL SCIENCES	Anderson, JT; Nuttle, T; Rojas, JSS; Pendergast, TH; Flecker, AS	Extremely long-distance seed dispersal by an overfished Amazonian frugivore
389	No	2011	PROCEEDINGS OF THE ROYAL SOCIETY B-BIOLOGICAL SCIENCES	Wotton, DM; Kelly, D	Frugivore loss limits recruitment of large-seeded trees
390	No	2011	COMPARATIVE BIOCHEMISTRY AND PHYSIOLOGY A-MOLECULAR & INTEGRATIVE PHYSIOLOGY	Sadeghayobi, E; Blake, S; Wikelski, M; Gibbs, J; Mackie, R; Cabrera, F	Digesta retention time in the Galapagos tortoise (Chelonoidis nigra)
391	No	2011	SEED SCIENCE RESEARCH	O'Farrill, G; Chapman, CA; Gonzalez, A	Origin and deposition sites influence seed germination and seedling survival of Manilkara zapota: implications for long-distance, animal-mediated seed dispersal
392	No	2011	PLOS ONE	Guttal, V; Bartumeus, F; Hartvigsen, G; Nevai, AL	Retention Time Variability as a Mechanism for Animal Mediated Long-Distance Dispersal
393	No	2012	ADVANCES IN ECOLOGICAL RESEARCH, VOL 46: GLOBAL CHANGE IN MULTISPECIES SYSTEMS, PT 1	Hagen, M; Kissling, WD; Rasmussen, C; De Aguiar, MAM; Brown, LE; Carstensen, DW; Alves-Dos-Santos, I; Dupont, YL; Edwards, FK; Genini, J; Guimaraes, PR; Jenkins, GB; Jordano, P; Kaiser-Bunbury, CN; Ledger, ME; Maia, KP; Marquitti, FMD; Mclaughlin, O; Morellato, LPC; O'Gorman, EJ; Trojelsgaard, K; Tylianakis, JM; Vidal, MM; Woodward, G; Olesen, JM	Biodiversity, Species Interactions and Ecological Networks in a Fragmented World
394	No	2012	JOURNAL OF PLANT RESEARCH	Masaki, T; Takahashi, K; Sawa, A; Kado, T; Naoe, S; Koike, S; Shibata, M	Fleshy fruit characteristics in a temperate deciduous forest of Japan: how unique are they?
395	No	2012	ORNITOLOGIA NEOTROPICAL	Montano-Centellas, FA	ARE MALES AND FEMALES OF THE YUNGAS MANAKIN (CHIROXIPHIA BOLIVIANA) ECOLOGICALLY REDUNDANT AS SEED DISPERSERS?
396	Maybe	2012	ORNITOLOGIA NEOTROPICAL	Pascotto, MC; Ten Caten, H; de Oliveira, JPF	BIRDS AS POTENTIAL SEED DISPERSERS OF CURATELLA AMERICANA L. (DILLENIACEAE) IN THE BRAZILIAN CERRADO
397	No	2012	OIKOS	Zwolak, R; Crone, EE	Quantifying the outcome of plant-granivore interactions
398	No	2012	OECOLOGIA	Sanchez-Lafuente, AM; Rodriguez-Girones, MA; Parra, R	Interaction frequency and per-interaction effects as predictors of total effects in plant-pollinator mutualisms: a case study with the self-incompatible herb Linaria lilacina
399	No	2012	PLANT ECOLOGY AND EVOLUTION	Picard, M; Baltzinger, C	Hitch-hiking in the wild: should seeds rely on ungulates?
400	No	2012	SCANDINAVIAN JOURNAL OF FOREST RESEARCH	Olrik, DC; Hauser, TP; Kjaer, ED	Natural colonisation of an open area by Quercus robur L. - From where did the vectors disperse the seed?
401	No	2012	BASIC AND APPLIED ECOLOGY	Farwig, N; Berens, DG	Imagine a world without seed dispersers: A review of threats, consequences and future directions
402	Maybe	2012	BASIC AND APPLIED ECOLOGY	Delibes, M; Corbacho, C; Calvo, G; Fedriani, JM	Agriculture as matchmaker of an unexpected mutualism: Great bustard disperses and enhances emergence of domestic olive seeds
403	No	2012	ECOTROPICA	Razafindratsima, OH; Martinez, BT	SEED DISPERSAL BY RED-RUFFED LEMURS: SEED SIZE, VIABILITY, AND BENEFICIAL EFFECT ON SEEDLING GROWTH
404	No	2012	NEW ZEALAND JOURNAL OF ECOLOGY	Burns, KC	Are introduced birds unimportant mutualists? A case study of frugivory in European blackbirds (Turdus merula)
405	Maybe	2012	BASIC AND APPLIED ECOLOGY	Albrecht, J; Neuschulz, EL; Farwig, N	Impact of habitat structure and fruit abundance on avian seed dispersal and fruit predation
406	Maybe	2012	PLANT ECOLOGY AND EVOLUTION	Silveira, FAO; Mafia, PO; Lemos, JP; Fernandes, GW	Species-specific outcomes of avian gut passage on germination of Melastomataceae seeds
407	No	2012	PLANT ECOLOGY & DIVERSITY	Mengardo, ALT; Figueiredo, CL; Tambosi, LR; Pivello, VR	Comparing the establishment of an invasive and an endemic palm species in the Atlantic rainforest
408	No	2012	BIOLOGICAL CONSERVATION	McConkey, KR; Prasad, S; Corlett, RT; Campos-Arceiz, A; Brodie, JF; Rogers, H; Santamaria, L	Seed dispersal in changing landscapes
409	No	2012	BIOLOGICAL INVASIONS	Rodriguez-Cabal, MA; Stuble, KL; Guenard, B; Dunn, RR; Sanders, NJ	Disruption of ant-seed dispersal mutualisms by the invasive Asian needle ant (Pachycondyla chinensis)
410	No	2012	REVISTA BRASILEIRA DE ORNITOLOGIA	Gasperin, G; Pizo, MA	Passage time of seeds through the guts of frugivorous birds, a first assessment in Brazil
411	No	2012	JOURNAL OF ARID ENVIRONMENTS	Dovrat, G; Perevolotsky, A; Ne'eman, G	Wild boars as seed dispersal agents of exotic plants from agricultural lands to conservation areas
412	No	2012	JOURNAL OF TROPICAL ECOLOGY	Vilela, FD; Flesher, KM; Ramalho, M	Dispersal and predation of Eschweilera ovata seeds in the Atlantic Forest of Southern Bahia, Brazil
413	No	2012	JOURNAL OF ECOLOGY	Spiegel, O; Nathan, R	Empirical evaluation of directed dispersal and density-dependent effects across successive recruitment phases
414	Maybe	2012	JOURNAL OF ECOLOGY	Padilla, DP; Gonzalez-Castro, A; Nogales, M	Significance and extent of secondary seed dispersal by predatory birds on oceanic islands: the case of the Canary archipelago
415	No	2012	BIOTROPICA	Andreazzi, CS; Pimenta, CS; Pires, AS; Fernandez, FAS; Oliveira-Santos, LG; Menezes, JFS	Increased Productivity and Reduced Seed Predation Favor a Large-seeded Palm in Small Atlantic Forest Fragments
416	No	2012	BOTANICAL REVIEW	Vander Wall, SB; Beck, MJ	A Comparison of Frugivory and Scatter-Hoarding Seed-Dispersal Syndromes
417	No	2012	AFRICAN JOURNAL OF ECOLOGY	Kankam, BO; Oduro, W	The effect of frugivory on postdispersal seed removal and germination in the pantropical forest tree Antiaris toxicaria Leschenault
418	No	2012	INTEGRATIVE ZOOLOGY	Meng, LZ; Gao, XX; Chen, J; Martin, K	Spatial and temporal effects on seed dispersal and seed predation of Musa acuminata in southern Yunnan, China
419	No	2012	OECOLOGIA	Purschke, O; Sykes, MT; Reitalu, T; Poschlod, P; Prentice, HC	Linking landscape history and dispersal traits in grassland plant communities
420	No	2012	WILDLIFE BIOLOGY	Koike, S; Morimoto, H; Kozakai, C; Arimoto, I; Yamazaki, K; Iwaoka, M; Soga, M; Koganezawa, M	Seed removal and survival in Asiatic black bear Ursus thibetanus faeces: effect of rodents as secondary seed dispersers
421	No	2012	ECOLOGY	Fedriani, JM; Zywiec, M; Delibes, M	Thieves or mutualists? Pulp feeders enhance endozoochore local recruitment
422	No	2012	BIOLOGY AND ENVIRONMENT-PROCEEDINGS OF THE ROYAL IRISH ACADEMY	Byrne, AW; Sleeman, DP; O'Keeffe, J; Davenport, J	THE ECOLOGY OF THE EUROPEAN BADGER (MELES MELES) IN IRELAND: A REVIEW
423	Maybe	2012	BIOLOGICAL CONSERVATION	Young, LM; Kelly, D; Nelson, XJ	Alpine flora may depend on declining frugivorous parrot for seed dispersal
424	No	2012	ACTA OECOLOGICA-INTERNATIONAL JOURNAL OF ECOLOGY	Salazar-Rojas, B; Rico-Gray, V; Canto, A; Cuautle, M	Seed fate in the myrmecochorous Neotropical plant Turnera ulmifolia L., from plant to germination
425	No	2012	ACTA BOTANICA BRASILICA	Fonseca, RBS; Funch, LS; Borba, EL	Dispersion of Melocactus glaucescens and M. paucispinus (Cactaceae) in the municipality of Morro do Chapeu, Chapada Diamantina-BA
426	No	2012	ECOLOGICAL MODELLING	D'hondt, B; D'hondt, S; Bonte, D; Brys, R; Hoffmann, M	A data-driven simulation of endozoochory by ungulates illustrates directed dispersal
427	No	2012	PLOS ONE	Heymann, EW; Luttmann, K; Michalczyk, IM; Saboya, PPP; Ziegenhagen, B; Bialozyt, R	DNA Fingerprinting Validates Seed Dispersal Curves from Observational Studies in the Neotropical Legume Parkia
428	No	2012	BIOLOGICAL REVIEWS	Bonte, D; Van Dyck, H; Bullock, JM; Coulon, A; Delgado, M; Gibbs, M; Lehouck, V; Matthysen, E; Mustin, K; Saastamoinen, M; Schtickzelle, N; Stevens, VM; Vandewoestijne, S; Baguette, M; Barton, K; Benton, TG; Chaput-Bardy, A; Clobert, J; Dytham, C; Hovestadt, T; Meier, CM; Palmer, SCF; Turlure, C; Travis, JMJ	Costs of dispersal
429	Maybe	2012	CANADIAN JOURNAL OF ZOOLOGY	Chang, SY; Lee, YF; Kuo, YM; Chen, JH	Frugivory by Taiwan Barbets (Megalaima nuchalis) and the effects of deinhibition and scarification on seed germination
430	No	2012	SOUTH AFRICAN JOURNAL OF BOTANY	Jordaan, LA; Downs, CT	Comparison of germination rates and fruit traits of indigenous Solanum giganteum and invasive Solanum mauritianum in South Africa
431	Maybe	2012	BOTANY-BOTANIQUE	Pereira, MJ; Mourato, C	Effects of bird ingestion on seed germination of Vaccinium cylindraceum (Ericaceae), an endemic species of the Azores archipelago
432	No	2012	WILSON JOURNAL OF ORNITHOLOGY	Carrion-Tacuri, J; Berjano, R; Guerrero, G; Figueroa, E; Tye, A; Castillo, JM	PREDATION ON SEEDS OF INVASIVE LANTANA CAMARA BY DARWIN'S FINCHES IN THE GALAPAGOS ISLANDS
433	No	2012	NATUREZA & CONSERVACAO	Hartz, SM; Pinheiro, GC; de Mendonca-Lima, A; Duarte, LD	The Potential Role of Migratory Birds in the Expansion of Araucaria Forest
434	No	2012	OIKOS	Gilarranz, LJ; Pastor, JM; Galeano, J	The architecture of weighted mutualistic networks
435	No	2012	OIKOS	Yoshikawa, T; Isagi, Y	Dietary breadth of frugivorous birds in relation to their feeding strategies in the lowland forests of central Honshu, Japan
436	Maybe	2012	BIOTROPICA	Sato, H	Frugivory and Seed Dispersal by Brown Lemurs in a Malagasy Tropical Dry Forest
437	No	2012	NOTULAE BOTANICAE HORTI AGROBOTANICI CLUJ-NAPOCA	Jantschi, L; Sobolu, RC; Bolboaca, SD	An Analysis of the Distribution of Seed Size: A Case Study of the Gymnosperms
438	No	2012	APPLIED VEGETATION SCIENCE	Aschero, V; Garcia, D	The fencing paradigm in woodland conservation: consequences for recruitment of a semi-arid tree
439	No	2012	JOURNAL OF VEGETATION SCIENCE	Cavallero, L; Aizen, MA; Raffaele, E	Endozoochory decreases environmental filtering imposed to seedlings
440	No	2012	PLOS ONE	Arnan, X; Molowny-Horas, R; Rodrigo, A; Retana, J	Uncoupling the Effects of Seed Predation and Seed Dispersal by Granivorous Ants on Plant Population Dynamics
441	No	2012	JOURNAL OF ECOLOGY	Hill, JP; Edwards, W; Franks, PJ	Size is not everything for desiccation-sensitive seeds
442	No	2012	BIOTROPICA	Karubian, J; Duraes, R; Storey, JL; Smith, TB	Mating Behavior Drives Seed Dispersal by the Long-wattled Umbrellabird Cephalopterus penduliger
443	No	2012	AMERICAN JOURNAL OF BOTANY	Dainou, K; Laurenty, E; Mahy, G; Hardy, OJ; Brostaux, Y; Tagg, N; Doucet, JL	PHENOLOGICAL PATTERNS IN A NATURAL POPULATION OF A TROPICAL TIMBER TREE SPECIES, MILICIA EXCELSA (MORACEAE): EVIDENCE OF ISOLATION BY TIME AND ITS INTERACTION WITH FEEDING STRATEGIES OF DISPERSERS
444	No	2012	CONSERVATION BIOLOGY	Aslan, CE; Zavaleta, ES; Croll, D; Tershy, B	Effects of Native and Non-Native Vertebrate Mutualists on Plants
445	No	2012	PLOS ONE	Gonzalez-Zamora, A; Arroyo-Rodriguez, V; Oyama, K; Sork, V; Chapman, CA; Stoner, KE	Sleeping Sites and Latrines of Spider Monkeys in Continuous and Fragmented Rainforests: Implications for Seed Dispersal and Forest Regeneration
446	No	2012	PLOS ONE	Escribano-Avila, G; Sanz-Perez, V; Pias, B; Virgos, E; Escudero, A; Valladares, F	Colonization of Abandoned Land by Juniperus thurifera Is Mediated by the Interaction of a Diverse Dispersal Assemblage and Environmental Heterogeneity
447	Maybe	2012	JOURNAL OF BIOGEOGRAPHY	Blake, S; Wikelski, M; Cabrera, F; Guezou, A; Silva, M; Sadeghayobi, E; Yackulic, CB; Jaramillo, P	Seed dispersal by Galapagos tortoises
448	No	2012	JOURNAL OF BIOGEOGRAPHY	Wotton, DM; Kelly, D	Do larger frugivores move seeds further? Body size, seed dispersal distance, and a case study of a large, sedentary pigeon
449	No	2012	JOURNAL OF BIOGEOGRAPHY	Piazzon, M; Larrinaga, AR; Rodriguez-Perez, J; Latorre, L; Navarro, L; Santamaria, L	Seed dispersal by lizards on a continental-shelf island: predicting interspecific variation in seed rain based on plant distribution and lizard movement patterns
450	No	2012	JOURNAL OF BIOGEOGRAPHY	Spotswood, EN; Meyer, JY; Bartolome, JW	An invasive tree alters the structure of seed dispersal networks between birds and plants in French Polynesia
451	Maybe	2012	JOURNAL OF TROPICAL ECOLOGY	Barnett, AA; Boyle, SA; Pinto, LP; Lourenco, WC; Almeida, T; Silva, WS; Ronchi-Teles, B; Bezerra, BM; Ross, C; MacLarnon, A; Spironello, WR	Primary seed dispersal by three Neotropical seed-predating primates (Cacajao melanocephalus ouakary, Chiropotes chiropotes and Chiropotes albinasus)
452	No	2012	JOURNAL OF TROPICAL ECOLOGY	Leite, AD; Brancalion, PHS; Guevara, R; Galetti, M	Differential seed germination of a keystone palm (Euterpe edulis) dispersed by avian frugivores
453	Maybe	2012	AUSTRAL ECOLOGY	Larsen, H; Burns, KC	Seed dispersal effectiveness increases with body size in New Zealand alpine scree weta (Deinacrida connectens)
454	No	2012	JOURNAL OF BIOGEOGRAPHY	Zuel, N; Griffiths, CJ; Hector, A; Hansen, DM; Jones, CG; Albrecht, M	Ingestion by an endemic frugivore enhances seed germination of endemic plant species but decreases seedling survival of exotics
455	No	2012	JOURNAL OF ECOLOGY	Breitbach, N; Bohning-Gaese, K; Laube, I; Schleuning, M	Short seed-dispersal distances and low seedling recruitment in farmland populations of bird-dispersed cherry trees
456	No	2012	JOURNAL OF TROPICAL ECOLOGY	Sethi, P; Howe, HF	Fruit removal by hornbills in a semi-evergreen forest of the Indian Eastern Himalaya
457	No	2012	BASIC AND APPLIED ECOLOGY	Rost, J; Pons, P; Bas, JM	Seed dispersal by carnivorous mammals into burnt forests: An opportunity for non-indigenous and cultivated plant species
458	No	2012	CONSERVATION BIOLOGY	Markl, JS; Schleuning, M; Forget, PM; Jordano, P; Lambert, JE; Traveset, A; Wright, SJ; Bohning-Gaese, K	Meta-Analysis of the Effects of Human Disturbance on Seed Dispersal by Animals
459	No	2012	AMERICAN NATURALIST	Scofield, DG; Smouse, PE; Karubian, J; Sork, VL	Use of Alpha, Beta, and Gamma Diversity Measures to Characterize Seed Dispersal by Animals
460	Maybe	2012	ORNITHOLOGICAL SCIENCE	Sano, K; Koike, S; Takahashi, A; Tokita, N; Kozakai, C; Furubayashi, K	Relationships between Swida controversa fruit phenology and fruit removal behaviors of frugivorous birds
461	No	2013	OIKOS	Sasal, Y; Morales, JM	Linking frugivore behavior to plant population dynamics
462	No	2013	BIODIVERSITY AND CONSERVATION	Beaune, D; Bretagnolle, F; Bollache, L; Hohmann, G; Surbeck, M; Fruth, B	Seed dispersal strategies and the threat of defaunation in a Congo forest
463	No	2013	PLANT ECOLOGY	Mokotjomela, TM; Musil, CF; Esler, KJ	Do frugivorous birds concentrate their foraging activities on those alien plants with the most abundant and nutritious fruits in the South African Mediterranean-climate region?
464	No	2013	JOURNAL OF TROPICAL ECOLOGY	Santana, FD; Cazetta, E; Delabie, JHC	Interactions between ants and non-myrmecochorous diaspores in a tropical wet forest in southern Bahia, Brazil
465	Maybe	2013	EMU-AUSTRAL ORNITHOLOGY	de Azevedo, CS; da Silva, MC; Teixeira, TP; Young, RJ; Garcia, QS; Rodrigues, M	Effect of passage through the gut of Greater Rheas on the germination of seeds of plants of cerrado and caatinga grasslands
466	No	2013	ANNALS OF THE MISSOURI BOTANICAL GARDEN	Silveira, FAO; Fernandes, GW; Lemos, JP	SEED AND SEEDLING ECOPHYSIOLOGY OF NEOTROPICAL MELASTOMATACEAE: IMPLICATIONS FOR CONSERVATION AND RESTORATION OF SAVANNAS AND RAINFORESTS
467	Maybe	2013	TROPICAL CONSERVATION SCIENCE	Kitamura, S; Poonswad, P	Nutmeg-vertebrate interactions in the Asia-Pacific region: importance of frugivores for seed dispersal in Myristicaceae
468	No	2013	PLOS ONE	Chama, L; Berens, DG; Downs, CT; Farwig, N	Habitat Characteristics of Forest Fragments Determine Specialisation of Plant-Frugivore Networks in a Mosaic Forest Landscape
469	Maybe	2013	JOURNAL OF PLANT ECOLOGY	Waibel, A; Griffiths, CJ; Zuel, N; Schmid, B; Albrecht, M	Does a giant tortoise taxon substitute enhance seed germination of exotic fleshy-fruited plants?
470	Maybe	2013	AUSTRAL ECOLOGY	Shepherd, JD; Ditgen, RS	Rodent handling of Araucaria araucana seeds
471	No	2013	INTERNATIONAL JOURNAL OF PRIMATOLOGY	Chapman, CA; Bonnell, TR; Gogarten, JF; Lambert, JE; Omeja, PA; Twinomugisha, D; Wasserman, MD; Rothman, JM	Are Primates Ecosystem Engineers?
472	Maybe	2013	INTERNATIONAL JOURNAL OF PRIMATOLOGY	Albert, A; Hambuckers, A; Culot, L; Savini, T; Huynen, MC	Frugivory and Seed Dispersal by Northern Pigtailed Macaques (Macaca leonina), in Thailand
473	No	2013	BIOLOGICAL CONSERVATION	Cavallero, L; Raffaele, E; Aizen, MA	Birds as mediators of passive restoration during early post-fire recovery
474	Maybe	2013	PLOS ONE	Bueno, RS; Guevara, R; Ribeiro, MC; Culot, L; Bufalo, FS; Galetti, M	Functional Redundancy and Complementarities of Seed Dispersal by the Last Neotropical Megafrugivores
475	No	2013	PLOS ONE	Braga, RF; Korasaki, V; Andresen, E; Louzada, J	Dung Beetle Community and Functions along a Habitat-Disturbance Gradient in the Amazon: A Rapid Assessment of Ecological Functions Associated to Biodiversity
476	Maybe	2013	RAFFLES BULLETIN OF ZOOLOGY	Albert, A; Savini, T; Huynen, MC	THE ROLE OF MACACA SPP. (PRIMATES: CERCOPITHECIDAE) IN SEED DISPERSAL NETWORKS
477	No	2013	BIOTROPICA	Watson, DM	The Relative Contribution of Specialists and Generalists to Mistletoe Dispersal: Insights from a Neotropical Rain Forest
478	No	2013	MOLECULAR ECOLOGY	Milleron, M; de Heredia, UL; Lorenzo, Z; Alonso, J; Dounavi, A; Gil, L; Nanos, N	Assessment of spatial discordance of primary and effective seed dispersal of European beech (Fagus sylvatica L.) by ecological and genetic methods
479	Yes	2013	BIOTROPICA	Montano-Centellas, FA	Effectiveness of Mistletoe Seed Dispersal by Tyrant Flycatchers in a Mixed Andean Landscape
480	No	2013	BIOTROPICA	Lima, MHC; Oliveira, EG; Silveira, FAO	Interactions between Ants and Non-myrmecochorous Fruits in Miconia (Melastomataceae) in a Neotropical Savanna
481	No	2013	JOURNAL OF TROPICAL ECOLOGY	Maruyama, PK; Borges, MR; Silva, PA; Burns, KC; Melo, C	Avian frugivory in Miconia (Melastomataceae): contrasting fruiting times promote habitat complementarity between savanna and palm swamp
482	No	2013	FOLIA GEOBOTANICA	Czarnecka, J; Kitowski, I	Rook Spring Seed Dispersal in the Agricultural Landscape - Frugivory, Granivory or Accidental Transport?
483	No	2013	INTEGRATIVE ZOOLOGY	O'Farrill, G; Galetti, M; Campos-Arceiz, A	Frugivory and seed dispersal by tapirs: an insight on their ecological role
484	No	2013	INTEGRATIVE ZOOLOGY	Capece, PI; Aliaga-Rossel, E; Jansen, PA	Viability of small seeds found in feces of the Central American tapir on Barro Colorado Island, Panama
485	No	2013	INTEGRATIVE ZOOLOGY	Barcelos, AR; Bobrowiec, PED; Sanaiotti, TM; Gribel, R	Seed germination from lowland tapir (Tapirus terrestris) fecal samples collected during the dry season in the northern Brazilian Amazon
486	No	2013	AMERICAN JOURNAL OF PRIMATOLOGY	Beaune, D; Bretagnolle, F; Bollache, L; Hohmann, G; Surbeck, M; Bourson, C; Fruth, B	The Bonobo-Dialium Positive Interactions: Seed Dispersal Mutualism
487	No	2013	OIKOS	Ostoja, SM; Schupp, EW; Klinger, R	Seed harvesting by a generalist consumer is context-dependent: Interactive effects across multiple spatial scales
488	No	2013	PLANT ECOLOGY	Celedon-Neghme, C; Traveset, A; Calvino-Cancela, M	Contrasting patterns of seed dispersal between alien mammals and native lizards in a declining plant species
489	Maybe	2013	HERPETOLOGICAL JOURNAL	Pietczak, C; de Arruda, JLS; Cechin, SZ	Frugivory and seed dispersal by Tropidurus torquatus (Squamata: Tropiduridae) in southern Brazil
490	No	2013	BIOTA NEOTROPICA	Cestari, C; Pizo, MA	Frugivory by the White-bearded Manakin (Manacus manacus, Pipridae) in restinga forest, an ecosystem associated to the Atlantic forest
491	No	2013	BIOLOGICAL INVASIONS	Heleno, RH; Ramos, JA; Memmott, J	Integration of exotic seeds into an Azorean seed dispersal network
492	No	2013	BIOLOGICAL REVIEWS	Cortes, MC; Uriarte, M	Integrating frugivory and animal movement: a review of the evidence and implications for scaling seed dispersal
493	Maybe	2013	SOUTH AFRICAN JOURNAL OF BOTANY	Mokotjomela, TM; Musil, CF; Esler, KJ	Frugivorous birds visit fruits of emerging alien shrub species more frequently than those of native shrub species in the South African Mediterranean climate region
494	No	2013	JOURNAL OF VEGETATION SCIENCE	Galiano, L; Martinez-Vilalta, J; Eugenio, M; Granzow-de la Cerda, I; Lloret, F	Seedling emergence and growth of Quercus spp. following severe drought effects on a Pinus sylvestris canopy
495	No	2013	BIOTROPICA	Kuprewicz, EK	Mammal Abundances and Seed Traits Control the Seed Dispersal and Predation Roles of Terrestrial Mammals in a Costa Rican Forest
496	No	2013	PLOS ONE	Nogales, M; Gonzalez-Castro, A; Marrero, P; Bonnaud, E; Traveset, A	Contrasting Selective Pressures on Seed Traits of Two Congeneric Species by Their Main Native Guilds of Dispersers on Islands
497	No	2013	FUNCTIONAL ECOLOGY	Ostoja, SM; Schupp, EW; Durham, S; Klinger, R	Seed harvesting is influenced by associational effects in mixed seed neighbourhoods, not just by seed density
498	No	2013	JOURNAL OF APPLIED ECOLOGY	Suarez-Esteban, A; Delibes, M; Fedriani, JM	Barriers or corridors? The overlooked role of unpaved roads in endozoochorous seed dispersal
499	Maybe	2013	OIKOS	Perea, R; Delibes, M; Polko, M; Suarez-Esteban, A; Fedriani, JM	Context-dependent fruitfrugivore interactions: partner identities and spatio-temporal variations
500	No	2013	REVISTA MEXICANA DE BIODIVERSIDAD	Ramos-Ordonez, MF; Arizmendi, MD; Martinez, M; Marquez-Guzman, J	The pseudaril of Bursera and Commiphora, a foretold homology?
501	No	2019	ACTA OECOLOGICA-INTERNATIONAL JOURNAL OF ECOLOGY	Naniwadekar, R; Rathore, A; Shukla, U; Chaplod, S; Datta, A	How far do Asian forest hornbills disperse seeds?
502	No	2019	PLANT ECOLOGY AND EVOLUTION	Evrard, Q; Hardy, OJ; Tagg, N; Doucet, JL	Removal and predation of aril-covered seeds: the case of Afzelia bipindensis (Fabaceae - Detarioidae)
503	No	2020	JOURNAL OF ECOLOGY	Bogdziewicz, M; Crone, EE; Zwolak, R	Do benefits of seed dispersal and caching by scatterhoarders outweigh the costs of predation? An example with oaks and yellow-necked mice
504	No	2020	OECOLOGIA	Meadley-Dunphy, SA; Prior, KM; Frederickson, ME	Invasive ants disperse seeds farther than native ants, affecting the spatial pattern of seedling recruitment and survival
505	No	2020	RESTORATION ECOLOGY	Beltran, LC; Howe, HF	The frailty of tropical restoration plantings
506	No	2019	OIKOS	Mortelliti, A; Grentzmann, IP; Fraver, S; Brehm, AM; Calkins, S; Fisichelli, N	Small mammal controls on the climate-driven range shift of woody plant species
507	No	2019	PERSPECTIVES IN PLANT ECOLOGY EVOLUTION AND SYSTEMATICS	Salazar-Tortosa, D; Saladin, B; Zimmermann, NE; Castro, J; de Casas, RR	The evolution of seed dispersal is associated with environmental heterogeneity in Pinus
508	No	2019	AOB PLANTS	Schupp, EW; Zwolak, R; Jones, LR; Snell, RS; Beckman, NG; Aslan, C; Cavazos, BR; Effiom, E; Fricke, EC; Montano-Centellas, F; Poulsen, J; Razafindratsima, OH; Sandor, ME; Shea, K	Intrinsic and extrinsic drivers of intraspecific variation in seed dispersal are diverse and pervasive
509	Maybe	2019	ECOSPHERE	Martinez-Baroja, L; Perez-Camacho, L; Villar-Salvador, P; Rebollo, S; Quiles, P; Gomez-Sanchez, D; Molina-Morales, M; Leverkus, AB; Castro, J; Rey-Benayas, JM	Massive and effective acorn dispersal into agroforestry systems by an overlooked vector, the Eurasian magpie (Pica pica)
510	No	2020	FUNCTIONAL ECOLOGY	Moran-Lopez, T; Gonzalez-Castro, A; Morales, JM; Nogales, M	Behavioural complementarity among frugivorous birds and lizards can promote plant diversity in island ecosystems
511	No	2020	ECOLOGY	Marchand, P; Comita, LS; Wright, SJ; Condit, R; Hubbell, SP; Beckman, NG	Seed-to-seedling transitions exhibit distance-dependent mortality but no strong spacing effects in a Neotropical forest
512	Yes	2020	OIKOS	Jacome-Flores, ME; Jordano, P; Delibes, M; Fedriani, JM	Interaction motifs variability in a Mediterranean palm under environmental disturbances: the mutualism-antagonism continuum
513	No	2019	PLOS ONE	Costea, M; El Miari, H; Laczko, L; Fekete, R; Molnar, AV; Lovas-Kiss, A; Green, AJ	The effect of gut passage by waterbirds on the seed coat and pericarp of diaspores lacking external flesh: Evidence for widespread adaptation to endozoochory in angiosperms
514	No	2020	WESTERN NORTH AMERICAN NATURALIST	Longland, WS; Vander Wall, SB	Caching propensities and effectiveness of five coexisting heteromyid rodent species as dispersers of Indian ricegrass (Achnatherum hymenoides) seeds
515	No	2020	OECOLOGIA	Fernandes, TV; Paolucci, LN; Solar, RRC; Neves, FS; Campos, RI	Ant removal distance, but not seed manipulation and deposition site increases the establishment of a myrmecochorous plant
516	No	2020	ECOLOGY	Baldwin, JW; Dechmann, DKN; Thies, W; Whitehead, SR	Defensive fruit metabolites obstruct seed dispersal by altering bat behavior and physiology at multiple temporal scales
517	No	2020	STUDIES ON NEOTROPICAL FAUNA AND ENVIRONMENT	Silveira, R; Leao-Neto, WM; da Silva, FHB	Small-sized fish as possible seed dispersers: disclosing novel fish and plant species interactions in the Pantanal wetland
518	Maybe	2020	PRIMATES	Fergnani, DM; Kowalewski, MM; Fernandez, VA	Germination of native and exotic seeds dispersed by wild black-and-gold howler monkeys (Alouatta caraya): assessing deinhibition and scarification effects
519	No	2020	BIOLOGICAL INVASIONS	Bobadilla, SY; Marchetta, A; Dacar, MA; Ojeda, RA; Cuevas, MF	Food habits of European rabbit and its role as seed dispersal of two Mosqueta roses: Facilitation among non-native species in a semiarid protected area of Argentina?
520	No	2020	SCIENTIFIC REPORTS	Tsuji, Y; Campos-Arceiz, A; Prasad, S; Kitamura, S; McConkey, KR	Intraspecific differences in seed dispersal caused by differences in social rank and mediated by food availability
521	No	2020	FLORA	Spennemann, DHR	Frugivory and seed dispersal revisited: Codifying the plant-centred net benefit of animal-mediated interactions
522	No	2020	SCIENCE ADVANCES	Cadena, EA; Scheyer, TM; Carrillo-Briceno, JD; Sanchez, R; Aguilera-Socorro, OA; Vanegas, A; Pardo, M; Hansen, DM; Sanchez-Villagra, MR	The anatomy, paleobiology, and evolutionary relationships of the largest extinct side-necked turtle
523	No	2020	PRIMATES	Zanette, EM; Fuzessy, LF; Hack, ROE; Monteiro, ELA	Potential role in seed dispersal revealed by experimental trials with captive southern muriquis (Brachyteles arachnoides)
524	No	2020	JOURNAL OF CHEMICAL ECOLOGY	Pereira, IF; da Costa, APF; Srbek-Araujo, AC; Guimaraes, LJ; Merencio, AF; da Silva, AG	The Dispersion of Diaspores of Protium icicariba (Burseraceae)-a Networked or Multifactorial System?
525	No	2020	ECOLOGY	Stephens, RB; Rowe, RJ	The underappreciated role of rodent generalists in fungal spore dispersal networks
526	No	2020	JOURNAL OF ECOLOGY	Hawes, JE; Vieira, ICG; Magnago, LFS; Berenguer, E; Ferreira, J; Aragao, LEOC; Cardoso, A; Lees, AC; Lennox, GD; Tobias, JA; Waldron, A; Barlow, J	A large-scale assessment of plant dispersal mode and seed traits across human-modified Amazonian forests
527	No	2020	AMERICAN JOURNAL OF BOTANY	Chen, SC; Giladi, I	Variation in morphological traits affects dispersal and seedling emergence in dispersive diaspores of Geropogon hybridus
528	No	2020	AMERICAN JOURNAL OF BOTANY	Grasty, MR; Thompson, PG; Hendrickson, EC; Pheil, AE; Cruzan, MB	Fine-scale habitat heterogeneity and vole runways influence seed dispersal in Plagiobothrys nothofulvus
529	No	2020	AMERICAN JOURNAL OF PRIMATOLOGY	Sengupta, A; Gazagne, E; Albert-Daviaud, A; Tsuji, Y; Radhakrishna, S	Reliability of macaques as seed dispersers
530	No	2020	CURRENT SCIENCE	Mahesha, P; Rajnish, V	Some aspects of seed dispersal by Asian elephants (Elephas maximus) in Kaudulla National Park, Sri Lanka
531	No	2020	ECOLOGY AND EVOLUTION	Miller, CN; Whitehead, SR; Kwit, C	Effects of seed morphology and elaiosome chemical composition on attractiveness of five Trillium species to seed-dispersing ants
532	Maybe	2020	BIOLOGICAL INVASIONS	Marciniak, B; Dechoum, MD; Castellani, TT	The danger of non-native gardens: risk of invasion by Schefflera arboricola associated with seed dispersal by birds
533	No	2020	JOURNAL OF ECOLOGY	Nield, AP; Nathan, R; Enright, NJ; Ladd, PG; Perry, GLW	The spatial complexity of seed movement: Animal-generated seed dispersal patterns in fragmented landscapes revealed by animal movement models
534	No	2020	BASIC AND APPLIED ECOLOGY	Tsunamoto, Y; Naoe, S; Masaki, T; Isagi, Y	Different contributions of birds and mammals to seed dispersal of a fleshy-fruited tree
535	No	2020	JOURNAL OF VEGETATION SCIENCE	Arruda, AJ; Costa, FV; Guerra, TJ; Junqueira, PA; Dayrell, RLC; Messeder, JVS; Rodrigues, HTS; Buisson, E; Silveira, FAO	Topsoil disturbance reshapes diaspore interactions with ground-foraging animals in a megadiverse grassland
536	No	2020	FUNCTIONAL ECOLOGY	Valenta, K; Nevo, O	The dispersal syndrome hypothesis: How animals shaped fruit traits, and how they did not
537	No	2020	SCIENTIFIC REPORTS	Loayza, AP; Luna, CA; Calvino-Cancela, M	Predators and dispersers: Context-dependent outcomes of the interactions between rodents and a megafaunal fruit plant
538	No	2020	BIOTROPICA	Ramananjato, V; Rakotomalala, Z; Park, DS; DeSisto, CMM; Raoelinjanakolona, NN; Guthrie, NK; Fenosoa, ZES; Jonhson, SE; Razafindratsima, OH	The role of nocturnal omnivorous lemurs as seed dispersers in Malagasy rain forests
539	No	2020	ECOLOGY AND EVOLUTION	Godinez-Alvarez, H; Rios-Casanova, L; Peco, B	Are large frugivorous birds better seed dispersers than medium- and small-sized ones? Effect of body mass on seed dispersal effectiveness
540	No		BIOTROPICA	Araujo, JM; Correa, SB; Anderson, J; Penha, J	FRUIT preferences by fishes in a Neotropical floodplain
541	No	2020	ACTA OECOLOGICA-INTERNATIONAL JOURNAL OF ECOLOGY	Silva, EEDE; Paixao, VHF; Torquato, JL; Lunardi, DG; Lunardi, VD	Fruiting phenology and consumption of zoochoric fruits by wild vertebrates in a seasonally dry tropical forest in the Brazilian Caatinga
542	No	2020	ACTA OECOLOGICA-INTERNATIONAL JOURNAL OF ECOLOGY	Tsuji, Y; Konta, T; Akbar, MA; Hayashida, M	Effects of Japanese marten (Martes melampus) gut passage on germination of Actinidia arguta (Actinidiaceae): Implications for seed dispersal
543	Maybe	2020	RANGELAND ECOLOGY & MANAGEMENT	Stricklan, D; Saud, P; Cibils, AF; Steiner, RL; Cram, DS; Young, K; Faist, AM	Germination of One-Seed Juniper Seeds Distributed by Different Frugivore Groups
544	No	2020	FUNCTIONAL ECOLOGY	Zwolak, R; Sih, A	Animal personalities and seed dispersal: A conceptual review
545	No	2020	ECOLOGY LETTERS	Li, HD; Tang, LF; Jia, CX; Holyoak, M; Frund, J; Huang, XQ; Xiao, ZS	The functional roles of species in metacommunities, as revealed by metanetwork analyses of bird-plant frugivory networks
546	No	2020	JOURNAL OF FOREST RESEARCH	Kobayashi, S; Denda, T; Liao, CC; Lin, YH; Placksanoi, J; Waengsothorn, S; Aryuthaka, C; Panha, S; Izawa, M	Effects of different pollinators and herbivores on the fruit set height of the mammal-pollinated tree-climbing vine Mucuna macrocarpa
547	No	2020	OIKOS	Anjos, DV; Leal, LC; Jordano, P; Del-Claro, K	Ants as diaspore removers of non-myrmecochorous plants: a meta-analysis
548	Maybe	2020	GLOBAL ECOLOGY AND CONSERVATION	Stanley, A; Arceo-Gomez, G	Urbanization increases seed dispersal interaction diversity but decreases dispersal success in Toxicodendron radicans
549	No	2020	ECOLOGY AND EVOLUTION	Ben Zvi, G; Seifan, M; Giladi, I	Reduced dispersal at nonexpanding range margins: A matter of disperser identity
550	No	2020	ECOGRAPHY	Fedriani, JM; Ayllon, D; Wiegand, T; Grimm, V	Intertwined effects of defaunation, increased tree mortality and density compensation on seed dispersal
551	Yes	2020	BIOTROPICA	Gopal, A; Mudappa, D; Raman, TRS; Naniwadekar, R	Forest cover and fruit crop size differentially influence frugivory of select rainforest tree species in Western Ghats, India
552	No	2020	AOB PLANTS	Hanish, CJ; Velez, S; Moore, JA; Anderson, CD	Endozoochory of Chrysobalanus icaco (Cocoplum) by Gopherus polyphemus (Gopher Tortoise) facilitates rapid germination and colonization in a suburban nature preserve
553	No	2020	ECOLOGICAL ENTOMOLOGY	Devegili, AM; Lescano, MN; Gianoli, E; Farji-Brener, AG	Defence variation within a guild of aphid-tending ants explains aphid population growth
554	Maybe	2020	JOURNAL OF ANIMAL ECOLOGY	Acevedo-Quintero, JF; Zamora-Abrego, JG; Garcia, D	From structure to function in mutualistic interaction networks: Topologically important frugivores have greater potential as seed dispersers
555	No	2020	JOURNAL OF EVOLUTIONARY BIOLOGY	Palacio, FX; Siepielski, AM; Lacoretz, MV; Ordano, M	Selection on fruit traits is mediated by the interplay between frugivorous birds, fruit flies, parasitoid wasps and seed-dispersing ants
556	Maybe	2020	SMALL RUMINANT RESEARCH	Abbas, AM; Mahfouz, L; Ahmed, MK; Al-Kahtani, MA; Ruxton, GD; Lambert, AM	Effects of seed passage by sheep on germination of the invasive Prosopis juliflora tree
557	No	2020	JOURNAL OF ECOLOGY	Quintero, E; Pizo, MA; Jordano, P	Fruit resource provisioning for avian frugivores: The overlooked side of effectiveness in seed dispersal mutualisms
558	No	2020	ACTA OECOLOGICA-INTERNATIONAL JOURNAL OF ECOLOGY	Osugi, S; Trentin, BE; Koike, S	What determines the seedling viability of different tree species in raccoon dog latrines?
559	No	2020	ACTA OECOLOGICA-INTERNATIONAL JOURNAL OF ECOLOGY	Stringer, SD; Hill, RA; Swanepoel, L; Dalrymple, SE; Linden, B; Koyama, NF	Assessing the role of a mammalian frugivorous species on seed germination potential depends on study design: A case study using wild samango monkeys
560	No	2020	FORESTS	Stevens, MT; Houghton, S; Veltkamp, HA	Frugivory by Coyotes Decreases the Time to Germination and Increases the Growth of Netleaf Hackberry (Celtis reticulata) Seedlings
561	No	2020	MOLECULAR PHYLOGENETICS AND EVOLUTION	Do, HDK; Kim, C; Chase, MW; Kim, JH	Implications of plastome evolution in the true lilies (monocot order Liliales)
562	Maybe	2020	TROPICAL CONSERVATION SCIENCE	Escobar, S; Razafindratsima, OH; Montufar, R; Balslev, H	Post-Dispersal Seed Removal in a Large-Seeded Palm by Frugivore Mammals in Western Ecuador
563	No		URBAN ECOSYSTEMS	Chan, AAQ; Aziz, SA; Clare, EL; Coleman, JL	Diet, ecological role and potential ecosystem services of the fruit bat,Cynopterus brachyotis, in a tropical city
564	No	2020	ACTA OECOLOGICA-INTERNATIONAL JOURNAL OF ECOLOGY	Purificacao, KN; Pascotto, MC; Pedroni, F; Mews, HA; Lima, DP	Disentangling the architecture of the frugivorous bird-plant interaction networks in a savanna-forest mosaic in the Neotropical savanna
565	No	2020	ANNALS OF FOREST SCIENCE	Gerzabek, G; Oddou-Muratorio, S; Hampe, A	Recruitment of a genotypedQuercus roburL. seedling cohort in an expanding oak forest stand: diversity, dispersal, and performance across habitats
566	No	2020	WILDLIFE SOCIETY BULLETIN	Labbe, MA; King, DI	Songbird Use of Native and Invasive Fruit in the Northeastern USA
567	No	2020	FUNCTIONAL ECOLOGY	Sebastian-Gonzalez, E; Lovas-Kiss, A; Soons, MB; van den Broek, B; Green, AJ	Waterbird seed-dispersal networks are similarly nested but less modular than those of frugivorous birds, and not driven by functional traits
568	No	2020	JOURNAL OF FORESTRY RESEARCH	Souza, AF; de Avila, AL; Araujo, MM; Longhi, SJ	Long-lasting effects of unplanned logging on the seed rain of mixed conifer-hardwood forests in southern South America
569	No	2020	OIKOS	Sorensen, MC; Donoso, I; Neuschulz, EL; Schleuning, M; Mueller, T	Community-wide seed dispersal distances peak at low levels of specialisation in size-structured networks
570	No	2020	CONSERVATION SCIENCE AND PRACTICE	Wehi, PM; Brownstein, G; Morgan-Richards, M	Indigenous plant naming and experimentation reveal a plant-insect relationship in New Zealand forests
571	No	2021	MAMMAL RESEARCH	Spennemann, DHR	The role of canids in the dispersal of commercial and ornamental palm species
572	Maybe	2020	SAUDI JOURNAL OF BIOLOGICAL SCIENCES	Chandru, G; Pandiyan, J; Durga, V; Govindarajan, M; Alharbi, NS; Kadaikunnan, S; Khaled, JM; Panneerselvam, C; Krishnappa, K	Seed dispersal by ungulates in the point calimere wildlife sanctuary: A scientific and perspective analysis
573	No	2020	ACTA OECOLOGICA-INTERNATIONAL JOURNAL OF ECOLOGY	Bitani, N; Smith, DAE; Smith, YCE; Downs, CT	Functional traits vary among fleshy-fruited invasive plant species and their potential avian dispersers
574	No	2020	ACTA OECOLOGICA-INTERNATIONAL JOURNAL OF ECOLOGY	Hopson, RM; Wilcox, RC; Tarwater, CE	Frugivores vary in their response to neighborhood effects in a novel ecosystem
575	No	2020	ACTA OECOLOGICA-INTERNATIONAL JOURNAL OF ECOLOGY	Santos, J; Correa, SB; Boudreau, MR; Carvalho, LN	Differential ontogenetic effects of gut passage through fish on seed germination
576	Maybe	2020	JOURNAL OF PLANT ECOLOGY	Bravo, C; Chamorro, D; Hiraldo, F; Speziale, K; Lambertucci, SA; Tella, JL; Blanco, G	Physiological dormancy broken by endozoochory: Austral parakeets (Enicognathus ferrugineus) as legitimate dispersers of calafate (Berberis microphylla) in the Patagonian Andes
577	No	2020	ECOLOGY	Maynard, LD; Slinn, HL; Glassmire, AE; Matarrita-Carranza, B; Dodson, CD; Nguyen, TT; Burroughs, MJ; Dyer, LA; Jeffrey, CS; Whitehead, SR	Secondary metabolites in a neotropical shrub: spatiotemporal allocation and role in fruit defense and dispersal
578	No	2020	MOVEMENT ECOLOGY	Wright, SJ; Heurich, M; Buchmann, CM; Bocker, R; Schurr, FM	The importance of individual movement and feeding behaviour for long-distance seed dispersal by red deer: a data-driven model
579	No	2020	DIVERSITY-BASEL	Lichti, NI; Dalgleish, HJ; Steele, MA	Interactions among Shade, Caching Behavior, and Predation Risk May Drive Seed Trait Evolution in Scatter-Hoarded Plants
580	No	2020	FORESTS	Gazagne, E; Pitance, JL; Savini, T; Huynen, MC; Poncin, P; Brotcorne, F; Hambuckers, A	Seed Shadows of Northern Pigtailed Macaques within a Degraded Forest Fragment, Thailand
581	No	2020	MAMMAL RESEARCH	Spennemann, DHR	Palms fanning out: a review of the ecological provisioning services provided by Washingtonia filifera and W. robusta in their native and exotic settings
582	No	2020	BIOLOGICAL INVASIONS	Martin-Albarracin, VL; Amico, GC	Plant origin and fruit traits shape fruit removal patterns by native birds in invaded plant communities
583	No	2013	PLOS ONE	Morales, JM; Garcia, D; Martinez, D; Rodriguez-Perez, J; Herrera, JM	Frugivore Behavioural Details Matter for Seed Dispersal: A Multi-Species Model for Cantabrian Thrushes and Trees
584	No	2013	BIOLOGICAL CONSERVATION	Vidal, MM; Pires, MM; Guimaraes, PR	Large vertebrates as the missing components of seed-dispersal networks
585	No	2013	JOURNAL OF ECOLOGY	Albrecht, J; Berens, DG; Bluthgen, N; Jaroszewicz, B; Selva, N; Farwig, N	Logging and forest edges reduce redundancy in plant-frugivore networks in an old-growth European forest
586	No	2013	OECOLOGIA	Beaumont, KP; Mackay, DA; Whalen, MA	Multiphase myrmecochory: the roles of different ant species and effects of fire
587	No	2013	OECOLOGIA	Boch, S; Berlinger, M; Fischer, M; Knop, E; Nentwig, W; Turke, M; Prati, D	Fern and bryophyte endozoochory by slugs
588	Maybe	2013	BIOTROPICA	Guaraldo, AD; Boeni, BD; Pizo, MA	Specialized Seed Dispersal in Epiphytic Cacti and Convergence with Mistletoes
589	No	2013	ECOLOGICAL APPLICATIONS	de la Pena-Domene, M; Martinez-Garza, C; Howe, HF	Early recruitment dynamics in tropical restoration
590	No	2013	BASIC AND APPLIED ECOLOGY	Peredo, A; Martinez, D; Rodriguez-Perez, J; Garcia, D	Mammalian seed dispersal in Cantabrian woodland pastures: Network structure and response to forest loss
591	No	2013	ECOLOGY LETTERS	Fricke, EC; Simon, MJ; Reagan, KM; Levey, DJ; Riffell, JA; Carlo, TA; Tewksbury, JJ	When condition trumps location: seed consumption by fruit-eating birds removes pathogens and predator attractants
592	No	2013	OECOLOGIA	Watson, DM; Rawsthorne, J	Mistletoe specialist frugivores: latterday 'Johnny Appleseeds' or self-serving market gardeners?
593	No	2013	ECOLOGY	Sheffer, E; Canham, CD; Kigel, J; Perevolotsky, A	Landscape-scale density-dependent recruitment of oaks in planted forests: More is not always better
594	No	2013	PLANT ECOLOGY	Mokotjomela, TM; Musil, CF; Esler, KJ	Potential seed dispersal distances of native and non-native fleshy fruiting shrubs in the South African Mediterranean climate region
595	No	2013	SOUTH AFRICAN JOURNAL OF BOTANY	Chama, L; Berens, DG; Downs, CT; Farwig, N	Do frugivores enhance germination success of plant species? An experimental approach
596	No	2013	GLOBAL CHANGE BIOLOGY	Zhou, YB; Newman, C; Chen, J; Xie, ZQ; Macdonald, DW	Anomalous, extreme weather disrupts obligate seed dispersal mutualism: snow in a subtropical forest ecosystem
597	No	2013	OECOLOGIA	Rodriguez-Rodriguez, MC; Jordano, P; Valido, A	Quantity and quality components of effectiveness in insular pollinator assemblages
598	Maybe	2013	JOURNAL OF TROPICAL ECOLOGY	Beaune, D; Bretagnolle, F; Bollache, L; Bourson, C; Hohmann, G; Fruth, B	Ecological services performed by the bonobo (Pan paniscus): seed dispersal effectiveness in tropical forest
599	No	2013	JOURNAL OF TROPICAL ECOLOGY	Cestari, C; Pizo, MA	Seed dispersal by the lek-forming white-bearded manakin (Manacus manacus, Pipridae) in the Brazilian Atlantic forest
600	No	2013	JOURNAL OF TROPICAL ECOLOGY	da Silva, AM; de Melo, C	Overlap and resource sharing in coteries of fruit-eating birds
601	Maybe	2013	WILSON JOURNAL OF ORNITHOLOGY	Cestari, C; Pizo, MA	CONTEXT-DEPENDENCE IN SEED REMOVAL BY LEKKING AND NON-LEKKING FRUGIVOROUS BIRDS IN BRAZILIAN ATLANTIC FOREST
602	No	2013	SOUTH AFRICAN JOURNAL OF BOTANY	Mokotjomela, TM; Hoffmann, JH	Removal of post-dispersed seeds in Acacia cyclops thickets under biological control in South Africa
603	No	2013	PLOS ONE	Blattmann, T; Boch, S; Turke, M; Knop, E	Gastropod Seed Dispersal: An Invasive Slug Destroys Far More Seeds in Its Gut than Native Gastropods
604	No	2013	ECOGRAPHY	Auffret, AG; Cousins, SAO	Grassland connectivity by motor vehicles and grazing livestock
605	No	2013	JOURNAL OF MAMMALOGY	Andrade, TY; Thies, W; Rogeri, PK; Kalko, EKV; Mello, MAR	Hierarchical fruit selection by Neotropical leaf-nosed bats (Chiroptera: Phyllostomidae)
606	Maybe	2013	APPLIED VEGETATION SCIENCE	Baraza, E; Fernandez-Osores, S	The role of domestic goats in the conservation of four endangered species of cactus: between dispersers and predators
607	No	2013	JOURNAL OF ZOOLOGY	Platt, SG; Elsey, RM; Liu, H; Rainwater, TR; Nifong, JC; Rosenblatt, AE; Heithaus, MR; Mazzotti, FJ	Frugivory and seed dispersal by crocodilians: an overlooked form of saurochory?
608	No	2013	ECOLOGY AND EVOLUTION	Escribano-Avila, G; Pias, B; Sanz-Perez, V; Virgos, E; Escudero, A; Valladares, F	Spanish juniper gain expansion opportunities by counting on a functionally diverse dispersal assemblage community
609	Yes	2013	PLOS ONE	Perez-Ramos, IM; Verdu, JR; Numa, C; Maranon, T; Lobo, JM	The Comparative Effectiveness of Rodents and Dung Beetles as Local Seed Dispersers in Mediterranean Oak Forests
610	No	2013	BIOTROPICA	Beckman, NG; Rogers, HS	Consequences of Seed Dispersal for Plant Recruitment in Tropical Forests: Interactions Within the Seedscape
611	No	2013	OIKOS	Berens, DG; Griebeler, EM; Braun, C; Chituyi, BB; Nathan, R; Bohning-Gaese, K	Changes of effective gene dispersal distances by pollen and seeds across successive life stages in a tropical tree
612	No	2013	CONDOR	Richardson, KB; Lichti, NI; Swihart, RK	ACORN-FORAGING PREFERENCES OF FOUR SPECIES OF FREE-RANGING AVIAN SEED PREDATORS IN EASTERN DECIDUOUS FORESTS
613	No	2013	OECOLOGIA	Yang, XJ; Baskin, CC; Baskin, JM; Gao, RR; Yang, F; Wei, LL; Li, LL; He, HJ; Huang, ZY	Hydrated mucilage reduces post-dispersal seed removal of a sand desert shrub by ants in a semiarid ecosystem
614	No	2014	ECOLOGICAL RESEARCH	Telleria, JL; Carrascal, LM; Santos, T	Large-scale features affect spatial variation in seed dispersal by birds in juniper woodlands
615	No	2014	GAYANA BOTANICA	Lucero, F; Botto-Mahan, C; Medel, R; Fonturbel, FE	New insights on the mistletoe Tristerix aphyllus (Loranthaceae): interaction with diurnal and nocturnal frugivorous species
616	Maybe	2014	PERSPECTIVES IN PLANT ECOLOGY EVOLUTION AND SYSTEMATICS	Rey, PJ; Alcantara, JM	Effects of habitat alteration on the effectiveness of plant-avian seed dispersal mutualisms: Consequences for plant regeneration
617	Yes	2014	BIOTROPICA	Loayza, AP; Rios, RS	Seed-swallowing Toucans are Less Effective Dispersers of Guettarda viburnoides (Rubiaceae) than Pulp-feeding Jays
618	No	2014	BIOTROPICA	Peguero, G; Espelta, JM	Endozoochory and Fire as Germination Triggers in Neotropical Dry Forests: an Experimental Test
619	No	2014	FOLIA PRIMATOLOGICA	Martinez, BT; Razafindratsima, OH	Frugivory and Seed Dispersal Patterns of the Red-Ruffed Lemur, Varecia rubra, at a Forest Restoration Site in Masoala National Park, Madagascar
620	No	2014	EMU-AUSTRAL ORNITHOLOGY	Ruggera, RA; Gomez, MD; Blendinger, PG	Frugivory and seed dispersal role of the Yellow-striped Brush-Finch (Atlapetes citrinellus), an endemic emberizid of Argentina
621	No	2014	BIOTA NEOTROPICA	Purificacao, KN; Pascotto, MC; Pedroni, F; Pereira, JMN; Lima, NA	Interactions between frugivorous birds and plants in savanna and forest formations of the Cerrado
622	No	2014	ECOSCIENCE	Hruska, AM; Souther, S; Mcgraw, JB	Songbird dispersal of American ginseng (Panax quinquefolius)
623	Yes	2014	ORNITOLOGIA NEOTROPICAL	Contreras-Gonzalez, AM; Arizmendi, MD	PRE-DISPERSAL SEED PREDATION OF THE COLUMNAR CACTUS (NEOBUXBAUMIA TETETZO, CACTACEAE) BY BIRDS IN CENTRAL MEXICO
624	No	2014	DIVERSITY AND DISTRIBUTIONS	Coulson, C; Spooner, PG; Lunt, ID; Watson, SJ	From the matrix to roadsides and beyond: the role of isolated paddock trees as dispersal points for invasion
625	No	2014	ECOLOGY	Fedriani, JM; Wiegand, T	Hierarchical mechanisms of spatially contagious seed dispersal in complex seed-disperser networks
626	No	2014	MAMMALIA	Muylaert, RL; Matos, DMD; Mello, MAR	Interindividual variations in fruit preferences of the yellow-shouldered bat Sturnira lilium (Chiroptera: Phyllostomidae) in a cafeteria experiment
627	No	2014	MOLECULAR ECOLOGY	Rico, Y; Holderegger, R; Boehmer, HJ; Wagner, HH	Directed dispersal by rotational shepherding supports landscape genetic connectivity in a calcareous grassland plant
628	No	2014	JOURNAL OF EVOLUTIONARY BIOLOGY	Encinas-Viso, F; Revilla, TA; Van Velzen, E; Etienne, RS	Frugivores and cheap fruits make fruiting fruitful
629	No	2014	ACTA OECOLOGICA-INTERNATIONAL JOURNAL OF ECOLOGY	Chang, G; Zhang, ZB	Functional traits determine formation of mutualism and predation interactions in seed-rodent dispersal system of a subtropical forest
630	Maybe	2014	ACTA OECOLOGICA-INTERNATIONAL JOURNAL OF ECOLOGY	de Carvalho-Ricardo, MC; Uieda, W; Fonseca, RCB; Rossi, MN	Frugivory and the effects of ingestion by bats on the seed germination of three pioneering plants
631	No	2014	BIOLOGICAL CONSERVATION	Albert, A; McConkey, K; Savini, T; Huynen, MC	The value of disturbance-tolerant cercopithecine monkeys as seed dispersers in degraded habitats
632	No	2014	PLOS ONE	Gonzalez-Zamora, A; Arroyo-Rodriguez, V; Escobar, F; Ros, M; Oyama, K; Ibarra-Manriquez, G; Stoner, KE; Chapman, CA	Contagious Deposition of Seeds in Spider Monkeys' Sleeping Trees Limits Effective Seed Dispersal in Fragmented Landscapes
633	No	2014	JOURNAL OF ECOLOGY	Purschke, O; Sykes, MT; Poschlod, P; Michalski, SG; Romermann, C; Durka, W; Kuhn, I; Prentice, HC	Interactive effects of landscape history and current management on dispersal trait diversity in grassland plant communities
634	No	2014	OECOLOGIA	Smith, AD; McWilliams, SR	Fruit removal rate depends on neighborhood fruit density, frugivore abundance, and spatial context
635	No	2014	SOUTHWESTERN NATURALIST	Platt, SG; Manning, PR; Rainwater, TR	CONSUMPTION OF DESERT GOURDS BY COLLARED PECCARY SUGGESTS THE FRUIT IS NOT AN ECOLOGICAL ANACHRONISM
636	No	2014	REVISTA DE BIOLOGIA TROPICAL	Johnson, EE; Baruch, Z	Awn length variation and its effect on dispersal unit burial of Trachypogon spicatus (Poaceae)
637	No	2014	CONSERVATION BIOLOGY	Moran, C; Catterall, CP	Responses of Seed-Dispersing Birds to Amount of Rainforest in the Landscape around Fragments
638	No	2014	ECOLOGICAL MODELLING	Bialozyt, R; Flinkerbusch, S; Niggemann, M; Heymann, EW	Predicting the seed shadows of a Neotropical tree species dispersed by primates using an agent-based model with internal decision making for movements
639	No	2014	BIOTROPICA	Aliyu, B; Adamu, H; Moltchanova, E; Forget, PM; Chapman, H	The Interplay of Habitat and Seed Type on Scatterhoarding Behavior in a Fragmented Afromontane Forest Landscape
640	No	2014	JOURNAL OF TROPICAL ECOLOGY	Mendez-Toribio, M; Gonzalez-Di Pierro, AM; Quesada, M; Benitez-Malvido, J	Regeneration beneath a dioecious tree species (Spondias purpurea) in a Mexican tropical dry forest
641	No	2014	NATURE COMMUNICATIONS	Albrecht, J; Berens, DG; Jaroszewicz, B; Selva, N; Brandl, R; Farwig, N	Correlated loss of ecosystem services in coupled mutualistic networks
642	No	2014	JOURNAL OF ECOLOGY	Gallegos, SC; Hensen, I; Schleuning, M	Secondary dispersal by ants promotes forest regeneration after deforestation
643	No	2014	OIKOS	Grass, I; Berens, DG; Farwig, N	Guild-specific shifts in visitation rates of frugivores with habitat loss and plant invasion
644	Maybe	2014	OECOLOGIA	Auffret, AG; Plue, J	Scale-dependent diversity effects of seed dispersal by a wild herbivore in fragmented grasslands
645	Maybe	2014	BIOTROPICA	Guerra, TJ; Pizo, MA	Asymmetrical Dependence Between a Neotropical Mistletoe and its Avian Seed Disperser
646	No	2014	REVISTA ARVORE	da Silva, GBM; Pedroni, F	FRUGIVORY BY BIRDS IN CERRADO IN THE CITY OF UBERLANDIA, MINAS GERAIS
647	No	2014	PLANT ECOLOGY	Azihou, AF; Kakai, RG; Sinsin, B	Importance of functional traits and regional species pool in predicting long-distance dispersal in savanna ecosystems
648	No	2014	AMERICAN JOURNAL OF PRIMATOLOGY	Hanya, G; Fuse, M; Aiba, SI; Takafumi, H; Tsujino, R; Agetsuma, N; Chapman, CA	Ecosystem Impacts of Folivory and Frugivory by Japanese Macaques in Two Temperate Forests in Yakushima
649	Maybe	2014	AMERICAN JOURNAL OF BOTANY	Benitez-Malvido, J; Gonzalez-Di Pierro, AM; Lombera, R; Guillen, S; Estrada, A	SEED SOURCE, SEED TRAITS, AND FRUGIVORE HABITS: IMPLICATIONS FOR DISPERSAL QUALITY OF TWO SYMPATRIC PRIMATES
650	Yes	2014	ECOLOGY	Lichti, NI; Steele, MA; Zhang, H; Swihart, RK	Mast species composition alters seed fate in North American rodent-dispersed hardwoods
651	No	2014	PLOS ONE	Tulipani, DC; Lipcius, RN	Evidence of Eelgrass (Zostera marina) Seed Dispersal by Northern Diamondback Terrapin (Malaclemys terrapin terrapin) in Lower Chesapeake Bay
652	Maybe	2014	METHODS IN ECOLOGY AND EVOLUTION	Gonzalez-Varo, JP; Arroyo, JM; Jordano, P	Who dispersed the seeds? The use of DNA barcoding in frugivory and seed dispersal studies
653	No	2014	RESEARCH JOURNAL OF BIOTECHNOLOGY	Zhao, W; Jiang, Z; Zhang, M; Chen, X	Adaption of Plant seed dispersal in natural population: the differences of cellulose crystallinity in fruit of Schisandra chinensis in the Changbai Mountain, China
654	No	2014	PLOS ONE	de la Pena-Domene, M; Martinez-Garza, C; Palmas-Perez, S; Rivas-Alonso, E; Howe, HF	Roles of Birds and Bats in Early Tropical-Forest Restoration
655	No	2014	AMERICAN JOURNAL OF PRIMATOLOGY	Zarate, DA; Andresen, E; Estrada, A; Serio-Silva, JC	Black Howler Monkey (Alouatta pigra) Activity, Foraging and Seed Dispersal Patterns in Shaded Cocoa Plantations Versus Rainforest in Southern Mexico
656	Yes	2014	OECOLOGIA	Mellado, A; Zamora, R	Generalist birds govern the seed dispersal of a parasitic plant with strong recruitment constraints
657	Maybe	2014	SEED SCIENCE RESEARCH	Bravo, C; Velilla, S; Bautista, LM; Peco, B	Effects of great bustard (Otis tarda) gut passage on black nightshade (Solanum nigrum) seed germination
658	Maybe	2014	ECOLOGICAL RESEARCH	Li, N; An, SQ; Liu, Z; Lu, CH	Fruit consumption and seed dispersal by birds in native vs. ex situ individuals of the endangered Chinese yew, Taxus chinensis
659	No	2014	PLOS ONE	Tsuji, Y	Inter-Annual Variation in Characteristics of Endozoochory by Wild Japanese Macaques
660	No	2014	JOURNAL OF ANIMAL ECOLOGY	Garcia, D; Martinez, D; Stouffer, DB; Tylianakis, JM	Exotic birds increase generalization and compensate for native bird decline in plant-frugivore assemblages
661	No	2014	OIKOS	Lavabre, JE; Stouffer, DB; Sanz, R; Bascompte, J	Seed dispersal in heterogeneous landscapes: linking field observations with spatially explicit models
662	No	2014	FOREST ECOLOGY AND MANAGEMENT	Rosin, C	Does hunting threaten timber regeneration in selectively logged tropical forests?
663	No	2014	JOURNAL OF ECOLOGY	Paulsen, TR; Hogstedt, G; Thompson, K; Vandvik, V; Eliassen, S	Conditions favouring hard seededness as a dispersal and predator escape strategy
664	Maybe	2014	PLANT ECOLOGY	Zapata, VM; Robledano, F; Ramos, V; Martinez-Lopez, V	Bird-mediated seed dispersal of fleshy fruits of mediterranean shrubs in semiarid forest patches: the role of Pinus halepensis Miller trees as seed receptors
665	Yes	2014	BIOTROPICA	McConkey, KR; Brockelman, WY; Saralamba, C	Mammalian Frugivores With Different Foraging Behavior Can Show Similar Seed Dispersal Effectiveness
666	No	2014	BIOTROPICA	Aslan, A; Hart, P; Wu, J; Aslan, CE	Evaluating the Qualitative Effectiveness of a Novel Pollinator: a Case Study of Two Endemic Hawaiian Plants
667	No	2014	OECOLOGIA	Saavedra, F; Hensen, I; Beck, SG; Bohning-Gaese, K; Lippok, D; Topfer, T; Schleuning, M	Functional importance of avian seed dispersers changes in response to human-induced forest edges in tropical seed-dispersal networks
668	No	2014	BRAZILIAN JOURNAL OF BIOLOGY	Barros, RAM; Costa, CA; Pascotto, MC	Diet and feeding behavior of the White-naped Jay, Cyanocorax cyanopogon (Wied, 1821) (Aves, Passeriformes, Corvidae) in a disturbed environment in central Brazil
669	No	2014	GLOBAL ECOLOGY AND CONSERVATION	Howe, HF	Diversity Storage: Implications for tropical conservation and restoration
670	No	2014	TRENDS IN ECOLOGY & EVOLUTION	Davies, AB; Asner, GP	Advances in animal ecology from 3D-LiDAR ecosystem mapping
671	Maybe	2014	AMERICAN JOURNAL OF PRIMATOLOGY	Sengupta, A; McConkey, KR; Radhakrishna, S	Seed Dispersal by Rhesus Macaques Macaca mulatta in Northern India
672	Yes	2014	JOURNAL OF APPLIED ECOLOGY	Escribano-Avila, G; Calvino-Cancela, M; Pias, B; Virgos, E; Valladares, F; Escudero, A	Diverse guilds provide complementary dispersal services in a woodland expansion process after land abandonment
673	No	2014	ANIMAL CONSERVATION	Polak, T; Gutterman, Y; Hoffman, I; Saltz, D	Redundancy in seed dispersal by three sympatric ungulates: a reintroduction perspective
674	No	2014	BOTANICAL SCIENCES	Alcala, RE; Alonso, RL; Gutierrez-Granados, G	SEED SHADOW OF SWIETENIA MACROPHYLLA REMNANT TREES IN A MEXICAN RAINFOREST: IMPLICATIONS FOR FOREST MANAGEMENT
675	No	2014	ECOLOGY	Bruna, EM; Izzo, TJ; Inouye, BD; Vasconcelos, HL	Effect of mutualist partner identity on plant demography
676	No	2014	WATER RESOURCES RESEARCH	Horvitz, N; Wang, R; Zhu, M; Wan, FH; Nathan, R	A simple modeling approach to elucidate the main transport processes and predict invasive spread: River-mediated invasion of Ageratina adenophora in China
677	No	2015	AMBIO	Auffret, AG; Plue, J; Cousins, SAO	The spatial and temporal components of functional connectivity in fragmented landscapes
678	No	2015	AOB PLANTS	Vargas, P; Arjona, Y; Nogales, M; Heleno, RH	Long-distance dispersal to oceanic islands: success of plants with multiple diaspore specializations
679	No	2015	JOURNAL OF ANIMAL ECOLOGY	Neuschulz, EL; Mueller, T; Bollmann, K; Gugerli, F; Bohning-Gaese, K	Seed perishability determines the caching behaviour of a food-hoarding bird
680	No	2015	NEW ZEALAND JOURNAL OF ECOLOGY	Beavon, MA; Kelly, D	Dispersal of banana passionfruit (Passiflora tripartita var. mollissima) by exotic mammals in New Zealand facilitates plant invasiveness
681	No	2015	BEHAVIOUR	Beaune, D; Bretagnolle, F; Bollache, L; Hohmann, G; Fruth, B	Can fruiting plants control animal behaviour and seed dispersal distance?
682	Maybe	2015	PERSPECTIVES IN PLANT ECOLOGY EVOLUTION AND SYSTEMATICS	Perez-Mendez, N; Jordano, P; Valido, A	Downsized mutualisms: Consequences of seed dispersers' body-size reduction for early plant recruitment
683	No	2015	JOURNAL OF TROPICAL ECOLOGY	Giordani, L; Baraza, E; Camargo-Ricalde, SL; Moe, SR	The domestic goat as a potential seed disperser of Mimosa luisana (Leguminosae, Mimosoideae) in the Tehuacan-Cuicatlan Valley, Mexico
684	No	2015	NEW ZEALAND JOURNAL OF ECOLOGY	Wotton, DM; McAlpine, KG	Seed dispersal of fleshy-fruited environmental weeds in New Zealand
685	No	2015	ANIMAL BIODIVERSITY AND CONSERVATION	Rost, J; Jardel-Pelaez, EJ; Bas, JM; Pons, P; Loera, J; Vargas-Jaramillo, S; Santana, E	The role of frugivorous birds and bats in the colonization of cloud forest plant species hi burned areas hi western Mexico
686	Yes	2015	AOB PLANTS	McConkey, KR; Drake, DR	Low redundancy in seed dispersal within an island frugivore community
687	No	2015	ACTA OECOLOGICA-INTERNATIONAL JOURNAL OF ECOLOGY	Nomura, N; Tsuyuzaki, S	Hares promote seed dispersal and seedling establishment after volcanic eruptions
688	No	2015	BIOLOGICAL REVIEWS	Long, RL; Gorecki, MJ; Renton, M; Scott, JK; Colville, L; Goggin, DE; Commander, LE; Westcott, DA; Cherry, H; Finch-Savage, WE	The ecophysiology of seed persistence: a mechanistic view of the journey to germination or demise
689	Yes	2015	METHODS IN ECOLOGY AND EVOLUTION	Culot, L; Huynen, MC; Heymann, EW	Partitioning the relative contribution of one-phase and two-phase seed dispersal when evaluating seed dispersal effectiveness
690	No	2015	JOURNAL OF ARID ENVIRONMENTS	Homet-Gutierrez, P; Schupp, EW; Gomez, JM	Naturalization of almond trees (Prunus dulcis) in semi-arid regions of the Western Mediterranean
691	Maybe	2015	OECOLOGIA	Baldwin, JW; Whitehead, SR	Fruit secondary compounds mediate the retention time of seeds in the guts of Neotropical fruit bats
692	No	2015	FOREST ECOLOGY AND MANAGEMENT	Norghauer, JM; Newbery, DM	Tree size and fecundity influence ballistic seed dispersal of two dominant mast-fruiting species in a tropical rain forest
693	Yes	2015	ECOLOGY	Gonzalez-Castro, A; Calvino-Cancela, M; Nogales, M	Comparing seed dispersal effectiveness by frugivores at the community level
694	No	2015	JOURNAL OF ECOLOGY	Albrecht, J; Bohle, V; Berens, DG; Jaroszewicz, B; Selva, N; Farwig, N	Variation in neighbourhood context shapes frugivore-mediated facilitation and competition among co-dispersed plant species
695	No	2015	PLANT ECOLOGY	Bravo, SP; Cueto, VR; Amico, GC	Do animal-plant interactions influence the spatial distribution of Aristotelia chilensis shrubs in temperate forests of southern South America?
696	Maybe	2015	SOUTHWESTERN NATURALIST	Rojas-Martinez, AE; Pavon, NP; Castillo, JP	EFFECTS OF SEED INGESTION BY THE LESSER LONG-NOSED BAT LEPTONYCTERIS YERBABUENAE ON THE GERMINATION OF THE GIANT CACTUS ISOLATOCEREUS DUMORTIERI
697	No	2015	JOURNAL OF ZOOLOGY	Moura, ACD; Cavalcanti, L; Leite, E; Mesquita, DO; McConkey, KR	Can green iguanas compensate for vanishing seed dispersers in the Atlantic forest fragments of north-east Brazil?
698	No	2015	OIKOS	Boch, S; Fischer, M; Knop, E; Allan, E	Endozoochory by slugs can increase bryophyte establishment and species richness
699	No	2015	MAMMAL STUDY	Tsuji, Y; Miura, S; Kotoge, T; Shiraishi, T; Murai, H	Effects of food intake on digesta passage time in captive Japanese martens (Martes melampus) and implications for endozoochorous seed dispersal
700	No	2015	JOURNAL OF TROPICAL ECOLOGY	Petre, CA; Zinque, MH; Tagg, N; Beudels-Jamar, RC; Haurez, B; Josso, JF; Moretto, P; Doucet, JL	Differences in dung beetle activity at western gorilla defecation sites in south-east Cameroon: implications for establishment of Uapaca spp. seedlings
701	No	2015	JOURNAL OF ENVIRONMENTAL MANAGEMENT	Hamberg, L; Lehvavirta, S; Kotze, DJ; Heikkinen, J	Tree species composition affects the abundance of rowan (Sorbus aucuparia L.) in urban forests in Finland
702	No	2015	ECOGRAPHY	Schleuning, M; Frund, J; Garcia, D	Predicting ecosystem functions from biodiversity and mutualistic networks: an extension of trait-based concepts to plant-animal interactions
703	No	2015	ECOLOGY LETTERS	Vazquez, DP; Ramos-Jiliberto, R; Urbani, P; Valdovinos, FS	A conceptual framework for studying the strength of plant-animal mutualistic interactions
704	No	2015	NATURAL AREAS JOURNAL	Craves, JA	Birds that Eat Nonnative Buckthorn Fruit (Rhamnus cathartica and Frangula alnus, Rhamnaceae) in Eastern North America
705	No	2015	ECOSPHERE	Xiao, ZS; Krebs, CJ	Modeling the costs and benefits of seed scatterhoarding to plants
706	No	2015	AFRICAN JOURNAL OF WILDLIFE RESEARCH	Linden, B; Linden, J; Fischer, F; Linsenmair, KE	Seed dispersal by South Africa's only forest-dwelling guenon, the samango monkey (Cercopithecus mitis)
707	No	2015	LANDSCAPE AND URBAN PLANNING	Suhonen, J; Jokimaki, J	Fruit removal from rowanberry (Sorbus aucuparia) trees at urban and rural areas in Finland: A multi-scale study
708	Maybe	2015	JOURNAL OF TROPICAL ECOLOGY	Petre, CA; Tagg, N; Beudels-Jamar, R; Haurez, B; Salah, M; Spetschinsky, V; Willie, J; Doucet, JL	Quantity and spatial distribution of seeds dispersed by a western lowland gorilla population in south-east Cameroon
709	No	2015	THEORETICAL ECOLOGY	Jongejans, E; Skarpaas, O; Ferrari, MJ; Long, ES; Dauer, JT; Schwarz, CM; Rauschert, ESJ; Jabbour, R; Mortensen, DA; Isard, SA; Lieb, DA; Sezen, Z; Hulting, AG; Shea, K	A unifying gravity framework for dispersal
710	Maybe	2015	ACTA OECOLOGICA-INTERNATIONAL JOURNAL OF ECOLOGY	Chatterjee, S; Basu, P	Avian frugivory and seed dispersal of a large fruited tree in an Indian moist deciduous forest
711	No	2015	BRAZILIAN JOURNAL OF BIOLOGY	Goncalves, VF; Silva, AM; Baesse, CQ; Melo, C	Frugivory and potential of birds as dispersers of Siparuna guianensis
712	No	2015	PLANT ECOLOGY & DIVERSITY	Li, N; Bai, B; Wang, Z; Luo, F; Lu, XZ; Lu, CH	Avian seed dispersal and seedling distribution of the endangered tree species, Taxus chinensis, in patchy habitats
713	Maybe	2015	PLANT ECOLOGY & DIVERSITY	Li, N; An, SQ; Fu, WY; Lu, CH	Ecological rescue of remnant fengshui trees in farmlands by avian frugivores
714	Maybe	2015	SCIENTIFIC REPORTS	Li, N; Fang, SB; Li, XH; An, SQ; Lu, CH	Differential contribution of frugivorous birds to dispersal patterns of the endangered Chinese yew (Taxus chinensis)
715	No	2015	BIOLOGICAL INVASIONS	Nogales, M; Castaneda, I; Lopez-Darias, M; Medina, F; Bonnaud, E	The unnoticed effect of a top predator on complex mutualistic ecological interactions
716	No	2015	TROPICAL CONSERVATION SCIENCE	Preciado-Benitez, O; Gomez, BGY; Navarrete-Gutierrez, DA; Horvath, A	The use of commercial fruits as attraction agents may increase the seed dispersal by bats to degraded areas in Southern Mexico
717	No	2015	DIVERSITY AND DISTRIBUTIONS	Reynolds, C; Miranda, NAF; Cumming, GS	The role of waterbirds in the dispersal of aquatic alien and invasive species
718	Maybe	2015	IBIS	Mokotjomela, TM; Hoffmann, JH; Downs, CT	The potential for birds to disperse the seeds of Acacia cyclops, an invasive alien plant in South Africa
719	No	2015	JOURNAL OF TROPICAL ECOLOGY	Gonzalez-Zamora, A; Arroyo-Rodriguez, V; Escobar, F; Oyama, K; Aureli, F; Stoner, KE	Sleeping-tree fidelity of the spider monkey shapes community-level seed-rain patterns in continuous and fragmented rain forests
720	No	2015	OIKOS	Kleyheeg, E; van Leeuwen, CHA; Morison, MA; Nolet, BA; Soons, MB	Bird-mediated seed dispersal: reduced digestive efficiency in active birds modulates the dispersal capacity of plant seeds
721	No	2015	RESTORATION ECOLOGY	Blythe, RM; Lichti, NI; Smyser, TJ; Swihart, RK	Selection, caching, and consumption of hardwood seeds by forest rodents: implications for restoration of American chestnut
722	No	2015	JOURNAL OF TROPICAL ECOLOGY	Norden, N; Stevenson, PR	Influence of frugivore activity on the species abundance of seedlings and saplings in a lowland tropical forest in Colombia
723	No	2015	ECOLOGY AND EVOLUTION	Picard, M; Papaix, J; Gosselin, F; Picot, D; Bideau, E; Baltzinger, C	Temporal dynamics of seed excretion by wild ungulates: implications for plant dispersal
724	No	2015	OIKOS	Mello, MAR; Rodrigues, FA; Costa, LD; Kissling, WD; Sekercioglu, CH; Marquitti, FMD; Kalko, EKV	Keystone species in seed dispersal networks are mainly determined by dietary specialization
725	No	2015	ECOLOGICAL RESEARCH	Li, CF; Zeleny, D; Chytry, M; Chen, MY; Chen, TY; Chiou, CR; Hsia, YJ; Liu, HY; Yang, SZ; Yeh, CL; Wang, JC; Yu, CF; Lai, YJ; Guo, K; Hsieh, CF	Chamaecyparis montane cloud forest in Taiwan: ecology and vegetation classification
726	Maybe	2015	PLANT ECOLOGY	Niederhauser, EC; Matlack, GR	All frugivores are not equal: exploitation competition determines seed survival and germination in a fleshy-fruited forest herb
727	No	2015	ECOLOGY AND EVOLUTION	Blanco, G; Hiraldo, F; Rojas, A; Denes, FV; Tella, JL	Parrots as key multilinkers in ecosystem structure and functioning
728	Maybe	2015	JOURNAL OF TROPICAL ECOLOGY	Haurez, B; Dainou, K; Tagg, N; Petre, CA; Doucet, JL	The role of great apes in seed dispersal of the tropical forest tree species Dacryodes normandii (Burseraceae) in Gabon
729	No	2015	APPLIED VEGETATION SCIENCE	Saavedra, F; Hensen, I; Schleuning, M	Deforested habitats lack seeds of late-successional and large-seeded plant species in tropical montane forests
730	No	2015	ACTA BOTANICA BRASILICA	Souza, ML; Silva, DRP; Fantecelle, LB; de Lemos, JP	Key factors affecting seed germination of Copaifera langsdorffii, a Neotropical tree
731	No	2015	ACTA OECOLOGICA-INTERNATIONAL JOURNAL OF ECOLOGY	Karubian, J; Ottewell, K; Link, A; Di Fiore, A	Genetic consequences of seed dispersal to sleeping trees by white-bellied spider monkeys
732	No	2015	AMERICAN JOURNAL OF BOTANY	Gussarova, G; Allen, GA; Mikhaylova, Y; McCormick, LJ; Mirre, V; Marr, KL; Hebda, RJ; Brochmann, C	Vicariance, long-distance dispersal, and regional extinction-recolonization dynamics explain the disjunct circumpolar distribution of the arctic-alpine plant Silene acaulis
733	Yes	2015	ECOLOGY	McConkey, KR; Brockelman, WY; Saralamba, C; Nathalang, A	Effectiveness of primate seed dispersers for an oversized'' fruit, Garcinia benthamii
734	No	2015	INTERNATIONAL JOURNAL OF PRIMATOLOGY	Sengupta, A; Radhakrishna, S	Fruit Trait Preference in Rhesus Macaques (Macaca mulatta) and its Implications for Seed Dispersal
735	No	2015	PLOS ONE	Stevenson, PR; Link, A; Gonzalez-Caro, S; Torres-Jimenez, MF	Frugivory in Canopy Plants in a Western Amazonian Forest: Dispersal Systems, Phylogenetic Ensembles and Keystone Plants
736	No	2015	BIOLOGICAL CONSERVATION	Costa-Pereira, R; Galetti, M	Frugivore downsizing and the collapse of seed dispersal by fish
737	No	2015	GLOBAL CHANGE BIOLOGY	Fonturbel, FE; Candia, AB; Malebran, J; Salazar, DA; Gonzalez-Browne, C; Medel, R	Meta-analysis of anthropogenic habitat disturbance effects on animal-mediated seed dispersal
738	No	2015	JOURNAL OF TROPICAL ECOLOGY	Mendoza, I; Martin, G; Caubere, A; Chatelet, P; Hardy, I; Jouard, S; Forget, PM	Does masting result in frugivore satiation? A test with Manilkara trees in French Guiana
739	No	2015	OIKOS	Moran-Lopez, T; Fernandez, M; Alonso, CL; Flores-Renteria, D; Valladares, F; Diaz, M	Effects of forest fragmentation on the oak-rodent mutualism
740	Maybe	2015	JOURNAL OF TROPICAL ECOLOGY	Valenta, K; Hopkins, ME; Meeking, M; Chapman, CA; Fedigan, LM	Spatial patterns of primary seed dispersal and adult tree distributions: Genipa americana dispersed by Cebus capucinus
741	No	2015	BIOLOGICAL CONSERVATION	Correa, SB; Araujo, JK; Penha, JMF; da Cunha, CN; Stevenson, PR; Anderson, JT	Overfishing disrupts an ancient mutualism between frugivorous fishes and plants in Neotropical wetlands
742	No	2015	EVOLUTIONARY ECOLOGY	Sork, VL; Smouse, PE; Grivet, D; Scofield, DG	Impact of asymmetric male and female gamete dispersal on allelic diversity and spatial genetic structure in valley oak (Quercus lobata Nee)
743	Maybe	2015	ACTA OECOLOGICA-INTERNATIONAL JOURNAL OF ECOLOGY	Moran-Lopez, T; Alonso, CL; Diaz, M	Landscape effects on jay foraging behavior decrease acorn dispersal services in dehesas
744	No	2015	BRAZILIAN JOURNAL OF BIOLOGY	Farias, J; Sanchez, M; Abreu, MF; Pedroni, F	Seed dispersal and predation of Buchenavia tomentosa Eichler (Combretaceae) in a Cerrado sensu stricto, midwest Brazil
745	No	2015	PLOS ONE	Sengupta, A; McConkey, KR; Radhakrishna, S	Primates, Provisioning and Plants: Impacts of Human Cultural Behaviours on Primate Ecological Functions
746	No	2015	FOREST SYSTEMS	Lavabre, JE; Garcia, D	Geographic consistency in the seed dispersal patterns of Taxus baccata L. in the Iberian Peninsula
747	No	2015	JOURNAL OF PLANT ECOLOGY	Lu, JM; Johnson, DJ; Qiao, XJ; Lu, ZJ; Wang, QG; Jiang, MX	Density dependence and habitat preference shape seedling survival in a subtropical forest in central China
748	No	2015	JOURNAL OF PLANT ECOLOGY	Fleming, GM; Wunderle, JM; Ewert, DN; O'Brien, JJ; Helmer, EH	Functional attributes of two subtropical shrubs and implications for the distribution and management of endangered bird habitat
749	No	2015	SOUTHWESTERN NATURALIST	Rivas-Romero, JA; Soto-Shoender, JR	FILLING IN THE GAPS: EVALUATING THE USE OF CAMERA TRAPS IN THE CANOPY TO EXAMINE FRUGIVORE VISITS TO OREOPANAX ECHINOPS IN THE HIGHLANDS OF GUATEMALA
750	No	2016	RANGELAND ECOLOGY & MANAGEMENT	Chuong, J; Huxley, J; Spotswood, EN; Nichols, L; Mariotte, P; Suding, KN	Cattle as Dispersal Vectors of Invasive and Introduced Plants in a California Annual Grassland
751	No	2016	JOURNAL OF ORNITHOLOGY	Orlowski, G; Czarnecka, J; Golawski, A; Karg, J; Panek, M	The effectiveness of endozoochory in three avian seed predators
752	No	2016	PLANT ECOLOGY	Boch, S; Berlinger, M; Prati, D; Fischer, M	Is fern endozoochory widespread among fern-eating herbivores?
753	Maybe	2016	ORNITHOLOGICAL SCIENCE	Fujitsu, A; Masaki, T; Naoe, S; Koike, S	Factors influencing quantitative frugivory among avian species in a cool temperature forest
754	No	2016	TURKISH JOURNAL OF ZOOLOGY	Gulraiz, TL; Javid, A; Mahmood-Ul-Hassan, M; Hussain, SM; Azmat, H; Daud, S	Role of Indian flying fox Pteropus giganteus Brunnich, 1782 ( Chiroptera: Pteropodidae) as a seed disperser in urban areas of Lahore, Pakistan
755	No	2016	JOURNAL OF NATURAL HISTORY	Lezama-Delgado, E; Sainos-Paredes, P; Lopez-Portillo, J; Angeles, G; Golubov, J; Martinez, AJ	Association of Juniperus deppeana (Cupressaceae: Pinales) seeds with Mexican cottontail rabbit (Sylvilagus cunicularius; Leporidae: Lagomorpha) latrines
756	No	2016	FOLIA PRIMATOLOGICA	Canale, GR; Suscke, P; Rocha-Santos, L; Bernardo, CSS; Kierulff, MCM; Chivers, DJ	Seed Dispersal of Threatened Tree Species by a Critically Endangered Primate in a Brazilian Hotspot
757	No	2016	PLANT BIOSYSTEMS	Narbona, E; Ortiz, PL; Arista, M	The possible advantage of myrmecochory in diplochorous species: A test on two Mediterranean Euphorbia species
758	Maybe	2016	SCIENTIFIC REPORTS	Li, N; Li, XH; An, SQ; Lu, CH	Impact of multiple bird partners on the seed dispersal effectiveness of China's relic trees
759	No	2016	OIKOS	Ferger, SW; Dulle, HI; Schleuning, M; Bohning-Gaese, K	Frugivore diversity increases frugivory rates along a large elevational gradient
760	Yes	2016	ACTA OECOLOGICA-INTERNATIONAL JOURNAL OF ECOLOGY	Perea, R; Gutierrez-Galan, A	Introducing cultivated trees into the wild: Wood pigeons as dispersers of domestic olive seeds
761	No	2016	WETLANDS	Yule, TS; Severo-Neto, F; Tinti-Pereira, AP; da Costa, LBDC	Freshwater Sardines of the Pantanal Delay Seed Germination in a Floodplain Tree Species
762	No	2016	BIOLOGICAL CONSERVATION	Morellato, LPC; Alberton, B; Alvarado, ST; Borges, B; Buisson, E; Camargo, MGG; Cancian, LF; Carstensen, DW; Escobar, DFE; Leite, PTP; Mendoza, I; Rocha, NMWB; Soares, NC; Silva, TSF; Staggemeier, VG; Streher, AS; Vargas, BC; Peres, CA	Linking plant phenology to conservation biology
763	Maybe	2016	ECOLOGICAL RESEARCH	Yamazaki, Y; Naoe, S; Masaki, T; Isagi, Y	Temporal variations in seed dispersal patterns of a bird-dispersed tree, Swida controversa (Cornaceae), in a temperate forest
764	Yes	2016	OIKOS	Rother, DC; Pizo, MA; Jordano, P	Variation in seed dispersal effectiveness: the redundancy of consequences in diversified tropical frugivore assemblages
765	No	2016	AFRICAN JOURNAL OF ECOLOGY	Thia, JA; Hale, ML; Stouffer, DB; Chapman, HM	Limited dispersal into appropriate microhabitats likely explains recruitment failure in a chimpanzee-dependent tree species
766	No	2016	BIOLOGICAL INVASIONS	Vergara-Tabares, DL; Badini, J; Peluc, SI	Fruiting phenology as a triggering attribute of invasion process: Do invasive species take advantage of seed dispersal service provided by native birds?
767	No	2016	REVISTA DE BIOLOGIA TROPICAL	Acevedo-Quintero, JF; Zamora-Abrego, JG	Role of mammals on seed dispersal and predation processes of Mauritia flexuosa (Arecaceae) in the Colombian Amazon
768	No	2016	SOCIOBIOLOGY	Tavares, PRA; Alves, VV; Morais, GA	Does Atta laevigata (Smith, 1858) act as Solanum lycocarpum seed dispersers?
769	No	2016	PLOS ONE	Ngeve, MN; Van der Stocken, T; Menemenlis, D; Koedam, N; Triest, L	Contrasting Effects of Historical Sea Level Rise and Contemporary Ocean Currents on Regional Gene Flow of Rhizophora racemosa in Eastern Atlantic Mangroves
770	No	2016	FRESHWATER BIOLOGY	Reynolds, C; Cumming, GS	Seed dispersal by waterbirds in southern Africa: comparing the roles of ectozoochory and endozoochory
771	No	2016	GLOBAL ECOLOGY AND CONSERVATION	Howe, HF	Making dispersal syndromes and networks useful in tropical conservation and restoration
772	Maybe	2016	OIKOS	Ruggera, RA; Blendinger, PG; Gomez, MD; Marshak, C	Linking structure and functionality in mutualistic networks: do core frugivores disperse more seeds than peripheral species?
773	No	2016	BIODIVERSITY AND CONSERVATION	Cancio, I; Gonzalez-Robles, A; Bastida, JM; Manzaneda, AJ; Salido, T; Rey, PJ	Habitat loss exacerbates regional extinction risk of the keystone semiarid shrub Ziziphus lotus through collapsing the seed dispersal service by foxes (Vulpes vulpes)
774	No	2016	IFOREST-BIOGEOSCIENCES AND FORESTRY	Durak, T; Zywiec, M; Kapusta, P; Holeksa, J	Rapid spread of a fleshy-fruited species in abandoned subalpine meadows - formation of an unusual forest belt in the eastern Carpathians
775	No	2016	LANDSCAPE ECOLOGY	Suarez-Esteban, A; Fahrig, L; Delibes, M; Fedriani, JM	Can anthropogenic linear gaps increase plant abundance and diversity?
776	No	2016	BIOTROPICA	Palacio, RD; Valderrama-Ardila, C; Kattan, GH	Generalist Species Have a Central Role In a Highly Diverse Plant-Frugivore Network
777	No	2016	OECOLOGIA	Pesendorfer, MB; Koenig, WD	The effect of within-year variation in acorn crop size on seed harvesting by avian hoarders
778	No	2016	ACTA OECOLOGICA-INTERNATIONAL JOURNAL OF ECOLOGY	Qian, F; Zhang, TD; Guo, QX; Tao, JP	Dense understory dwarf bamboo alters the retention of canopy tree seeds
779	No	2016	CONDOR	Pesendorfer, MB; Sillett, TS; Koenig, WD; Morrison, SA	Scatter-hoarding corvids as seed dispersers for oaks and pines: A review of a widely distributed mutualism and its utility to habitat restoration
780	No	2016	JOURNAL OF FISH BIOLOGY	Correa, SB; Anderson, JT	A non-destructive sampling protocol for field studies of seed dispersal by fishes
781	No	2016	BASIC AND APPLIED ECOLOGY	Pellerin, M; Picard, M; Said, S; Baubet, E; Baltzinger, C	Complementary endozoochorous long-distance seed dispersal by three native herbivorous ungulates in Europe
782	No	2016	INTERNATIONAL JOURNAL OF PRIMATOLOGY	Bufalo, FS; Galetti, M; Culot, L	Seed Dispersal by Primates and Implications for the Conservation of a Biodiversity Hotspot, the Atlantic Forest of South America
783	No	2016	AMERICAN NATURALIST	Makoto, K; Wilson, SD	New Multicentury Evidence for Dispersal Limitation during Primary Succession
784	Yes	2016	OECOLOGIA	Camargo, PHSA; Martins, MM; Feitosa, RM; Christianini, AV	Bird and ant synergy increases the seed dispersal effectiveness of an ornithochoric shrub
785	No	2016	SEED SCIENCE RESEARCH	Ribeiro, RC; Figueiredo, MLN; Picorelli, A; Oliveira, DMT; Silveira, FAO	Does seed coat structure modulate gut-passage effects on seed germination? Examples from Miconieae DC. (Melastomataceae)
786	No	2016	CURRENT ZOOLOGY	Bobadilla, SY; Benitez, VV; Guichon, ML	Asiatic Callosciurus squirrels as seed dispersers of exotic plants in the Pampas
787	No	2016	PLOS ONE	Da Silveira, NS; Niebuhr, BBS; Muylaert, RD; Ribeiro, MC; Pizo, MA	Effects of Land Cover on the Movement of Frugivorous Birds in a Heterogeneous Landscape
788	No	2016	FOREST ECOLOGY AND MANAGEMENT	Moran-Lopez, T; Forner, A; Flores-Renteria, D; Diaz, M; Valladares, F	Some positive effects of the fragmentation of holm oak forests: Attenuation of water stress and enhancement of acorn production
789	Yes	2016	PEERJ	Almazan-Nunez, RC; Eguiarte, LE; Arizmendi, MD; Corcuera, P	Myiarchus flycatchers are the primary seed dispersers of Bursera longipes in a Mexican dry forest
790	No	2016	ACTA BOTANICA BRASILICA	Kuhlmann, M; Ribeiro, JF	Fruits and frugivores of the Brazilian Cerrado: ecological and phylogenetic considerations
791	No	2016	GLOBAL ECOLOGY AND CONSERVATION	Abedi-Lartey, M; Dechmann, DKN; Wikelski, M; Scharf, AK; Fahr, J	Long-distance seed dispersal by straw-coloured fruit bats varies by season and landscape
792	Yes	2016	SOUTH AFRICAN JOURNAL OF BOTANY	Mokotjomela, TM; Downs, CT; Esler, K; Knight, J	Seed dispersal effectiveness: A comparison of four bird species feeding on seeds of invasive Acacia cyclops in South Africa
793	No	2016	PLANT ECOLOGY	Benitez-Malvido, J; Zermeno-Hernandez, I; Gonzalez-DiPierro, AM; Lombera, R; Estrada, A	Frugivore choice and escape from pre-dispersal seed predators: the case of Dialium guianense and two sympatric primate species in southern Mexico
794	No	2016	ECOLOGY AND EVOLUTION	Peterson, NB; Parker, VT	Dispersal by rodent caching increases seed survival in multiple ways in canopy-fire ecosystems
795	No	2016	JOURNAL OF TROPICAL ECOLOGY	Anzures-Dadda, A; Manson, RH; Andresen, E; Martinez, ML	Possible implications of seed dispersal by the howler monkey for the early recruitment of a legume tree in small rain-forest fragments in Mexico
796	No	2016	OIKOS	Fuzessy, LF; Cornelissen, TG; Janson, C; Silveira, FAO	How do primates affect seed germination? A meta-analysis of gut passage effects on neotropical plants
797	No	2016	ECOLOGY	Razafindratsima, OH; Dunham, AE	Frugivores bias seed-adult tree associations through nonrandom seed dispersal: a phylogenetic approach
798	No	2016	ENVIRONMENTAL ENTOMOLOGY	Bottcher, C; Peixoto, PEC; Silva, WR; Pizo, MA	Drivers of Spatial Variation in the Role of Ants as Secondary Seed Dispersers
799	No	2016	PROCEEDINGS OF THE ROYAL SOCIETY B-BIOLOGICAL SCIENCES	Correa, SB; Arujo, JK; Penha, J; da Cunha, CN; Bobier, KE; Anderson, JT	Stability and generalization in seed dispersal networks: a case study of frugivorous fish in Neotropical wetlands
800	Yes	2016	FOREST ECOLOGY AND MANAGEMENT	Kellner, KF; Lichti, NI; Swihart, RK	Midstory removal reduces effectiveness of oak (Quercus) acorn dispersal by small mammals in the Central Hardwood Forest region
801	No	2016	ECOSISTEMAS	Leverkus, AB	Regeneration post-fire of the holm oak by means of natural and assisted processes and economic evaluation of the services ecosistemicos
802	No	2016	FLORA	Mora, JP; Smith-Ramirez, C	Are birds, wind and gravity legitimate dispersers of fleshy-fruited invasive plants on Robinson Crusoe Island, Chile?
803	No	2016	JOURNAL OF ECOLOGY	Larson, JE; Funk, JL	Regeneration: an overlooked aspect of trait-based plant community assembly models
804	No	2016	EVOLUTIONARY BIOLOGY	Valenta, K; Miller, CN; Monckton, SK; Melin, AD; Lehman, SM; Styler, SA; Jackson, DA; Chapman, CA; Lawes, MJ	Fruit Ripening Signals and Cues in a Madagascan Dry Forest: Haptic Indicators Reliably Indicate Fruit Ripeness to Dichromatic Lemurs
805	No	2016	ECOLOGY	de la Pena-Domene, M; Minor, ES; Howe, HF	Restored connectivity facilitates recruitment by an endemic large-seeded tree in a fragmented tropical landscape
806	No	2016	REVISTA DE BIOLOGIA TROPICAL	dos Santos, GC; Schiel, N; Araujo, ED; Albuquerque, UP	Caryocar coriaceum (Caryocaraceae) diaspore removal and dispersal distance on the margin and in the interior of a Cerrado area in Northeastern Brazil
807	No	2016	JOURNAL OF TROPICAL ECOLOGY	Chapman, H; Cordeiro, NJ; Dutton, P; Wenny, D; Kitamura, S; Kaplin, B; Melo, FPL; Lawes, MJ	Seed-dispersal ecology of tropical montane forests
808	No	2016	PLANT ECOLOGY	Hirayama, K; Yamada, S; Machida, H; Yoshikawa, T	How do changes in forest stand development affect frugivorous bird abundance and fruit removal in warm-temperate forests of western Japan?
809	No	2016	BIOLOGICAL CONSERVATION	McConkey, KR; O'Farrill, G	Loss of seed dispersal before the loss of seed dispersers
810	No	2016	ECOSPHERE	Connell, RK; Pfennigwerth, AA; Classen, AT; Kwit, C	Incorporating redispersal microsites into myrmecochory in eastern North American forests
811	No	2016	BIOTROPICA	Blendinger, PG; Martin, E; Acosta, OO; Ruggera, RA; Araoz, E	Fruit selection by Andean forest birds: influence of fruit functional traits and their temporal variation
812	No	2016	PLOS ONE	Campos, CM; Campos, VE; Miguel, F; Cona, MI	Management of Protected Areas and Its Effect on an Ecosystem Function: Removal of Prosopis flexuosa Seeds by Mammals in Argentinian Drylands
813	No	2016	BIOLOGICAL INVASIONS	Burgos-Rodriguez, JA; Aviles-Rodriguez, KJ; Kolbe, JJ	Effects of invasive Green Iguanas (Iguana iguana) on seed germination and seed dispersal potential in southeastern Puerto Rico
814	No	2016	TRENDS IN ECOLOGY & EVOLUTION	Viana, DS; Santamaria, L; Figuerola, J	Migratory Birds as Global Dispersal Vectors
815	No	2016	BOTANICAL JOURNAL OF THE LINNEAN SOCIETY	Karubian, J; Browne, L; Cabrera, D; Chambers, M; Olivo, J	Relative influence of relatedness, conspecific density and microhabitat on seedling survival and growth of an animal-dispersed Neotropical palm, Oenocarpus bataua
816	No	2016	OIKOS	Moran-Lopez, T; Wiegand, T; Morales, JM; Valladares, F; Diaz, M	Predicting forest management effects on oak-rodent mutualisms
817	No	2016	ECOLOGY	Leverkus, AB; Benayas, JMR; Castro, J	Shifting demographic conflicts across recruitment cohorts in a dynamic post-disturbance landscape
818	No	2016	ECOLOGY	Wright, SJ; Calderon, O; Hernandez, A; Detto, M; Jansen, PA	Interspecific associations in seed arrival and seedling recruitment in a Neotropical forest
819	Maybe	2016	ECOLOGICAL RESEARCH	Hamada, A; Hanya, G	Frugivore assemblage of Ficus superba in a warm-temperate forest in Yakushima, Japan
820	No	2016	PLANT ECOLOGY	John, EA; Soldati, F; Burman, OHP; Wilkinson, A; Pike, TW	Plant ecology meets animal cognition: impacts of animal memory on seed dispersal
821	No	2016	AMERICAN NATURALIST	Santana, FD; Baccaro, FB; Costa, FRC	Busy Nights: High Seed Dispersal by Crickets in a Neotropical Forest
822	No	2016	ECOLOGICAL RESEARCH	Mise, Y; Yamazaki, K; Soga, M; Koike, S	Comparing methods of acquiring mammalian endozoochorous seed dispersal distance distributions
823	No	2016	ECOLOGY	Cao, L; Wang, ZY; Yan, C; Chen, J; Guo, C; Zhang, ZB	Differential foraging preferences on seed size by rodents result in higher dispersal success of medium-sized seeds
824	No	2016	JOURNAL OF VEGETATION SCIENCE	Neuenkamp, L; Lewis, RJ; Koorem, K; Zobel, K; Zobel, M	Changes in dispersal and light capturing traits explain post-abandonment community change in semi-natural grasslands
825	Maybe	2016	ACTA OECOLOGICA-INTERNATIONAL JOURNAL OF ECOLOGY	Harich, FK; Treydte, AC; Ogutu, JO; Roberts, JE; Savini, C; Bauer, JM; Savini, T	Seed dispersal potential of Asian elephants
826	No	2016	OIKOS	Donoso, I; Garcia, D; Rodriguez-Perez, J; Martinez, D	Incorporating seed fate into plant-frugivore networks increases interaction diversity across plant regeneration stages
827	Maybe	2016	JOURNAL OF ARID ENVIRONMENTS	Gomes, VGN; Meiado, MV; Quirino, ZGM; Machado, IC	Seed removal by lizards and effect of gut passage on germination in a columnar cactus of the Caatinga, a tropical dry forest in Brazil
828	No	2016	ECOLOGY AND EVOLUTION	Jacome-Flores, ME; Delibes, M; Wiegand, T; Fedriani, JM	Spatial patterns of an endemic Mediterranean palm recolonizing old fields
829	No	2016	PROCEEDINGS OF THE ROYAL SOCIETY B-BIOLOGICAL SCIENCES	Pigot, AL; Bregman, T; Sheard, C; Daly, B; Etienne, RS; Tobias, JA	Quantifying species contributions to ecosystem processes: a global assessment of functional trait and phylogenetic metrics across avian seed-dispersal networks
830	No	2017	JOURNAL OF ECOLOGY	Farwig, N; Schabo, DG; Albrecht, J	Trait-associated loss of frugivores in fragmented forest does not affect seed removal rates
831	No	2017	FORENSIC SCIENCE INTERNATIONAL	Sumberova, K; Duchacek, M	Analysis of plant soil seed banks and seed dispersal vectors: Its potential and limits for forensic investigations
832	No	2017	JOURNAL OF TROPICAL ECOLOGY	Howe, HF	Fruit-eating birds in experimental plantings in southern Mexico
833	No	2017	PRIMATES	Nakamura, M; Sakamaki, T; Zamma, K	What volume of seeds can a chimpanzee carry in its body?
834	No	2017	OECOLOGIA	Pollux, BJA	Consistent individual differences in seed disperser quality in a seed-eating fish
835	Yes	2017	NEW ZEALAND JOURNAL OF ECOLOGY	Wyman, TE; Kelly, D	Quantifying seed dispersal by birds and possums in a lowland New Zealand forest
836	No	2017	ENERGY SOURCES PART B-ECONOMICS PLANNING AND POLICY	Demirbas, A; Kinsara, RA	Cost analysis of biodiesel from kernel oil of tea seed
837	No	2017	NEOTROPICAL ICHTHYOLOGY	Barbosa, TAP; Montag, LFA	The role of Lithodoras dorsalis (Siluriformes: Doradidae) as seed disperser in Eastern Amazon
838	No	2017	OECOLOGIA	Niederhauser, EC; Matlack, GR	Do deer and raccoons defecate in the right place? Fitness consequences of vertebrate seed dispersal for a deciduous forest herb
839	No	2017	REVUE D ECOLOGIE-LA TERRE ET LA VIE	Hafsi, Z; Belhadj, S; Derridj, A; Mevy, JP; Notonnier, R; Tonetto, A; Gauquelin, T	Morphological variability (needles, galbulus) among seven populations of the Juniperus oxycedrus L-species-complex in Algeria
840	No	2017	ISRAEL JOURNAL OF ECOLOGY & EVOLUTION	Zidon, R; Leschner, H; Motro, U; Saltz, D	Endozoochory by the Persian fallow deer (Dama mesopotamica) reintroduced in Israel: species richness and germination success
841	No	2017	ORNITOLOGIA NEOTROPICAL	Stevenson, PR; Cardona, LM; Acosta-Rojas, DC; Diaz, FH; Cardenas, S	DIET OF OILBIRDS (STEATORNIS CARIPENSIS) IN CUEVA DE LOS GUACHAROS NATIONAL PARK (COLOMBIA): TEMPORAL VARIATION IN FRUIT CONSUMPTION, DISPERSAL, AND SEED MORPHOLOGY
842	No	2017	FLORESTA E AMBIENTE	da Costa, NCF; Stedille, LIB; Ferreira, PI; Gomes, JP; Mantovani, A	Dispersal and Characteristics of Myrceugenia euosma Fruit in Mixed Ombrophilous Forests, Southern Brazil
843	No	2017	ACTA SOCIETATIS BOTANICORUM POLONIAE	Brzosko, E; Ostrowiecka, B; Kotowicz, J; Bolesta, M; Gromotowicz, A; Gromotowicz, M; Orzechowska, A; Orzolek, J; Wojdalska, M	Seed dispersal in six species of terrestrial orchids in Biebrza National Park (NE Poland)
844	No	2017	ARID LAND RESEARCH AND MANAGEMENT	Alvarez, M; Leparmarai, P; Heller, G; Becker, M	Recovery and germination of Prosopis juliflora (Sw.) DC seeds after ingestion by goats and cattle
845	No	2017	ETHOLOGY ECOLOGY & EVOLUTION	Palacio, FX; Valoy, M; Bernacki, F; Sanchez, MS; Nunez-Montellano, MG; Varela, O; Ordano, M	Bird fruit consumption results from the interaction between fruit-handling behaviour and fruit crop size
846	Maybe	2017	INTEGRATIVE ZOOLOGY	Li, N; Yang, W; Fang, SB; Li, XH; Liu, ZC; Leng, X; An, SQ	Dispersal of invasive Phytolacca americana seeds by birds in an urban garden in China
847	No	2017	BIOLOGICAL REVIEWS	Lichti, NI; Steele, MA; Swihart, RK	Seed fate and decision-making processes in scatter-hoarding rodents
848	No	2017	CONSERVATION BIOLOGY	Correia, M; Timoteo, S; Rodriguez-Echeverria, S; Mazars-Simon, A; Heleno, R	Refaunation and the reinstatement of the seed-dispersal function in Gorongosa National Park
849	No	2017	FUNCTIONAL ECOLOGY	Soons, MB; de Groot, GA; Ramirez, MTC; Fraaije, RGA; Verhoeven, JTA; de Jager, M	Directed dispersal by an abiotic vector: wetland plants disperse their seeds selectively to suitable sites along the hydrological gradient via water
850	No	2017	ENVIRONMENTAL MONITORING AND ASSESSMENT	Roshan, ZS; Anushiravani, S; Karimi, S; Moradi, HV; Salmanmahini, AR	The importance of various stages of succession in preservation of biodiversity among riparian birds in northern Iran
851	No	2017	ECOSPHERE	Hamalainen, A; Broadley, K; Droghini, A; Haines, JA; Lamb, CT; Boutin, S; Gilbert, S	The ecological significance of secondary seed dispersal by carnivores
852	No	2017	PLOS ONE	Amodeo, MR; Vazquez, MB; Zalba, SM	Generalist dispersers promote germination of an alien fleshy-fruited tree invading natural grasslands
853	No	2017	OIKOS	Genrich, CM; Mello, MAR; Silveira, FAO; Bronstein, JL; Paglia, AP	Duality of interaction outcomes in a plant-frugivore multilayer network
854	No	2017	OIKOS	de la Pena-Domene, M; Howe, HF; Cruz-Leon, E; Jimenez-Rolland, R; Lozano-Huerta, C; Martinez-Garza, C	Seed to seedling transitions in successional habitats across a tropical landscape
855	Maybe	2017	AMERICAN JOURNAL OF PRIMATOLOGY	Chancellor, RL; Rundus, AS; Nyandwi, S	Chimpanzee seed dispersal in a montane forest fragment in Rwanda
856	No	2017	JOURNAL OF TROPICAL ECOLOGY	Arroyo-Rodriguez, V; Aguilar-Barajas, E; Gonzalez-Zamora, A; Rocha-Ramirez, V; Gonzalez-Rodriguez, A; Oyama, K	Parent-parent and parent-offspring distances in Spondias radlkoferi seeds suggest long-distance pollen and seed dispersal: evidence from latrines of the spider monkey
857	No	2017	ECOLOGY AND EVOLUTION	Heymann, EW; Culot, L; Knogge, C; Pina, TEN; Herrera, ERT; Klapproth, M; Zinner, D	Long-term consistency in spatial patterns of primate seed dispersal
858	No	2017	ECOSYSTEMS	Martinez, D; Garcia, D	Role of Avian Seed Dispersers in Tree Recruitment in Woodland Pastures
859	No	2017	EVOLUTIONARY ECOLOGY	Valenta, K; Nevo, O; Martel, C; Chapman, CA	Plant attractants: integrating insights from pollination and seed dispersal ecology
860	No	2017	TROPICAL CONSERVATION SCIENCE	Morante, JC; Faria, D	An Appraisal of Bird-Mediated Ecological Functions in a Changing World
861	Maybe	2017	BASIC AND APPLIED ECOLOGY	Munoz, MC; Schaefer, HM; Bohning-Gaese, K; Schleuning, M	Positive relationship between fruit removal by animals and seedling recruitment in a tropical forest
862	Yes	2017	BIOTROPICA	Lugon, AP; Boutefeu, M; Bovy, E; Vaz-de-Mello, FZ; Huynen, MC; Galetti, M; Culot, L	Persistence of the effect of frugivore identity on post-dispersal seed fate: consequences for the assessment of functional redundancy
863	No	2017	ECOLOGY LETTERS	Schupp, EW; Jordano, P; Gomez, JM	A general framework for effectiveness concepts in mutualisms
864	No	2017	FUNCTIONAL ECOLOGY	Wood, JR; Perry, GLW; Wilmshurst, JM	Using palaeoecology to determine baseline ecological requirements and interaction networks for de-extinction candidate species
865	No	2017	JOURNAL OF VEGETATION SCIENCE	Andivia, E; Villar-Salvador, P; Tovar, L; Rabasa, S; Benayas, JMR	Multiscale assessment of woody species recruitment in Mediterranean shrublands: facilitation and beyond
866	Maybe	2017	OECOLOGIA	Castro, J; Molina-Morales, M; Leverkus, AB; Martinez-Baroja, L; Perez-Camacho, L; Villar-Salvador, P; Rebollo, S; Rey-Benayas, JM	Effective nut dispersal by magpies (Pica pica L.) in a Mediterranean agroecosystem
867	No	2017	OIKOS	Rodriguez-Perez, J; Garcia, D; Martinez, D; Morales, JM	Seed dispersal by changing frugivore assemblages: a mechanistic test of global change effects
868	No	2017	BOTANY	Velez, MCD; Ferreras, AE; Silva, WR; Galetto, L	Does avian gut passage favour seed germination of woody species of the Chaco Serrano Woodland in Argentina?
869	No	2017	INTERNATIONAL JOURNAL OF PRIMATOLOGY	Hockings, KJ; Yamakoshi, G; Matsuzawa, T	Dispersal of a Human-Cultivated Crop by Wild Chimpanzees (Pan troglodytes verus) in a Forest-Farm Matrix
870	No	2017	AQUATIC BOTANY	Costa-Pereira, R	An overview on the effects of fish consumption on seed germination: Pitfalls, challenges, and directions
871	No	2017	PROCEEDINGS OF THE ROYAL SOCIETY B-BIOLOGICAL SCIENCES	Donoso, I; Schleuning, M; Garcia, D; Frund, J	Defaunation effects on plant recruitment depend on size matching and size trade-offs in seed-dispersal networks
872	No	2017	NEW ZEALAND JOURNAL OF BOTANY	Pegman, APM; Perry, GLW; Clout, MN	Size-based fruit selection by a keystone avian frugivore and effects on seed viability
873	No	2017	ECOLOGY AND EVOLUTION	Sebastian-Gonzalez, E; Pires, MM; Donatti, CI; Guimaraes, PR; Dirzo, R	Species traits and interaction rules shape a species-rich seed-dispersal interaction network
874	No	2017	OIKOS	Munoz, MC; Schaefer, HM; Bohning-Gaese, K; Schleuning, M	Importance of animal and plant traits for fruit removal and seedling recruitment in a tropical forest
875	Yes	2017	SEED SCIENCE RESEARCH	Santos, AMO; Jacobi, CM; Silveira, FAO	Frugivory and seed dispersal effectiveness in two Miconia (Melastomataceae) species from ferruginous campo rupestre
876	Yes	2017	FRONTIERS IN ECOLOGY AND EVOLUTION	Blendinger, PG	Functional Equivalence in Seed Dispersal Effectiveness of Podocarpus parlatorei in Andean Fruit-Eating Bird Assemblages
877	No	2017	JOURNAL OF BIOLOGICAL DYNAMICS	Maxin, D; Georgescu, P; Sega, L; Berec, L	Global stability of the coexistence equilibrium for a general class of models of facultative mutualism
878	No	2017	JOURNAL OF PLANT RESEARCH	Li, N; Bai, B; Li, XH; An, SQ; Lu, CH	Dispersal of remnant endangered trees in a fragmented and disturbed forest by frugivorous birds
879	No	2017	PLANT ECOLOGY	Milotic, T; Suyoto, HN; Provoost, S; Hoffmann, M	Herbivore-induced expansion of Helianthemum nummularium in grassland-scrub mosaic vegetation: circumstantial evidence for zoochory and indirect grazing impact
880	No	2017	ACTA OECOLOGICA-INTERNATIONAL JOURNAL OF ECOLOGY	Tiribelli, F; Amico, GC; Sasal, Y; Morales, JM	The effect of spatial context and plant characteristics on fruit removal
881	Maybe	2017	AMERICAN JOURNAL OF PRIMATOLOGY	Fuzessy, LF; Janson, CH; Silveira, FAO	How far do Neotropical primates disperse seeds?
882	No	2017	PLANT BIOLOGY	DeSoto, L; Torices, R; Rodriguez-Echeverria, S; Nabais, C	Variation in seed packaging of a fleshy-fruited conifer provides insights into the ecology and evolution of multi-seeded fruits
883	Maybe	2017	BIOTROPICA	Moreira, JI; Riba-Hernandez, P; Lobo, JA	Toucans (Ramphastos ambiguus) facilitate resilience against seed dispersal limitation to a large-seeded tree (Virola surinamensis) in a human-modified landscape
884	No	2017	BIOTROPICA	Tsuji, Y; Ningsih, JIDP; Kitamura, S; Widayati, KA; Suryobroto, B	Neglected seed dispersers: endozoochory by Javan lutungs (Trachypithecus auratus) in Indonesia
885	Yes	2017	ECOLOGY	Nogales, M; Gonzalez-Castro, A; Rumeu, B; Traveset, A; Vargas, P; Jaramillo, P; Olesen, JM; Heleno, RH	Contribution by vertebrates to seed dispersal effectiveness in the Galapagos Islands: a community-wide approach
886	No	2017	PLANT ECOLOGY	Ramaswami, G; Somnath, P; Quader, S	Plant-disperser mutualisms in a semi-arid habitat invaded by Lantana camara L.
887	No	2017	PLOS ONE	Torroba-Balmori, P; Budde, KB; Heer, K; Gonzalez-Martinez, SC; Olsson, S; Scotti-Saintagne, C; Casalis, M; Sonke, B; Dick, CW; Heuertz, M	Altitudinal gradients, biogeographic history and microhabitat adaptation affect fine-scale spatial genetic structure in African and Neotropical populations of an ancient tropical tree species
888	No	2017	SCIENTIFIC REPORTS	Banos-Villalba, A; Blanco, G; Diaz-Luque, JA; Denes, FV; Hiraldo, F; Tella, JL	Seed dispersal by macaws shapes the landscape of an Amazonian ecosystem
889	No	2017	PLOS ONE	Neghme, C; Santamaria, L; Calvino-Cancela, M	Strong dependence of a pioneer shrub on seed dispersal services provided by an endemic endangered lizard in a Mediterranean island ecosystem
890	No	2017	JOURNAL OF ECOLOGY	Kleyheeg, E; Treep, J; de Jager, M; Nolet, BA; Soons, MB	Seed dispersal distributions resulting from landscape-dependent daily movement behaviour of a key vector species, Anas platyrhynchos
891	No	2017	AQUATIC BOTANY	Mora, JP; Smith-Ramirez, C	Fleshy fruits as a lifebelt for seeds and the potential polychory of two wetland trees of temperate Chilean forests
892	No	2017	BIOLOGICAL JOURNAL OF THE LINNEAN SOCIETY	Fagundes, R; Dattilo, W; Ribeiro, SP; Rico-Gray, V; Jordano, P; Del-Claro, K	Differences among ant species in plant protection are related to production of extrafloral nectar and degree of leaf herbivory
893	No	2017	ECOGRAPHY	Pegman, APM; Perry, GLW; Clout, MN	Exploring the interaction of avian frugivory and plant spatial heterogeneity and its effect on seed dispersal kernels using a simulation model
894	No	2017	FUNCTIONAL ECOLOGY	Ordano, M; Blendinger, PG; Lomascolo, SB; Chacoff, NP; Sanchez, MS; Montellano, MGN; Jimenez, J; Ruggera, RA; Valoy, M	The role of trait combination in the conspicuousness of fruit display among bird-dispersed plants
895	No	2017	SEED SCIENCE RESEARCH	Miguel, F; Cona, MI; Campos, CM	Seed removal by different functional mammal groups in a protected and grazed landscape of the Monte, Argentina
896	Maybe	2017	ECOLOGICAL RESEARCH	Tanaka, K; Tokuda, M	Phenological specialisation of two ant-dispersed sedges in relation to requirements for qualitative and quantitative dispersal effectiveness
897	No	2017	BEHAVIOURAL PROCESSES	Beaune, D; Hohmann, G; Serckx, A; Sakamaki, T; Narat, V; Fruth, B	How bonobo communities deal with tannin rich fruits: Re-ingestion and other feeding processes
898	No	2017	JOURNAL OF APPLIED ECOLOGY	Bialic-Murphy, L; Gaoue, OG; Kawelo, K	Microhabitat heterogeneity and a non-native avian frugivore drive the population dynamics of an island endemic shrub, Cyrtandra dentata
899	No	2017	FUNCTIONAL ECOLOGY	Rumeu, B; Devoto, M; Traveset, A; Olesen, JM; Vargas, P; Nogales, M; Heleno, R	Predicting the consequences of disperser extinction: richness matters the most when abundance is low
900	No	2017	FUNGAL ECOLOGY	Jacobsen, RM; Kauserud, H; Sverdrup-Thygeson, A; Bjorbwkmo, MM; Birkemoe, T	Wood-inhabiting insects can function as targeted vectors for decomposer fungi
901	Yes	2017	OECOLOGIA	Guerra, TJ; Dayrell, RLC; Arruda, AJ; Dattilo, W; Teixido, AL; Messeder, JVS; Silveira, FAO	Intraspecific variation in fruit-frugivore interactions: effects of fruiting neighborhood and consequences for seed dispersal
902	Yes	2017	PERSPECTIVES IN PLANT ECOLOGY EVOLUTION AND SYSTEMATICS	Fonturbel, FE; Jordano, P; Medel, R	Plant-animal mutualism effectiveness in native and transformed habitats: Assessing the coupled outcomes of pollination and seed dispersal
903	No	2017	OIKOS	Hemrova, L; Bullock, JM; Hooftman, DAP; White, SM; Munzbergova, Z	Drivers of plant species' potential to spread: the importance of demography versus seed dispersal
904	No	2017	INTEGRATIVE ZOOLOGY	Wrobel, A; Zwolak, R	Deciphering the effects of disperser assemblages and seed mass on patterns of seed dispersal in a rodent community
905	No	2017	JOURNAL OF ECOLOGY	Auffret, AG; Rico, Y; Bullock, JM; Hooftman, DAP; Pakeman, RJ; Soons, MB; Suarez-Esteban, A; Traveset, A; Wagner, HH; Cousins, SAO	Plant functional connectivity - integrating landscape structure and effective dispersal
906	No	2017	MOLECULAR ECOLOGY	Gelmi-Candusso, TA; Heymann, EW; Heer, K	Effects of zoochory on the spatial genetic structure of plant populations
907	No	2017	ACTA OECOLOGICA-INTERNATIONAL JOURNAL OF ECOLOGY	Saavedra, F; Hensen, I; Quevedo, AA; Neuschulz, EL; Schleuning, M	Seed-deposition and recruitment patterns of Clusia species in a disturbed tropical montane forest in Bolivia
908	No	2017	ACTA OECOLOGICA-INTERNATIONAL JOURNAL OF ECOLOGY	Dimitri, LA; Longland, WS; Vander Wall, SB	Cone and seed traits of two Juniperus species influence roles of frugivores and scatter-hoarding rodents as seed dispersal agents
909	Maybe	2017	AVIAN RESEARCH	Bai, B; Li, N; Li, XH; Lu, CH	Bulbuls and crows provide complementary seed dispersal for China's endangered trees
910	No	2017	JOURNAL OF BIOGEOGRAPHY	Sochor, M; Sarhanova, P; Pfanzelt, S; Travnicek, B	Is evolution of apomicts driven by the phylogeography of the sexual ancestor? Insights from European and Caucasian brambles (Rubus, Rosaceae)
911	Maybe	2017	PLANT ECOLOGY	Gomes, VGN; Meiado, MV; Quirino, ZGM; de Araujo, HFP; Machado, IC	Synchronous fruiting and common seed dispersers of two endemic columnar cacti in the Caatinga, a dry forest in Brazil
912	No	2017	AUSTRAL ECOLOGY	Amico, GC; Sasal, Y; Vidal-Russell, R; Aizen, MA; Morales, JM	Consequences of disperser behaviour for seedling establishment of a mistletoe species
913	No	2017	TROPICAL ECOLOGY	Darosci, AAB; Motta, JC; Munhoz, CBR	The traits of frugivores and diaspores are correlated with the number of fruits eaten in the Cerrado gallery forest
914	No	2017	FRONTIERS IN PLANT SCIENCE	Liu, J; Legarrea, S; Kant, MR	Tomato Reproductive Success Is Equally Affected by Herbivores That Induce or That Suppress Defenses
915	No	2018	BIOLOGICAL JOURNAL OF THE LINNEAN SOCIETY	Tarszisz, E; Tomlinson, S; Harrison, ME; Morrough-Bernard, HC; Munn, AJ	Gardeners of the forest: effects of seed handling and ingestion by orangutans on germination success of peat forest plants
916	Maybe	2018	ROYAL SOCIETY OPEN SCIENCE	Speziale, KL; Lambertucci, SA; Gleiser, G; Tella, JL; Hiraldo, F; Aizen, MA	An overlooked plant-parakeet mutualism counteracts human overharvesting on an endangered tree
917	No	2018	ACTA OECOLOGICA-INTERNATIONAL JOURNAL OF ECOLOGY	Ottewell, K; Browne, L; Cabrera, D; Olivo, J; Karubian, J	Genetic diversity of dispersed seeds is highly variable among leks of the long-wattled umbrellabird
918	No	2018	STUDIES ON NEOTROPICAL FAUNA AND ENVIRONMENT	Maccarini, VP; Pastorini, LH; Bianconi, GV; Ortencio, H	Digestion time and intactness of seeds ingested by Sturnira lilium (E. Geoffroy, 1810) (Mammalia, Chiroptera)
919	Maybe	2018	STUDIES ON NEOTROPICAL FAUNA AND ENVIRONMENT	Xavier, LH; Ortencio, H; Bianconi, GV; de Santana, HS	Fruit digestion time, integrity and germination of seeds defecated by Artibeus lituratus (Olfers, 1818) (Chiroptera: Phyllostomidae)
920	No	2018	JOURNAL OF NATURAL HISTORY	Marines-Macias, T; Colunga-Salas, P; Arregoitia, LDV; Naranjo, EJ; Leon-Paniagua, L	Space use by two arboreal rodent species in a Neotropical cloud forest
921	No	2018	INTERNATIONAL JOURNAL OF WILDLAND FIRE	Puig-Girones, R; Clavero, M; Pons, P	Importance of internal refuges and the external unburnt area in the recovery of rodent populations after wildfire
922	No	2018	ZOOLOGIA	Scultori, C; Silva, WR	Does frugivory in Citharexylum solanaceum (Verbenaceae) drive nomadism in the Ipanema bat Pygoderma bilabiatum (Chiroptera: Phyllostomidae)?
923	No	2018	ECOGRAPHY	Pires, MM; Guimaraes, PR; Galetti, M; Jordano, P	Pleistocene megafaunal extinctions and the functional loss of long-distance seed-dispersal services
924	No	2018	ETHOLOGY ECOLOGY & EVOLUTION	Garcia-Ruiz, M; Ruan-Tejeda, I; Zuloaga-Aguilar, MS; Iniguez-Davalos, LI	Characterization of endozoochorous dispersal of pitayo Stenocereus queretaroensis, in Autlan, Jalisco, Mexico
925	No	2018	FOLIA PRIMATOLOGICA	Oliveira-Silva, LRB; Campelo, AC; Lima, IMS; Araujo, ACL; Bezerra, BM; Souza-Alves, JP	Can a Non-Native Primate Be a Potential Seed Disperser? A Case Study on Saimiri sciureus in Pernambuco State, Brazil
926	No	2018	PLANT BIOSYSTEMS	Pajaron, S; Pangua, E; Quiles, L	Autochory in ferns, not all spores are blown with the wind
927	No	2018	PHYTON-INTERNATIONAL JOURNAL OF EXPERIMENTAL BOTANY	Jianar, A; Yuan, JH; Yang, YF	Potential spatial expansion of Ulmus macrocarpa population in Keerqin sandy lands, China
928	No	2018	SILVA FENNICA	Dering, M; Sekiewicz, K; Iszkulo, G; Chojnacka, A; Tomaszewski, D; Pers-Kamczyc, E; Karolewski, P	Spatial genetic structure and clonal structure of Prunus serotina during invasive spread
929	No	2018	JOURNAL OF THEORETICAL BIOLOGY	Kazimierski, LD; Kuperman, MN; Wio, HS; Abramson, G	Waves of seed propagation induced by delayed animal dispersion
930	No	2018	NATURE COMMUNICATIONS	Timoteo, S; Correia, M; Rodriguez-Echeverria, S; Freitas, H; Heleno, R	Multilayer networks reveal the spatial structure of seed-dispersal interactions across the Great Rift landscapes
931	No	2018	FOREST ECOLOGY AND MANAGEMENT	Brocardo, CR; Pedrosa, F; Galetti, M	Forest fragmentation and selective logging affect the seed survival and recruitment of a relictual conifer
932	No	2018	PLOS ONE	Kaushik, M; Pejchar, L; Crampton, LH	Potential disruption of seed dispersal in the absence of a native Kauai thrush
933	No	2018	ECOLOGY AND EVOLUTION	Liehrmann, O; Jegoux, F; Guilbert, MA; Isselin-Nondedeu, F; Said, S; Locatelli, Y; Baltzinger, C	Epizoochorous dispersal by ungulates depends on fur, grooming and social interactions
934	Maybe	2018	ACTA OECOLOGICA-INTERNATIONAL JOURNAL OF ECOLOGY	Maldonado, DE; Loayza, AP; Garcia, E; Pacheco, LF	Qualitative aspects of the effectiveness of Culpeo foxes (Lycalopex culpaeus) as dispersers of Prosopis alba (Fabaceae) in a Bolivian dry valley
935	No	2018	PLANT AND SOIL	Shi, WH; Villar-Salvador, P; Jacobs, DF; Li, GL; Jiang, XX	Simulated predation of Quercus variabilis acorns impairs nutrient remobilization and seedling performance irrespective of soil fertility
936	No	2018	FRONTIERS IN ECOLOGY AND EVOLUTION	Palacio, FX; Ordano, M	The Strength and Drivers of Bird-Mediated Selection on Fruit Crop Size: A Meta-Analysis
937	No	2018	JOURNAL OF APPLIED ECOLOGY	Fedriani, JM; Wiegand, T; Ayllon, D; Palomares, F; Suarez-Esteban, A; Grimm, V	Assisting seed dispersers to restore oldfields: An individual-based model of the interactions among badgers, foxes and Iberian pear trees
938	No	2018	PLANT ECOLOGY	Moran-Lopez, T; Valladares, F; Tiribelli, F; Perez-Sepulveda, JE; Traveset, A; Diaz, M	Fragmentation modifies seed trait effects on scatter-hoarders' foraging decisions
939	No	2018	JOURNAL OF THE ROYAL SOCIETY INTERFACE	Cooper, ES; Mosher, MA; Cross, CM; Whitaker, DL	Gyroscopic stabilization minimizes drag on Ruellia ciliatiflora seeds
940	No	2018	BIOTROPICA	Alves, BC; Mendes, CP; Ribeiro, MC	Queen palm fruit selection and foraging techniques of squirrels in the Atlantic Forest
941	Maybe	2018	BIOTROPICA	Costa-Pereira, R; Correa, SB; Galetti, M	Fishing-down within populations harms seed dispersal mutualism
942	No	2018	FRONTIERS IN ECOLOGY AND EVOLUTION	Novak, B; Estes, JA; Shaw, HE; Novak, EV; Shapiro, B	Experimental Investigation of the Dietary Ecology of the Extinct Passenger Pigeon, Ectopistes migratorius
943	Maybe	2018	PLOS ONE	Chaves, OM; Bicca-Marques, JC; Chapman, CA	Quantity and quality of seed dispersal by a large arboreal frugivore in small and large Atlantic forest fragments
944	No	2018	CONSERVATION PHYSIOLOGY	Tarszisz, E; Tomlinson, S; Harrison, ME; Morrogh-Bernard, HC; Munn, AJ	An ecophysiologically informed model of seed dispersal by orangutans: linking animal movement with gut passage across time and space
945	No	2018	PLANT ECOLOGY	Chen, Y; Chen, HC; Zhang, YJ; Yao, H; Yang, WJ; Zhao, YC; Ruan, XD; Xiang, ZF	First evidence of epizoochorous seed dispersal by golden snub-nosed monkeys (Rhinopithecus roxellana) in temperate forest
946	No	2018	ECOLOGICAL APPLICATIONS	Egerer, MH; Fricke, EC; Rogers, HS	Seed dispersal as an ecosystem service: frugivore loss leads to decline of a socially valued plant, Capsicum frutescens
947	Yes	2018	ACTA OECOLOGICA-INTERNATIONAL JOURNAL OF ECOLOGY	Hai, BT; Chen, J; McConkey, KR; Dayananda, SK	Gibbons (Nomascus gabriellae) provide key seed dispersal for the Pacific walnut (Dracontomelon dao), in Asia's lowland tropical forest
948	Maybe	2018	GLOBAL ECOLOGY AND CONSERVATION	Mahandran, V; Murugan, CM; Marimuthu, G; Nathan, PT	Seed dispersal of a tropical deciduous Mahua tree, Madhuca latifolia (Sapotaceae) exhibiting bat-fruit syndrome by pteropodid bats
949	No	2018	AVIAN RESEARCH	Li, N; Wang, Z; Li, XH; Li, ZH	Bird functional traits affect seed dispersal patterns of China's endangered trees across different disturbed habitats
950	No	2018	PLOS ONE	Kleyheeg, E; Claessens, M; Soons, MB	Interactions between seed traits and digestive processes determine the germinability of bird-dispersed seeds
951	No	2018	PROCEEDINGS OF THE ROYAL SOCIETY B-BIOLOGICAL SCIENCES	Jacobsen, RM; Sverdrup-Thygeson, A; Kauserud, H; Birkemoe, T	Revealing hidden insect - fungus interactions; moderately specialized, modular and anti-nested detritivore networks
952	No	2018	BIOLOGICAL REVIEWS	Zwolak, R	How intraspecific variation in seed-dispersing animals matters for plants
953	No	2018	INSECTES SOCIAUX	Tarsa, C; McMillan, A; Warren, RJ	Plant pathogenic fungi decrease in soil inhabited by seed-dispersing ants
954	No	2018	OECOLOGIA	Garrote, PJ; Calvo, G; Zywiec, M; Delibes, M; Suarez-Esteban, A; Fedriani, JM	Strong among population variation in frugivory strength by functional diverse frugivores: a 'reciprocal translocation' experiment
955	No	2018	JOURNAL OF ECOLOGY	Chanthorn, W; Wiegand, T; Getzin, S; Brockelman, WY; Nathalang, A	Spatial patterns of local species richness reveal importance of frugivores for tropical forest diversity
956	Maybe	2018	WEED RESEARCH	Abbas, AM; Mancilla-Leyton, JM; Castillo, JM	Can camels disperse seeds of the invasive tree Prosopis juliflora?
957	No	2018	OIKOS	Plue, J; Cousins, SAO	Seed dispersal in both space and time is necessary for plant diversity maintenance in fragmented landscapes
958	No	2018	ECOLOGY AND EVOLUTION	Carpenter, JK; Kelly, D; Moltchanova, E; O'Donnell, CFJ	Introduction of mammalian seed predators and the loss of an endemic flightless bird impair seed dispersal of the New Zealand tree Elaeocarpus dentatus
959	Yes	2018	AFRICAN JOURNAL OF ECOLOGY	Haurez, B; Tagg, N; Petre, CA; Brostaux, Y; Boubady, A; Doucet, JL	Seed dispersal effectiveness of the western lowland gorilla (Gorilla gorilla gorilla) in Gabon
960	No	2018	INTERNATIONAL JOURNAL OF PRIMATOLOGY	Razafindratsima, OH; Sato, H; Tsuji, Y; Culot, L	Advances and Frontiers in Primate Seed Dispersal
961	No	2018	INTERNATIONAL JOURNAL OF PRIMATOLOGY	Valenta, K; Nevo, O; Chapman, CA	Primate Fruit Color: Useful Concept or Alluring Myth?
962	No	2018	INTERNATIONAL JOURNAL OF PRIMATOLOGY	Tsuji, Y; Su, HH	Macaques as Seed Dispersal Agents in Asian Forests: A Review
963	Maybe	2018	INTERNATIONAL JOURNAL OF PRIMATOLOGY	Sato, H	Predictions of Seed Shadows Generated by Common Brown Lemurs (Eulemur fulvus) and Their Relationship to Seasonal Behavioral Strategies
964	Yes	2018	INTERNATIONAL JOURNAL OF PRIMATOLOGY	McConkey, KR	Seed Dispersal by Primates in Asian Habitats: From Species, to Communities, to Conservation
965	No	2018	ECOLOGY AND EVOLUTION	Campos, CM; Velez, S; Miguel, MF; Papu, S; Cona, MI	Studying the quantity component of seed dispersal effectiveness from exclosure treatments and camera trapping
966	Maybe	2018	INTERNATIONAL JOURNAL OF PRIMATOLOGY	Culot, L; Huynen, MC; Heymann, EW	Primates and Dung Beetles: Two Dispersers Are Better than One in Secondary Forest
967	No	2018	INTERNATIONAL JOURNAL OF PRIMATOLOGY	Chapman, CA; Dunham, AE	Primate Seed Dispersal and Forest Restoration: An African Perspective for a Brighter Future
968	No	2018	INTERNATIONAL JOURNAL OF PRIMATOLOGY	Andresen, E; Arroyo-Rodriguez, V; Ramos-Robles, M	Primate Seed Dispersal: Old and New Challenges
969	No	2018	JOURNAL OF ECOLOGY	Beckman, NG; Bullock, JM; Salguero-Gomez, R	High dispersal ability is related to fast life-history strategies
970	No	2018	MAMMALIA	Silva, MAF; Verona, CE; Conde, M; Pires, AS	Frugivory and potential seed dispersal by the exotic-invasive marmoset Callithrix jacchus (Primates, Callitrichidae) in an urban Atlantic Forest, Rio de Janeiro, Brazil
971	Maybe	2018	BOTANY	Vergara-Tabares, DL; Whitworth-Hulse, JI; Funes, G	Germination response of Lithraea molleoides seeds is similar after passage through the guts of several avian and a single mammalian disperser
972	No	2018	RESTORATION ECOLOGY	Rehm, EM; Chojnacki, J; Rogers, HS; Savidge, JA	Differences among avian frugivores in seed dispersal to degraded habitats
973	No	2018	RESTORATION ECOLOGY	Tabeni, S; Miguel, MF; Campos, CM; Cona, M	Small mammal abundance and seed predation across boundaries in a restored-grazed woodland interface
974	Yes	2018	JOURNAL OF TROPICAL ECOLOGY	Pizo, MA; Camargo, PHSA	Temporal dynamics in the effectiveness of seed dispersal by birds visiting a tropical tree
975	No	2018	ORNITHOLOGICAL SCIENCE	Yoshikawa, T; Higuchi, H	Invasion of the loquat Eriobotrya japonica into urban areas of central Tokyo facilitated by crows
976	No	2018	AMERICAN JOURNAL OF BOTANY	Hervias-Parejo, S; Traveset, A	Pollination effectiveness of opportunistic Galapagos birds compared to that of insects: From fruit set to seedling emergence
977	No	2018	JOURNAL OF ANIMAL ECOLOGY	Simmons, BI; Sutherland, WJ; Dicks, LV; Albrecht, J; Farwig, N; Garcia, D; Jordano, P; Gonzalez-Varo, JP	Moving from frugivory to seed dispersal: Incorporating the functional outcomes of interactions in plant-frugivore networks
978	No	2018	OIKOS	Garcia-Cervigon, AI; Zywiec, M; Delibes, M; Suarez-Esteban, A; Perea, R; Fedriani, JM	Microsites of seed arrival: spatio-temporal variations in complex seed-disperser networks
979	Maybe	2018	ORNITHOLOGICAL SCIENCE	Kato, D; Koike, S	The dispersal effectiveness of avian species in Japanese temperate forest
980	Yes	2018	PLOS ONE	McConkey, KR; Nathalang, A; Brockelman, WY; Saralamba, C; Santon, J; Matmoon, U; Somnuk, R; Srinoppawan, K	Different megafauna vary in their seed dispersal effectiveness of the megafaunal fruit Platymitra macrocarpa (Annonaceae)
981	No	2018	PROCEEDINGS OF THE NATIONAL ACADEMY OF SCIENCES OF THE UNITED STATES OF AMERICA	Robertson, EP; Fletcher, RJ; Cattau, CE; Udell, BJ; Reichert, BE; Austin, JD; Valle, D	Isolating the roles of movement and reproduction on effective connectivity alters conservation priorities for an endangered bird
982	No	2018	PLOS ONE	Guerra, TJ; Messeder, JVS; Arruda, AAJ; Fuzessy, LF; Dayrell, RLC; Neves, FS; Silveira, FAO	Handling by avian frugivores affects diaspore secondary removal
983	No	2018	AFRICAN JOURNAL OF ECOLOGY	Tosso, F; Cherchye, G; Hardy, OJ; Dainou, K; Lognay, G; Tagg, N; Haurez, B; Souza, A; Heuskin, S; Doucet, JL	Characterization of animal communities involved in seed dispersal and predation of Guibourtia tessmannii (Harms) J.Leonard, a species newly listed on AppendixII of CITES
984	No	2018	BIOTROPICA	Aliyu, B; Thia, JA; Moltchanova, E; Forget, PM; Chapman, HM	Forest disturbance and seasonal food availability influence a conditional seed dispersal mutualism
985	No	2018	POLAR RESEARCH	Green, AJ; Lovas-Kiss, A; Stroud, RA; Tierney, N; Fox, AD	Plant dispersal by Canada geese in Arctic Greenland
986	No	2018	REVISTA CHILENA DE HISTORIA NATURAL	Cares, RA; Saez-Cordovez, C; Valiente-Banuet, A; Medel, R; Botto-Mahan, C	Frugivory and seed dispersal in the endemic cactus Eulychnia acida: extending the anachronism hypothesis to the Chilean Mediterranean ecosystem
987	No	2018	FUNCTIONAL ECOLOGY	Moran-Lopez, T; Carlo, TA; Amico, G; Morales, JM	Diet complementation as a frequency-dependent mechanism conferring advantages to rare plants via dispersal
988	No	2018	ACTA OECOLOGICA-INTERNATIONAL JOURNAL OF ECOLOGY	Schuber, SC; Pesendorfer, MB; Koenig, WD	Context-dependent post-dispersal predation of acorns in a California oak community
989	No	2018	AFRICAN JOURNAL OF WILDLIFE RESEARCH	Tew, E; Landman, M; Kerley, GIH	The contribution of the chacma baboon to seed dispersal in the eastern Karoo, South Africa
990	Yes	2018	PERSPECTIVES IN PLANT ECOLOGY EVOLUTION AND SYSTEMATICS	Cui, JF; Chen, WW; Newman, C; Han, WW; Buesching, CD; Macdonald, DW; Xie, ZQ; Zhou, YB	Roads disrupt rodent scatter-hoarding seed-dispersal services: implication for forest regeneration
991	Yes	2018	BIOTROPICA	Pena-Egana, M; Loayza, AP; Squeo, FA	Are pulp consumers effective seed dispersers? Tests with a large-seeded tropical relict tree
992	No	2018	ACTA OECOLOGICA-INTERNATIONAL JOURNAL OF ECOLOGY	Fuzessy, LF; Janson, C; Silveira, FAO	Effects of seed size and frugivory degree on dispersal by Neotropical frugivores
993	No	2018	AMERICAN JOURNAL OF BOTANY	Miller, CN; Kwit, C	Overall seed dispersal effectiveness is lower in endemic Trillium species than in their widespread congeners
994	No	2018	AUSTRAL ECOLOGY	Young, LM; Kelly, D	Effects of seed dispersal and microsite features on seedling establishment in New Zealand fleshy-fruited perennial mountain plants
995	No	2018	ECOGRAPHY	Bomfim, JD; Guimaraes, PR; Peres, CA; Carvalho, G; Cazetta, E	Local extinctions of obligate frugivores and patch size reduction disrupt the structure of seed dispersal networks
996	No	2018	ECOLOGY AND EVOLUTION	LaBonte, NR; Woeste, KE	Pooled whole-genome sequencing of interspecific chestnut (Castanea) hybrids reveals loci associated with differences in caching behavior of fox squirrels (Sciurus niger L.)
997	No	2018	ECOLOGY AND EVOLUTION	Kleyheeg, E; Nolet, BA; Otero-Ojea, S; Soons, MB	A mechanistic assessment of the relationship between gut morphology and endozoochorous seed dispersal by waterfowl
998	No	2018	FUNCTIONAL ECOLOGY	Liu, YJ; Zhang, XQ; van Kleunen, M	Increases and fluctuations in nutrient availability do not promote dominance of alien plants in synthetic communities of common natives
999	No	2018	PLANT ECOLOGY	Tanaka, K; Haramoto, S; Tokuda, M	Differences in reward removal efficiency and its consequences for seed germination in the ant-dispersed sedge Carex tristachya (Cyperaceae)
1000	Maybe	2018	BIODIVERSITY AND CONSERVATION	Martin-Albarracin, VL; Nunez, MA; Amico, GC	Non-redundancy in seed dispersal and germination by native and introduced frugivorous birds: implications of invasive bird impact on native plant communities
1001	No	2018	ECOLOGICAL APPLICATIONS	Morante, JC; Arroyo-Rodriguez, V; Pessoa, MD; Cazetta, E; Faria, D	Direct and cascading effects of landscape structure on tropical forest and non-forest frugivorous birds
1002	No	2018	ECOLOGY	Boeken, BR	Competition for microsites during recruitment in semiarid annual plant communities
1003	No	2018	REVISTA MEXICANA DE BIODIVERSIDAD	Perez-Cadavid, A; Rojas-Soto, OR; Bonilla-Moheno, M	Effect of seed ingestion by birds on the germination of understorey species in cloud forest
1004	No	2018	SEED SCIENCE RESEARCH	Karimi, S; Hemami, MR; Esfahani, MT; Akhani, H; Baltzinger, C	Complementary endozoochorous seed dispersal by large mammals in the Golestan National Park, Iran
1005	No	2019	DIVERSITY AND DISTRIBUTIONS	Plue, J; Aavik, T; Cousins, SAO	Grazing networks promote plant functional connectivity among isolated grassland communities
1006	No	2019	CANADIAN JOURNAL OF ZOOLOGY	Yang, YQ; Zhang, YH; Deng, YH; Yi, XF	Endozoochory by granivorous rodents in seed dispersal of green fruits
1007	No	2019	ECOSPHERE	Kuprewicz, EK; Garcia-Robledo, C	Deciphering seed dispersal decisions: Size, not tannin content, drives seed fate and survival in a tropical forest
1008	No	2019	INTEGRATIVE ZOOLOGY	Zhang, B; Chen, XN; Steele, MA; Li, JG; Chang, G	Effects of insect infestation on rodent-mediated dispersal of Quercus aliena: results from field and enclosure experiments
1009	No	2019	ARDEOLA-INTERNATIONAL JOURNAL OF ORNITHOLOGY	Molina-Morales, M; Albaladejo, G; Castro, J	CACHE MARKING UNDER FIELD CONDITIONS DOES NOT AFFECT NUT RECOVERY RATE BY THE EURASIAN MAGPIE PICA PICA, A SCATTER-HOARDER CORVID
1010	Yes	2019	MOLECULAR ECOLOGY	Gonzalez-Varo, JP; Arroyo, JM; Jordano, P	The timing of frugivore-mediated seed dispersal effectiveness
1011	No	2019	RAFFLES BULLETIN OF ZOOLOGY	Ong, L; McConkey, K; Solana-Mena, A; Campos-Arceiz, A	Elephant frugivory and wild boar seed predation of Irvingia malayana, a large-fruited tree, in a rainforest of Peninsular Malaysia
1012	No	2019	BIOTA NEOTROPICA	Cabral, SD; Freitas, ID; Morlanes, V; Katzenberger, M; Calabuig, C	Potential seed dispersers: a new facet of the ecological role of Boa constrictor constrictor Linnaeus 1758
1013	No	2019	FLORESTA E AMBIENTE	Silva, BF; Azevedo, IHF; Mayhe-Nunes, A; Breier, T; de Freitas, AFN	Ants Promote Germination of the Tree Guarea guidonia by Cleaning its Seeds
1014	Maybe	2019	WILDLIFE BIOLOGY	Beirne, C; Nunez, CL; Baldino, M; Kim, S; Knorr, J; Minich, T; Jin, LR; Xiao, SY; Mbamy, W; Obiang, GN; Masseloux, J; Nkoghe, T; Ebanega, MO; Rundel, C; Wright, JP; Poulsen, JR	Estimation of gut passage time of wild, free roaming forest elephants
1015	No	2019	PROCEEDINGS OF THE ROYAL SOCIETY B-BIOLOGICAL SCIENCES	Rehm, E; Fricke, E; Bender, J; Savidge, J; Rogers, H	Animal movement drives variation in seed dispersal distance in a plant - animal network
1016	No	2019	TREE GENETICS & GENOMES	Caignard, T; Delzon, S; Bodenes, C; Dencausse, B; Kremer, A	Heritability and genetic architecture of reproduction-related traits in a temperate oak species
1017	No	2019	BIOLOGICAL INVASIONS	Devenish, AJM; Gomez, C; Bridle, JR; Newton, RJ; Sumner, S	Invasive ants take and squander native seeds: implications for native plant communities
1018	No	2019	ACTA OECOLOGICA-INTERNATIONAL JOURNAL OF ECOLOGY	Crestani, AC; Mello, MAR; Cazetta, E	Interindividual variations in plant and fruit traits affect the structure of a plant-frugivore network
1019	Maybe	2019	ECOLOGY AND EVOLUTION	Vazquez-Castillo, S; Miranda-Jacome, A; Inzunza, ER	Patterns of frugivory in the columnar cactus Pilosocereus leucocephalusPalabras clave
1020	No	2019	ECOSPHERE	Tessier, JT	Evidence of capacity for water dispersal in Acer saccharum
1021	No	2019	FOREST ECOLOGY AND MANAGEMENT	Wrobel, A; Zwolak, R	Habitat-dependent seed dispersal of an introduced tree species by native rodents
1022	No	2019	FOREST ECOLOGY AND MANAGEMENT	Chen, WW; Xie, ZQ; Zhou, YB	Proximity to roads reduces acorn dispersal effectiveness by rodents: Implication for forest regeneration and management
1023	No	2019	PROCEEDINGS OF THE ROYAL SOCIETY B-BIOLOGICAL SCIENCES	Chmielewski, MW; Eppley, SM	Forest passerines as a novel dispersal vector of viable bryophyte propagules
1024	No	2019	JOURNAL OF ECOLOGY	Makoto, K; Wilson, SD	When and where does dispersal limitation matter in primary succession?
1025	Maybe	2019	JOURNAL OF ECOLOGY	Fricke, EC; Bender, J; Rehm, EM; Rogers, HS	Functional outcomes of mutualistic network interactions: A community-scale study of frugivore gut passage on germination
1026	No	2019	NEW PHYTOLOGIST	Saatkamp, A; Cochrane, A; Commander, L; Guja, LK; Jimenez-Alfaro, B; Larson, J; Nicotra, A; Poschlod, P; Silveira, FAO; Cross, AT; Dalziell, EL; Dickie, J; Erickson, TE; Fidelis, A; Fuchs, A; Golos, PJ; Hope, M; Lewandrowski, W; Merritt, DJ; Miller, B; Miller, RG; Offord, CA; Ooi, MKJ; Satyanti, A; Sommerville, KD; Tangney, R; Tomlinson, S; Turner, S; Walck, JL	A research agenda for seed-trait functional ecology
1027	No	2019	PLANT BIOLOGY	Jaca, J; Nogales, M; Traveset, A	Reproductive success of the Canarian Echium simplex (Boraginaceae) mediated by vertebrates and insects
1028	No	2019	FRONTIERS IN ECOLOGY AND EVOLUTION	Gelmi-Candusso, TA; Hamalainen, AM	Seeds and the City: The Interdependence of Zoochory and Ecosystem Dynamics in Urban Environments
1029	No	2019	FRONTIERS IN ECOLOGY AND EVOLUTION	Valido, A; Olesen, JM	Frugivory and Seed Dispersal by Lizards: A Global Review
1030	No	2019	FRONTIERS IN ECOLOGY AND EVOLUTION	Baltzinger, C; Karimi, S; Shukla, U	Plants on the Move: Hitch-Hiking With Ungulates Distributes Diaspores Across Landscapes
1031	No	2019	FRONTIERS IN ECOLOGY AND EVOLUTION	Coughlan, NE; Dickey, JWE; Cuthbert, RN; Kelly, TC; Jansen, MAK; Dick, JTA	Driver's Seat: Understanding Divergent Zoochorous Dispersal of Propagules
1032	No	2019	CONSERVATION BIOLOGY	Baker, DJ; Garnett, ST; O'Connor, J; Ehmke, G; Clarke, RH; Woinarski, JCZ; McGeoch, MA	Conserving the abundance of nonthreatened species
1033	No	2019	FOREST ECOLOGY AND MANAGEMENT	Pelaez, M; Dirzo, R; Fernandes, GW; Perea, R	Nurse plant size and biotic stress determine quantity and quality of plant facilitation in oak savannas
1034	No	2019	ANIMAL BEHAVIOUR	Feldman, M; Ferrandiz-Rovira, M; Espelta, JM; Munoz, A	Evidence of high individual variability in seed management by scatter-hoarding rodents: does 'personality' matter?
1035	No	2019	MAMMAL STUDY	Nago, R; Kobayashi, S; Kinjo, T; Ogimi, K; Sinjo, A; Namisato, S; Futamatagawa, A; Higa, G; Izawa, M	Seed feeding behavior of Diplothrix legata (Muridae: Rodentia): Effects on germination of five plants in Okinawajima Island, Japan
1036	No	2019	GLOBAL ECOLOGY AND CONSERVATION	Bai, YP; Chen, Y; Chen, HC; Yao, H; Yang, WJ; Ruan, XD; Xiang, ZF	Seed predation and passage time through the digestive tract of captive golden snub-nosed monkeys (Rhinopithecus roxellana)
1037	No	2019	AOB PLANTS	Aslan, C; Beckman, NG; Rogers, HS; Bronstein, J; Zurell, D; Hartig, F; Shea, K; Pejchar, L; Neubert, M; Poulsen, J; HilleRisLambers, J; Miriti, M; Loiselle, B; Effiom, E; Zambrano, J; Schupp, G; Pufal, G; Johnson, J; Bullock, JM; Brodie, J; Bruna, E; Cantrell, RS; Decker, R; Fricke, E; Gurski, K; Hastings, A; Kogan, O; Razafindratsima, O; Sandor, M; Schreiber, S; Snell, R; Strickland, C; Zhou, Y	Employing plant functional groups to advance seed dispersal ecology and conservation
1038	Maybe	2019	JOURNAL OF MAMMALOGY	Vander Wall, SB	Seed harvest by scatter-hoarding yellow pine chipmunks (Tamias amoenus)
1039	No	2019	JOURNAL OF ECOLOGY	Muller-Landau, HC; Visser, MD	How do lianas and vines influence competitive differences and niche differences among tree species? Concepts and a case study in a tropical forest
1040	No	2019	JOURNAL OF ECOLOGY	Zeng, D; Swihart, RK; Zhao, YH; Si, XF; Ding, P	Cascading effects of forested area and isolation on seed dispersal effectiveness of rodents on subtropical islands
1041	No	2019	OIKOS	Wilcots, ME; Taylor, BN; Kuprewicz, EK; Menge, DNL	Small traits with big consequences: how seed traits of nitrogen-fixing plants might influence ecosystem nutrient cycling
1042	Maybe	2019	INTEGRATIVE ZOOLOGY	Pereira, L; Vasques, A; Maia, P; Ramos Pereira, MJ; Fonseca, C; Matos, M	Native and exotic seed dispersal by the stone marten (Martes foina): implications for the regeneration of a relict climactic forest in central Portugal
1043	Yes	2019	FRONTIERS IN ECOLOGY AND EVOLUTION	Munoz-Gallego, R; Fedriani, JM; Traveset, A	Non-native Mammals Are the Main Seed Dispersers of the Ancient Mediterranean Palm Chamaerops humilis L. in the Balearic Islands: Rescuers of a Lost Seed Dispersal Service?
1044	Maybe	2019	BIOLOGICAL REVIEWS	Gomez, JM; Schupp, EW; Jordano, P	Synzoochory: the ecological and evolutionary relevance of a dual interaction
1045	Yes	2019	PERSPECTIVES IN PLANT ECOLOGY EVOLUTION AND SYSTEMATICS	Camargo, PHSA; Rodrigues, SBM; Piratelli, AJ; Oliveira, PS; Christianini, AV	Interhabitat variation in diplochory: Seed dispersal effectiveness by birds and ants differs between tropical forest and savanna
1046	Maybe	2019	PAKISTAN JOURNAL OF ZOOLOGY	Wang, GH; Yang, ZX; Chen, P; Tang, WN; Lu, CH	Seed Dispersal of an Endangered Kmeria septentrionalis by Frugivorous Birds in a Karst Habitat
1047	No	2019	OIKOS	Yoshikawa, T; Kawakami, K; Masaki, T	Allometric scaling of seed retention time in seed dispersers and its application to estimation of seed dispersal potentials of theropod dinosaurs
1048	No	2019	ECOLOGY LETTERS	Chen, SC; Tamme, R; Thomson, FJ; Moles, AT	Seeds tend to disperse further in the tropics
1049	No	2019	REVISTA DE BIOLOGIA TROPICAL	Luque, FJ; Pinilla, GA	Juveniles of the overexploited Amazonian fish Colossoma macropomum (Characiformes: Serrasalmidae) as potential seed dispersers of Cecropia spp.
1050	Yes	2019	PLOS ONE	Nakabayashi, M; Inoue, Y; Ahmad, AH; Izawa, M	Limited directed seed dispersal in the canopy as one of the determinants of the low hemi-epiphytic figs' recruitments in Bornean rainforests
1051	No	2019	MAMMAL REVIEW	Saldana-Vazquez, RA; Castano, JH; Baldwin, J; Perez-Torres, J	Does seed ingestion by bats enhance germination? A new meta-analysis 15years later
1052	No	2019	OECOLOGIA	Rumeu, B; Alvarez-Villanueva, M; Arroyo, JM; Gonzalez-Varo, JP	Interspecific competition for frugivores: population-level seed dispersal in contrasting fruiting communities
1053	No	2019	ECOSPHERE	Woods, NN; Dows, BL; Goldstein, EB; Moore, LJ; Young, DR; Zinnert, JC	Interaction of seed dispersal and environmental filtering affects woody encroachment patterns in coastal grassland
1054	No	2019	SCIENTIFIC REPORTS	Chanthorn, W; Hartig, F; Brockelman, WY; Srisang, W; Nathalang, A; Santon, J	Defaunation of large-bodied frugivores reduces carbon storage in a tropical forest of Southeast Asia
1055	No	2019	JOURNAL OF BIOGEOGRAPHY	Telleria, JL	Constraints on fruit tracking by birds at the range edge
1056	No	2019	FOREST ECOLOGY AND MANAGEMENT	Wang, ZY; Wang, B; Yi, XF; Yan, C; Zhang, ZB; Cao, L	Re-caching behaviour of rodents improves seed dispersal effectiveness: Evidence from seedling establishment
1057	No	2019	FRONTIERS IN ECOLOGY AND EVOLUTION	Delibes, M; Castaneda, I; Fedriani, JM	Spitting Seeds From the Cud: A Review of an Endozoochory Exclusive to Ruminants
1058	No	2019	BIOTROPICA	Cazetta, E; Ribeiro, DSA; Cassano, CR; Faria, D; Dodonov, P; Baumgarten, JE	Forest amount, not structure, influences fruit removal of two pioneer species in Atlantic forest remnants
1059	No	2019	ECOLOGY AND EVOLUTION	Gelmi-Candusso, TA; Bialozyt, R; Slana, D; Gomez, RZ; Heymann, EW; Heer, K	Estimating seed dispersal distance: A comparison of methods using animal movement and plant genetic data on two primate-dispersed Neotropical plant species
1060	No	2019	JOURNAL OF MAMMALOGY	Nelson, DL; Kellner, KF; Swihart, RK	Rodent population density and survival respond to disturbance induced by timber harvest
1061	Maybe	2019	JOURNAL OF ARID ENVIRONMENTS	Escribano-Avila, G	Non-specialized frugivores as key seed dispersers in dry disturbed environments: An example with a generalist neotropical mesocarnivore
1062	No	2019	FUNCTIONAL ECOLOGY	Chen, SC; Pahlevani, AH; Malikova, L; Riina, R; Thomson, FJ; Giladi, I	Trade-off or coordination? Correlations between ballochorous and myrmecochorous phases of diplochory
1063	Yes	2019	JOURNAL OF ANIMAL ECOLOGY	Naniwadekar, R; Chaplod, S; Datta, A; Rathore, A; Sridhar, H	Large frugivores matter: Insights from network and seed dispersal effectiveness approaches
1064	No	2019	SYSTEMATIC BOTANY	Vasconcelos, TNC; Prenner, G; Lucas, EJ	A Systematic Overview of the Floral Diversity in Myrteae (Myrtaceae)
1065	No	2019	AVIAN BIOLOGY RESEARCH	Palacio, FX	Seed dispersal effectiveness by frugivorous birds: Identifying functional equivalent species in bird assemblages
1066	No	2019	AOB PLANTS	Snell, RS; Beckman, NG; Fricke, E; Loiselle, BA; Carvalho, CS; Jones, LR; Lichti, NI; Lustenhouwer, N; Schreiber, SJ; Strickland, C; Sullivan, LL; Cavazos, BR; Giladi, I; Hastings, A; Holbrook, KM; Jongejans, E; Kogan, O; Montano-Centellas, F; Rudolph, J; Rogers, HS; Zwolak, R; Schupp, EW	Consequences of intraspecific variation in seed dispersal for plant demography, communities, evolution and global change
1067	No	2019	ROYAL SOCIETY OPEN SCIENCE	Carpenter, JK; O'Donnell, CFJ; Moltchanova, E; Kelly, D	Long seed dispersal distances by an inquisitive flightless rail (Gallirallus australis) are reduced by interaction with humans
1068	No	2019	AOB PLANTS	Beckman, NG; Asian, CE; Rogers, HS; Kogan, O; Bronstein, JL; Bullock, JM; Hartig, F; HilleRisLambers, J; Zhou, Y; Zurell, D; Brodie, JF; Bruna, EM; Cantrell, RS; Decker, RR; Efiom, E; Fricke, EC; Gurski, K; Hastings, A; Johnson, JS; Loiselle, BA; Miriti, MN; Neubert, MG; Pejchar, L; Poulsen, JR; Pufal, G; Razafindratsima, OH; Sandor, ME; Shea, K; Schreiber, S; Schupp, EW; Snell, RS; Strickland, C…	Advancing an interdisciplinary framework to study seed dispersal ecology
1069	No	2019	ECOLOGY LETTERS	Brehm, AM; Mortelliti, A; Maynard, GA; Zydlewski, J	Land-use change and the ecological consequences of personality in small mammals
1070	No	2019	REVISTA DE BIOLOGIA TROPICAL	Peris, JE; Malara, TM; Borges, R; Falconi, JR; Pena, L; Fedriani, JM	Reunion overseas: introduced wild boars and cultivated orange trees interact in the Brazilian Atlantic Forest
1071	No	2019	BIOTROPICA	Kiepiel, I; Johnson, SD	Spit it out: Monkeys disperse the unorthodox and toxic seeds of Clivia miniata (Amaryllidaceae)
1072	No	2019	AGRICULTURAL AND FOREST METEOROLOGY	Wang, J; Yan, QL; Lu, DL; Diao, MM; Yan, T; Sun, YR; Yu, LZ; Zhu, JJ	Effects of microhabitat on rodent-mediated seed dispersal in monocultures with thinning treatment
1073	No	2019	FOREST ECOLOGY AND MANAGEMENT	Bastias, CC; Moran-Lopez, T; Valladares, F; Benavides, R	Seed size underlies the uncoupling in species composition between canopy and recruitment layers in European forests
1074	No	2019	ACTA OECOLOGICA-INTERNATIONAL JOURNAL OF ECOLOGY	Gestich, CC; Nagy-Reis, MB; Caselli, CB	From dropping to dropping: The contribution of a small primate to seed dispersal in Atlantic Forest
1075	No	2019	FLORA	Spennemann, DHR	The connective potential of vertebrate vectors responsible for the dispersal of the Canary Island date palm (Phoenix canariensis)
1076	No	2019	AOB PLANTS	Rogers, HS; Beckman, NG; Hartig, F; Johnson, JS; Pufal, G; Shea, K; Zurell, D; Bullock, JM; Cantrell, RS; Loiselle, B; Pejchar, L; Razafindratsima, OH; Sandor, ME; Schupp, EW; Strickland, WC; Zambrano, J	The total dispersal kernel: a review and future directions
1077	No	2019	PEERJ	Acosta-Rojas, DC; Jimenez-Franco, MV; Zapata-Perez, VM; De la Rua, P; Martinez-Lopez, V	An integrative approach to discern the seed dispersal role of frugivorous guilds in a Mediterranean semiarid priority habitat
1078	No	2020	BIOLOGICAL REVIEWS	Falcon, W; Moll, D; Hansen, DM	Frugivory and seed dispersal by chelonians: a review and synthesis
1079	No	2020	NEW ZEALAND JOURNAL OF BOTANY	Pegman, APM	Seed dispersal as an ecosystem service by a keystone avian frugivore in New Zealand
1080	Yes	2019	BIOTROPICA	Pedrosa, F; Berce, W; Levi, T; Pires, M; Galetti, M	Seed dispersal effectiveness by a large-bodied invasive species in defaunated landscapes
1081	Maybe	2020	ECOLOGY LETTERS	Yang, XF; Yan, C; Gu, HF; Zhang, ZB	Interspecific synchrony of seed rain shapes rodent-mediated indirect seed-seed interactions of sympatric tree species in a subtropical forest
1082	No	2019	JOURNAL OF ARID ENVIRONMENTS	Miranda, A; Vasquez, IA; Becerra, P; Smith-Ramirez, C; Delpiano, CA; Hernandez-Moreno, A; Altamirano, A	Traits of perch trees promote seed dispersal of endemic fleshy-fruit species in degraded areas of endangered Mediterranean ecosystems
1083	Yes	2019	BIOTROPICA	Sasha Cárdenas; María Ángela Echeverry-Galvis; Pablo R. Stevenson	Seed dispersal effectiveness by oilbirds (Steatornis caripensis) in the Southern Andes of Colombia

## Sheet: 2 Expanded Search
EXPANDED SEARCH
Search Engine: Web of Science
This is a combined list of multiple searches: a rerun of the orignal search terms, a keyword search, and a search for papers citing any paper that cited Schupp that itself was cited more than 200 times and included one of the keywords from the first search.
Search 1:	CITED AUTHOR: (Eugene Schupp OR SCHUPP EUGENE W OR SCHUPP EUGENE) AND CITED WORK: (New Phytologist OR NEW PHYTOLOGIST) AND CITED YEAR: (2010) AND CITED TITLE: (Seed dispersal effectiveness revisited: a conceptual review); Timespan: All years. Indexes: SCI-EXPANDED, SSCI, A&HCI, ESCI.
Search 2:	CITED AUTHOR: (SCHUPP EUGENE OR SCHUPP EUGENE W) AND CITED WORK: (VEGETATIO) AND CITED YEAR: (1993) AND CITED TITLE: (Quantity, quality and the effectiveness of seed dispersal by animals); Timespan: All years. Indexes: SCI-EXPANDED, SSCI, A&HCI, ESCI.
Search 3:	CITED YEAR: (1993) AND CITED TITLE: (Quantity, quality and the effectiveness of seed dispersal by animals); Timespan: All years. Indexes: SCI-EXPANDED, SSCI, A&HCI, ESCI.
Search 4:	CITED YEAR: (2010) AND CITED TITLE: (Seed dispersal effectiveness revisited: a conceptual review); Timespan: All years. Indexes: SCI-EXPANDED, SSCI, A&HCI, ESCI.
Search 5:	ALL FIELDS: ("seed* dispers* effectiveness") OR ALL FIELDS: ("seed* dispers* efficiency"); Timespan: All years. Indexes: SCI-EXPANDED, SSCI, A&HCI, ESCI.
Search 6:	CITED YEAR: (2012) AND CITED TITLE: (Costs of Dispersal); Timespan: All years. Indexes: SCI-EXPANDED, SSCI, A&HCI, ESCI. Then: "seed* dispers* effectiveness" OR "seed* dispers* efficiency".
Search 7:	CITED YEAR: (2012) AND CITED TITLE: (Seed Dispersal in Changing Landscapes); Timespan: All years. Indexes: SCI-EXPANDED, SSCI, A&HCI, ESCI. Then: "seed* dispers* effectiveness" OR "seed* dispers* efficiency".
Search 8:	CITED YEAR: (2012) AND CITED AUTHOR: (Hagen) AND CITED TITLE: (Biodiversity, Species Interactions and Ecological Networks in a Fragmented World); Timespan: All years. Indexes: SCI-EXPANDED, SSCI, A&HCI, ESCI. Then: "seed* dispers* effectiveness" OR "seed* dispers* efficiency".
Search 9:	CITED YEAR: (2015) AND CITED TITLE: (The ecophysiology of seed persistence: a mechanistic view of the journey to germination or demise); Timespan: All years. Indexes: SCI-EXPANDED, SSCI, A&HCI, ESCI. Then: "seed* dispers* effectiveness" OR "seed* dispers* efficiency".
Search 10:	CITED YEAR: (1994) AND CITED AUTHOR: (Chambers) AND CITED TITLE: (A Day In The Life Of A Seed - Movements And Fates Of Seeds And Their Implications For Natural And Managed Systems); Timespan: All years. Indexes: SCI-EXPANDED, SSCI, A&HCI, ESCI. Then: "seed* dispers* effectiveness" OR "seed* dispers* efficiency".
Search 11:	CITED YEAR: (1995) AND CITED TITLE: (Seed Seedling Conflicts, Habitat Choice, And Patterns Of Plant Recruitment); Timespan: All years. Indexes: SCI-EXPANDED, SSCI, A&HCI, ESCI. Then: "seed* dispers* effectiveness" OR "seed* dispers* efficiency".
Search 12:	CITED YEAR: (1995) AND CITED TITLE: (Spatial Patterns Of Seed Dispersal And The Unification Of Plant-Population Ecology); Timespan: All years. Indexes: SCI-EXPANDED, SSCI, A&HCI, ESCI. Then: "seed* dispers* effectiveness" OR "seed* dispers* efficiency".
Search 13:	CITED YEAR: (2000) AND CITED TITLE: (Recruitment dynamics of a fleshy-fruited plant (Olea europaea): connecting patterns of seed dispersal to seedling establishment); Timespan: All years. Indexes: SCI-EXPANDED, SSCI, A&HCI, ESCI. Then: "seed* dispers* effectiveness" OR "seed* dispers* efficiency".
Search 14:	CITED YEAR: (1998) AND CITED TITLE: (The contribution of ant plant protection studies to our understanding of mutualism); Timespan: All years. Indexes: SCI-EXPANDED, SSCI, A&HCI, ESCI. Then: "seed* dispers* effectiveness" OR "seed* dispers* efficiency".
Date of Serach: June 2021
Articles were marked 'yes', 'no, or 'maybe' as they were sorted through. Articles marked no were removed from consideration. Articles marked yes were later revisted for potential data extraction.
Those that included measurements of some subcomponent of SDE (most commonly germination rate) were marked as maybe in case more data was needed later, but no data was extracted from them in initial efforts.
Index	Use: Yes, No, or Maybe?	Year	Author	Paper Title
1084	No	2020	Acevedo-Quintero, JF; Saldana-Vazquez, RA; Mendoza, E; Zamora-Abrego, JG	Sampling bias affects the relationship between structural importance and species body mass in frugivore-plant interaction networks
1085	No	2021	Araujo-Santos, I; Morante, JC; Oliveira, S; Cabral, JP; Rocha-Santos, L; Cassano, CR; Faria, D; Benchimol, M	Seed rain in cocoa agroforests is induced by effects of forest loss on frugivorous birds and management intensity
1086	No	2021	Araujo, JM; Correa, SB; Penha, J; Anderson, J; Traveset, A	Implications of overfishing of frugivorous fishes for cryptic function loss in a Neotropical floodplain
1087	No	2021	Arnell, M; Ehrlen, J; Eriksson, O	Local distribution patterns of fleshy-fruited woody plants - testing the orchard hypothesis
1088	No	2021	Axer, M; Schlicht, R; Wagner, S	Modelling potential density of natural regeneration of European oak species (Quercus robur L., Quercus petraea (Matt.) Liebl.) depending on the distance to the potential seed source: Methodological approach for modelling dispersal from inventory data at forest enterprise level
1089	No	2021	Balaguer-Romano, R; Barea-Marquez, A; Ocana-Calahorro, FJ; Gomez, JM; Schupp, EW; Zhang, J; de Casas, RR	The potential role of synzoochory in the naturalization of almond tree
1090	No	2021	Ben-Zvi, G; Seifan, M; Giladi, I	Ant Guild Identity Determines Seed Fate at the Post-Removal Seed Dispersal Stages of a Desert Perennial
1091	No	2021	Boone, SR; Brehm, AM; Mortelliti, A	Seed predation and dispersal by small mammals in a landscape of fear: effects of personality, predation risk and land-use change
1092	No	2021	Cakss, R; Caksa, L; Desaine, I; Libiete, Z; Elferts, D; Butlers, A; Jansons, A	Long-Term Influence of Stump-Removal on Components of Hemiboreal Pine Forest Ecosystem
1093	Maybe	2020	Campos, CM; Ramos, L; Manrique, N; Cona, MI; Sartor, C; de los Rios, C; Cappa, FM	Filling gaps in the seed dispersal effectiveness model for Prosopis flexuosa: quality of seed treatment in the digestive tract of native animals
1094	No	2020	Carreira, DC; Brodie, JF; Mendes, CP; Ferraz, KMPMB; Galetti, M	A question of size and fear: competition and predation risk perception among frugivores and predators
1095	No	2021	Diaz, M; Sanchez-Mejia, T; Moran-Lopez, T	Long-Term Tree Regeneration of Fragmented Agroforestry Systems Under Varying Climatic Conditions
1096	No	2021	Dimitri, LA; Longland, WS	Pilfering of western juniper seed caches by scatter-hoarding rodents varies by microsite and canopy type
1097	No	2020	Fedriani, JM; Calvo, G; Delibes, M; Ayllon, D; Garrote, PJ	The overlooked benefits of synzoochory: rodents rescue seeds from aborted fruits
1098	Maybe	2021	Garcia-Rodriguez, A; Albrecht, J; Szczutkowska, S; Valido, A; Farwig, N; Selva, N	The role of the brown bear Ursus arctos as a legitimate megafaunal seed disperser
1099	No	2021	Gonzalez-Varo, JP; Onrubia, A; Perez-Mendez, N; Tarifa, R; Illera, JC	Fruit abundance and trait matching determine diet type and body condition across frugivorous bird populations
1100	No	2021	Heymann, EW; Fuzessy, LF	Are palms a good model to explain primate colour vision diversification? A comment on Onstein et al. 2020
1101	No	2020	Li, N; Wang, Z; Cai, Y; Zhang, L	Importance of microhabitat selection by birds for the early recruitment of endangered trees in a fragmented forest
1102	No	2021	McAlpine, K; Lamoureaux, S; Timmins, S	Understory vegetation provides clues to succession in woody weed stands
1103	No	2021	Messeder, JVS; Silveira, FAO; Cornelissen, TG; Fuzessy, LF; Guerra, TJ	Frugivory and seed dispersal in a hyperdiverse plant clade and its role as a keystone resource for the Neotropical fauna
1104	No	2021	Ortiz, DP; Elizalde, L; Pirk, GI	Role of ants as dispersers of native and exotic seeds in an understudied dryland
1105	No	2021	Parker, WJ; Buono, CM; Prior, KM	Antagonistic and mutualistic interactions alter seed dispersal of understory plants at forest edges
1106	No	2021	Perry, GLW	How far might plant-eating dinosaurs have moved seeds?
1107	No	2021	Pizo, MA; Morales, JM; Ovaskainen, O; Carlo, TA	Frugivory Specialization in Birds and Fruit Chemistry Structure Mutualistic Networks across the Neotropics
1108	No	2021	Quiroga, ED; Ruedas, LA; Mora, JM	A comparison of fruit removal in Ficus colubrinae between birds and Ectophylla alba (Chiroptera: Phyllostomidae) in a Costa Rican rain forest
1109	No	2021	Rolhauser, AG; Pucheta, E	Inferring trait-based mechanisms and variance consequences of abiotic secondary dispersal from the spatio-temporal distribution of a desert soil seed bank
1110	Maybe	2021	Rubalcava-Castillo, FA; Sosa-Ramirez, J; Luna-Ruiz, JD; Valdivia-Flores, AG; Iniguez-Davalos, LI	Seed dispersal by carnivores in temperate and tropical dry forests
1111	No	2021	Schlautmann, J; Rehling, F; Albrecht, J; Jaroszewicz, B; Schabo, DG; Farwig, N	Observing frugivores or collecting scats: a method comparison to construct quantitative seed dispersal networks
1112	No	2021	Sinnott-Armstrong, MA; Donoghue, MJ; Jetz, WJ	Dispersers and environment drive global variation in fruit colour syndromes
1113	No	2021	Spengler, RN; Petraglia, M; Roberts, P; Ashastina, K; Kistler, L; Mueller, NG; Boivin, N	Exaptation Traits for Megafaunal Mutualisms as a Factor in Plant Domestication
1114	Maybe	2021	Tan, WH; Hii, A; Solana-Mena, A; Wong, EP; Loke, VPW; Tan, ASL; Kromann-Clausen, A; Hii, N; bin Pura, P; bin Tunil, MT; Din, SAL; Chin, CF; Campos-Arceiz, A	Long-term monitoring of seed dispersal by Asian elephants in a Sundaland rainforest
1115	No	2021	Tong, X; Nason, JD; Ding, YY; Chen, XY	Genetic tracking of density-dependent adult recruitment: A case study in a subtropical oak
1116	No	2021	White, JDM; Midgley, JJ	Seed dispersal, directed deterrence and germination in gifboom (Hyaenanche globosa; Picrodendraceae) seeds
1117	Maybe	2021	Yang, Y; Lin, YY; Shi, L	The effect of lizards on the dispersal and germination of Capparis spinosa (Capparaceae)
1134	No	1995	JORDANO, P	FRUGIVORE-MEDIATED SELECTION ON FRUIT AND SEED SIZE - BIRDS AND ST LUCIES CHERRY, PRUNUS MAHALEB
1135	No	1992	FORGET, PM	SEED REMOVAL AND SEED FATE IN GUSTAVIA-SUPERBA (LECYTHIDACEAE)
1136	No	2007	Martinez, I; Garcia, D; Obeso, JR	Allometric allocation in fruit and seed packaging conditions the conflict among selective pressures on seed size
1137	No	1992	GUITIAN, J; FUENTES, M; BERMEJO, T; LOPEZ, B	SPATIAL VARIATION IN THE INTERACTIONS BETWEEN PRUNUS MAHALEB AND FRUGIVOROUS BIRDS
1138	No	2010	Bolmgren, K; Eriksson, O	Seed mass and the evolution of fleshy fruits in angiosperms
1139	No	2013	Cantor, M; Pires, MM; Longo, GO; Guimaraes, PR; Setz, EZF	Individual variation in resource use by opossums leading to nested fruit consumption
1140	No	2008	Delatte, E; Chabrerie, O	Seed dispersal efficiency of forest herbaceous plant species by the ant Myrinica ruginodis
1141	Yes	2017	Chen, WW; Zhong, J; Sun, SC; Xie, ZQ; Zhou, YB	Fuelwood collection depresses the seed -dispersal service provided by rodents
1142	No	2018	Chen, G; Wang, ZW; Wen, P; Wei, W; Chen, Y; Ai, H; Sun, WB	Hydrocarbons mediate seed dispersal: a new mechanism of vespicochory
1143	Maybe	2016	Milotic, T; Hoffmann, M	Reduced germination success of temperate grassland seeds sown in dung: consequences for post-dispersal seed fate
1144	No	2019	Fuster, F; Traveset, A	Evidence for a double mutualistic interaction between a lizard and a Mediterranean gymnosperm, Ephedra fragilis
1145	No	2019	Gleditsch, JM; Sperry, JH	Rapid morphological change of nonnative frugivores on the Hawaiian island of O'ahu*
1146	No	2005	Czarnecka, J	Seed dispersal effectiveness in three adjacent plant communities: xerothermic grassland, brushwood and woodland
1147	No	2018	Horta, MB; Bhakti, T; Cordeiro, PF; Carvalho-Ribeiro, SM; Fernandes, GW; Goulart, FF	Functional connectivity in urban landscapes promoted by Ramphastos toco (Toco Toucan) and its implications for policy making
1148	No	2020	Fan, XL; Chomicki, G; Hao, K; Liu, Q; Xiong, YZ; Renner, SS; Gao, JY; Huang, SQ	Transitions between the Terrestrial and Epiphytic Habit Drove the Evolution of Seed-Aerodynamic Traits in Orchids
1149	No	2019	Hervias-Parejo, S; Heleno, R; Rumeu, B; Guzman, B; Vargas, P; Olesen, JM; Traveset, A; Vera, C; Benavides, E; Nogales, M	Small size does not restrain frugivory and seed dispersal across the evolutionary radiation of Galapagos lava lizards
1150	No	2018	Thibault, M; Masse, F; Pujapujane, A; Lannuzel, G; Bordez, L; Potter, MA; Fogliani, B; Vidal, E; Brescia, F	Liaisons dangereuses: The invasive red-vented bulbul (Pycnonotus cafer), a disperser of exotic plant species in New Caledonia
1151	Yes		Campagnoli, ML; Christianini, AV	Temporal consistency in interactions among birds, ants, and plants in a neotropical savanna
1152	No		Gonzalez-Castro, A; Moran-Lopez, T; Nogales, M; Traveset, A	Changes in the structure of seed dispersal networks when including interaction outcomes from both plant and animal perspectives
1153	No	2020	Tsuji, Y; Yanti, R; Takizawa, A; Hagiwara, T	Interspecific Difference in Seed Dispersal Characteristics between Japanese Macaques (Macaca fuscata) and Sympatric Japanese Martens (Martes melampus)
1154	No	2019	Sengupta, A	The Tree Travelogues Seed Dispersal by Frugivores
1155	No	2017	Blackburn, A; Alavi, SE; Lady, P; Riyandi; Vogel, ER; Knott, CD	Seed Dispersal Effectiveness in Two Populations of Bornean Orangutans (Pongo pygmaeus wurmbii)
1156	No	2003	Kriticos, DJ; Sutherst, RW; Brown, JR; Adkins, SW; Maywald, GF
1157	No	2000	Nathan, R; Safriel, UN; Noy-Meir, I; Schiller, G
1158	Yes	1999	Bohning-Gaese, K; Gaese, BH; Rabemanantsoa, SB
1159	Yes	2000	Renne, IJ; Gauthreaux, SA; Gresham, CA
1160	No	2014	Lange, Denise; Del-Claro, Kleber
1161	No	2010	Fedriani, Jose M.; Wiegand, Thorsten; Delibes, Miguel
1162	Maybe	2012	Campos-Arceiz, Ahimsa; Traeholt, Carl; Jaffar, Razak; Santamaria, Luis; Corlett, Richard T.
1163	No	2010	Nakashima, Yoshihiro; Inoue, Eiji; Inoue-Murayama, Miho; Abd Sukor, Jum Rafiah
1164	No	2008	Ribeiro Mello, Marco Aurelio; Viktoria Kalko, Elisabeth Klara; Silva, Wesley Rodrigues
1165	Maybe	1998	Malo, JE; Suarez, F
1166	No	2009	Hayashi, Marika; Feilich, Kara L.; Ellerby, David J.
1167	No	2011	Heleno, Ruben; Blake, Stephen; Jaramillo, Patricia; Traveset, Anna; Vargas, Pablo; Nogales, Manuel
1168	No	2014	Isabel Vespa, Natalia; Zurita, Gustavo; Isabel Bellocq, M.
1169	No	2011	Naoe, Shoji; Sakai, Shoko; Sawa, Ayako; Masaki, Takashi
1170	No	2017	Lancaster, Jill; Downes, Barbara J.
1171	No	2014	van Dijk, William F. A.; van Ruijven, Jasper; Berendse, Frank; de Snoo, Geert R.
1172	Maybe	2019	Paolucci, Lucas N.; Pereira, Rogerio L.; Rattis, Ludmila; Silverio, Divino V.; Marques, Nubia C. S.; Macedo, Marcia N.; Brando, Paulo M.
1173	No	2010	Hayashi, Marika; Gerry, Shannon P.; Ellerby, David J.
1174	No	2014	Dutton, Paul E.; Chapman, Hazel M.; Moltchanova, Elena
1175	Maybe	2011	Balasubramanian, P.; Aruna, R.; Anbarasu, C.; Santhoshkumar, E.
1176	Maybe	2017	Chen, Shiang-Fan; Shen, Tsung-Jen; Lee, Han-Chun; Wu, Hui-Wen; Zeng, Wan-Ting; Lu, Dau-Jye; Lin, Hua-Ching
1177	Yes	2016	Sahley, Catherine Teresa; Cervantes, Klauss; Salas, Edith; Paredes, Diego; Pacheco, Victor; Alonso, Alfonso
1178	No	2013	Roehm, Katherine; Moran, Matthew D.
1179	No	2012	Tang, Zhan-Hui; Xu, Jian-Ling; Flanders, Jon; Ding, Xue-Mei; Ma, Xun-Feng; Sheng, Lian-Xi; Cao, Min
1180	Yes	2011	Lin, Cao; Cong, Guo
1181	No	2020	Dalling, James W.; Davis, Adam S.; Arnold, A. Elizabeth; Sarmiento, Carolina; Zalamea, Paul-Camilo
1182	No	2015	Li Ning; Zhong Ming; Leng Xin; Wan An; Fang Shu-bo; An Shu-qing
1183	No	2020	Schneiberg, Israel; Boscolo, Danilo; Devoto, Mariano; Marcilio-Silva, Vinicius; Dalmaso, Cilmar Antonio; Ribeiro, John Wesley; Ribeiro, Milton Cezar; de Camargo Guaraldo, Andre; Niebuhr, Bernardo Brandao; Varassin, Isabela Galarda
1184	No	2011	Yang, Yueqin; Yi, Xianfeng
1185	Maybe	2015	Spanbauer, Bradley R.; Adler, Gregory H.
1186	No	2017	Lee, Ya-Fu; Kuo, Yen-Min; Chang, Hsin-Yi; Tsai, Chi-Feng; Baba, Shigeyuki
1187	No	2008	Zhao, Jin; Chen, Jin; Ma, Shaobin
1188	No	2021	Sengupta, Asmita
1189	No	2021	Bindang Ona, Marta; Goberna, Marta; Antonio Navarro-Cano, Jose
1190	No	2021	Treep, Jelle; de Jager, Monique; Bartumeus, Frederic; Soons, Merel B.
1191	No	2021	Price, Jodi N.; Schultz, Nick L.; Hodges, Joshua A.; Cleland, Michael A.; Morgan, John W.
1192	Maybe	2016	Beatriz Lomascola, Silvia

## Sheet: 3 Godinez-Alvarez 2020 Papers
APPENDIX FROM GODINEZ-ALVAREZ ET AL 2020
This is a list of all the articles included in the Godinez-Alvarez et al 2020 meta-analysis of SDE and body weight in birds. I compared this list to the original search list and reevaluated why articles were or were not included in our list.
Date: June 2021
Articles were marked 'yes', 'no, or 'maybe' as they were sorted through. Articles marked no were removed from consideration. Articles marked yes were later revisted for potential data extraction.
Those that included measurements of some subcomponent of SDE (most commonly germination rate) were marked as maybe in case more data was needed later, but no data was extracted from them in initial efforts.
Articles marked NA were articles not included in the original search list and were thus added and assigned index numbers.
Appendix Number	Index Number	Reason for Miss	Use: Maybe, No, or NA? (Original Search)	Yes or No?	Year	Author	Paper Title
1	1118	Too old; germination only	NA	Maybe	1992	Barnea, A; Yomtov, Y; Friedman, J	Effect of frugivorous birds on seed dispersal and germination of multiseeded fruits
2		Do not actually quanitfy SDE	Maybe	Maybe	2006	Bas, JM; Pons, P; Gomez, C	Exclusive frugivory and seed dispersal of Rhamnus alaternus in the bird breeding season
3		Only deals with parts of quality	Maybe	Maybe	2014	Bravo, C; Velilla, S; Bautista, LM; Peco, B	Effects of great bustard (Otis tarda) gut passage on black nightshade (Solanum nigrum) seed germination
4	1119	Doesn't cite Schupp	NA	Maybe	2002	Calvino-Cancela, M	Spatial patterns of seed dispersal and seedling recruitment in Corema album (Empetraceae): the importance of unspecialized dispersers for regeneration
5		Only germination/quality	Maybe	Maybe	2004	Calvino-Cancela, M	Ingestion and dispersal: direct and indirect effects of frugivores on seed viability and germination of Corema album (Empetraceae)
6		Do not actually quanitfy SDE	Maybe	Maybe	2003	Carlo, TA; Collazo, JA; Groom, MJ	Avian fruit preferences across a Puerto Rican forested landscape: pattern consistency and implications for seed removal
7	1120	Doesn't cite Schupp	NA	Maybe	2016	Castro, S.A; Saavedra, D; Guerrez-Tapia, P, Vergara, P.M	The austral thrush (Turdus falcklandii) reduces the seed germination for the urban ornamental tree glossy privet (Ligustrum lucidum) in Santiago
8	1121	Doesn't cite Schupp	NA	Maybe	2018	Dlamini, P; Zachariades, C; Downs, C.T	The effect of frugivorous birds on seed dispersal and germination of the invasive Brazilian pepper tree (Schinus terebinthifolius) and Indian laurel (Litsea glutinosa)
9		Do not actually quanitfy SDE	Maybe	Maybe	2018	Egerer, MH; Fricke, EC; Rogers, HS	Seed dispersal as an ecosystem service: frugivore loss leads to decline of a socially valued plant, Capsicum frutescens
10	1122	Too old	NA		1990	French, K	Evidence for frugivory by birds in montane and lowland forests in south-east
11	1123	Too old	NA		1992	French, K; Odowd, D.J; Lill, A	Fruit removal of Coprosma quadrifida (Rubiaceae) by birds in south-eastern australia
12		Only quantity	Maybe	Maybe	2016	Fujitsu, A; Masaki, T; Naoe, S; Koike, S	Factors influencing quantitative frugivory among avian species in a cool temperature forest
13	1124	Doesn't cite Schupp	NA	Maybe	2003	Fukui, A	Relationship between seed retention time in bird's gut and fruit characteristics
15		Do not actually quanitfy SDE	Maybe	Maybe	1995	Graham, CH; Moermond, TC; Kristensen, KA; Mvukiyumwami, J	Seed dispersal effectiveness by two bulbuls on Maesa lanceolata, an African montane forest tree
17	1125	Doesn't cite Schupp	NA	Maybe	2001	Hampe, A	The role of fruit diet within a temperate breeding bird community in southern Spain
18	1126	Cites Jordano and Schupp 2000	NA	Maybe	2003	Hernandez, A	Variations in spindle Euonymus europaeus consumption by frugivorous birds during the fruiting season
19	1127	Doesn't cite Schupp	NA	Maybe	2008	Hernandez, A	Cherry removal by seed-dispersing mammals: Mutualism through commensal association with frugivorous birds
20	1128	Too old	NA	Maybe	1981	Herrera, C.M; Jordano, P	Prunus mahaleb and birds: the high-efficiency seed dispersal system of temperate fruiting tree
21		Only seed passage; Do not actually quantify SDE	Maybe	Maybe	2000	Holbrook, KM; Smith, TB	Seed dispersal and movement patterns in two species of Ceratogymna hornbills in a West African tropical lowland forest
22	1129	Too old	NA	Maybe	1977	Howe, H.F	Bird activity and seed dispersal of a tropical wet forest tree
23		Only germination from feeding trials	Maybe	Maybe	2012	Jordaan, LA; Downs, CT	Comparison of germination rates and fruit traits of indigenous Solanum giganteum and invasive Solanum mauritianum in South Africa
25		Only germination from feeding trials	Maybe	Maybe	2011	Lehouck, V; Spanhove, T; Lens, L	Avian fruit ingestion differentially facilitates seed germination of four fleshy-fruited plant species of an Afrotropical forest
26		Do not actually quanitfy SDE	Maybe	Maybe	2017	Li, N; Bai, B; Li, XH; An, SQ; Lu, CH	Dispersal of remnant endangered trees in a fragmented and disturbed forest by frugivorous birds
27		Do not actually quanitfy SDE	Maybe	Maybe	1999	Loiselle, BA; Blake, JG	Dispersal of melastome seeds by fruit-eating birds of tropical forest understory
28		Only touches on visitation	Maybe	Maybe	2008	Martinez, I; Garcia, D; Obeso, JR	Differential seed dispersal patterns generated by a common assemblage of vertebrate frugivores in three fleshy-fruited trees
29		Only touches on visitation	Maybe	Maybe	2013	Mokotjomela, TM; Musil, CF; Esler, KJ	Frugivorous birds visit fruits of emerging alien shrub species more frequently than those of native shrub species in the South African Mediterranean climate region
31		Only germination	Maybe	Maybe	2016	Mora, JP; Smith-Ramirez, C	Are birds, wind and gravity legitimate dispersers of fleshy-fruited invasive plants on Robinson Crusoe Island, Chile?
32	1130	Too old; Only GPT and germination	NA	Maybe	1993	Murphy, S.R; Reid, N; Yan, Z; Venables, W.N	Differential passage time of mistletoe fruits through the gut of honeyeaters and flowerpeckers: effects on seedling establishment
33	1131	Too old	NA	Maybe	1988	Murray, K.G	Avian seed dispersal of three neotropical gap-dependent plants
34		Only germination	Maybe	Maybe	2003	Naranjo, ME; Rengifo, C; Soriano, PJ	Effect of ingestion by bats and birds on seed germination of Stenocereus griseus and Subpilocereus repandus (Cactaceae)
36		Only germination	Maybe	Maybe	2011	Reid, S; Armesto, JJ	Avian gut-passage effects on seed germination of shrubland species in Mediterranean central Chile
38		Do not actually quanitfy SDE	Maybe	Maybe	2011	Rumeu, B; Elias, RB; Padilla, DP; Melo, C; Nogales, M	Differential seed dispersal systems of endemic junipers in two oceanic Macaronesian archipelagos: the influence of biogeographic and biological characteristics
39		Only quantity, but does address multiple components	Maybe	Yes	2011	Salvande, M; Figueroa, JA; Armesto, JJ	Quantity component of the effectiveness of seed dispersal by birds in the temperate rainforest of Chiloe, Chile
40		Only fruit removal/visitation	Maybe	Maybe	2012	Sano, K; Koike, S; Takahashi, A; Tokita, N; Kozakai, C; Furubayashi, K	Relationships between Swida controversa fruit phenology and fruit removal behaviors of frugivorous birds
42		Only quantity, but does address multiple components	Maybe	Yes	2012	Sethi, P; Howe, HF	Fruit removal by hornbills in a semi-evergreen forest of the Indian Eastern Himalaya
43		Do not actually quanitfy SDE	Maybe	Maybe	2002	Stanley, MC; Lill, A	Avian fruit consumption and seed dispersal in a temperate Australian woodland
44		Do not actually quanitfy SDE	Maybe	Maybe	1997	Sun, C; Ives, AR; Kraeuter, HJ; Moermond, TC	Effectiveness of three turacos as seed dispersers in a tropical montane forest
45	1132	Doesn't cite Schupp; Only germination and MRT	NA	Maybe	2010	Tassin, J; Boissenin, M; Barre, N	Can Ptilinopus greyii (Columbidae) disperse seeds in New Caledonia's dry forests?
46	1133	Only germination from feeding trials	NA	Maybe	2001	Tewksbury, J.J; Nabhan, G.P;	Seed dispersal - Directed deterrence by capsaicin in chillies
47		Only germination; Zoo and not wild conditions	Maybe	Maybe	1997	Traveset, A; Willson, MF	Effect of birds and bears on seed germination of fleshy-fruited plants in temperate rainforests of southeast Alaska
48		Only germination	Maybe	Maybe	2018	Vergara-Tabares, DL; Whitworth-Hulse, JI; Funes, G	Germination response of Lithraea molleoides seeds is similar after passage through the guts of several avian and a single mammalian disperser
49		Only seed retention time/dispersal distance	Maybe	Maybe	2012	Wotton, DM; Kelly, D	Do larger frugivores move seeds further? Body size, seed dispersal distance, and a case study of a large, sedentary pigeon

## Sheet: 4 Final List of Papers
FINAL LIST OF PAPERS REVIEWED FOR THIS ANALYSIS
This is a list of all papers screened for this study, including those not used.
Articles were marked 'yes', 'no, or 'maybe' as they were sorted through. Articles marked no were removed from consideration. Articles marked yes were later revisted for potential data extraction.
Those that included measurements of some subcomponent of SDE (most commonly germination rate) were marked as maybe in case more data was needed later, but no data was extracted from them in initial efforts.
Index	Use: Yes or No?	Year	Journal	Author	Paper Title
1	No	1993	VEGETATIO	HOWE, HF	SPECIALIZED AND GENERALIZED DISPERSAL SYSTEMS - WHERE DOES THE PARADIGM STAND
2	Maybe	1993	OECOLOGIA	VANDERWALL, SB	CACHE SITE SELECTION BY CHIPMUNKS (TAMIAS SPP) AND ITS INFLUENCE ON THE EFFECTIVENESS OF SEED DISPERSAL IN JEFFREY PINE (PINUS-JEFFREYI)
3	No	1994	ANNUAL REVIEW OF ECOLOGY AND SYSTEMATICS	CHAMBERS, JC; MACMAHON, JA	A DAY IN THE LIFE OF A SEED - MOVEMENTS AND FATES OF SEEDS AND THEIR IMPLICATIONS FOR NATURAL AND MANAGED SYSTEMS
4	No	1994	EVOLUTIONARY ECOLOGY	TRAVESET, A	INFLUENCE OF TYPE OF AVIAN FRUGIVORY ON THE FITNESS OF PISTACIA-TEREBINTHUS L
5	No	1994	OIKOS	JORDANO, P	SPATIAL AND TEMPORAL VARIATION IN THE AVIAN-FRUGIVORE ASSEMBLAGE OF PRUNUS MAHALEB - PATTERNS AND CONSEQUENCES
6	No	1995	ANNUAL REVIEW OF ECOLOGY AND SYSTEMATICS	HERRERA, CM	PLANT-VERTEBRATE SEED DISPERSAL SYSTEMS IN THE MEDITERRANEAN - ECOLOGICAL, EVOLUTIONARY, AND HISTORICAL DETERMINANTS
7	Maybe	1995	ECOSCIENCE	JORDANO, P; HERRERA, CM	SHUFFLING THE OFFSPRING - UNCOUPLING AND SPATIAL DISCORDANCE OF MULTIPLE STAGES IN VERTEBRATE SEED DISPERSAL
8	No	1995	ECOSCIENCE	NAKASHIZUKA, T; IIDA, S; MASAKI, T; SHIBATA, M; TANAKA, H	EVALUATING INCREASED FITNESS THROUGH DISPERSAL - COMPARATIVE-STUDY ON TREE POPULATIONS IN A TEMPERATE FOREST, JAPAN
9	No	1995	ECOSCIENCE	SCHUPP, EW; FUENTES, M	SPATIAL PATTERNS OF SEED DISPERSAL AND THE UNIFICATION OF PLANT-POPULATION ECOLOGY
10	No	1995	AMERICAN NATURALIST	JORDANO, P	ANGIOSPERM FLESHY FRUITS AND SEED DISPERSERS - A COMPARATIVE-ANALYSIS OF ADAPTATION AND CONSTRAINTS IN PLANT-ANIMAL INTERACTIONS
11	No	1995	AMERICAN JOURNAL OF BOTANY	SCHUPP, EW	SEED SEEDLING CONFLICTS, HABITAT CHOICE, AND PATTERNS OF PLANT RECRUITMENT
12	Maybe	1995	BIOTROPICA	ZHANG, SY; WANG, LX	FRUIT CONSUMPTION AND SEED DISPERSAL OF ZIZIPHUS-CINNAMOMUM (RHAMNACEAE) BY 2 SYMPATRIC PRIMATES (CEBUS-APELLA AND ATELES-PANISCUS) IN FRENCH-GUIANA
13	No	1995	OIKOS	Fuentes, M	How specialized are fruit-bird interactions? Overlap of frugivore assemblages within and between plant species
14	Maybe	1995	BIOTROPICA	Graham, CH; Moermond, TC; Kristensen, KA; Mvukiyumwami, J	Seed dispersal effectiveness by two bulbuls on Maesa lanceolata, an African montane forest tree
15	No	1995	BIOTROPICA	Loiselle, BA; Sork, VL; Graham, C	Comparison of genetic variation in bird-dispersed shrubs of a tropical wet forest
16	No	1996	ACTA OECOLOGICA-INTERNATIONAL JOURNAL OF ECOLOGY	Guitian, J; Guitian, P; Navarro, L	Spatio-temporal variation in the interactions between Cornus sanguinea and its pollinators
17	No	1996	NEW ZEALAND JOURNAL OF ECOLOGY	Williams, PA; Karl, BJ	Fleshy fruits of indigenous and adventive plants in the diet of birds in forest remnants, Nelson, New Zealand
18	No	1996	BIOTROPICA	Loiselle, BA; Ribbens, E; Vargas, O	Spatial and temporal variation of seed rain in a tropical lowland wet forest
19	Maybe	1996	INTERNATIONAL JOURNAL OF PRIMATOLOGY	Julliot, C	Seed dispersal by red howling monkeys (Alouatta seniculus) in the tropical rain forest of French Guiana
20	No	1996	OECOLOGIA	Notman, E; Gorchov, DL; Cornejo, F	Effect of distance, aggregation, and habitat on levels of seed predation for two mammal-dispersed neotropical rain forest tree species
21	Maybe	1996	JOURNAL OF TROPICAL ECOLOGY	Miller, MF	Dispersal of Acacia seeds by ungulates and ostriches in an African savanna
22	No	1996	OIKOS	Larson, DL	Seed dispersal by specialist versus generalist foragers: The plant's perspective
23	No	1996	JOURNAL OF BIOGEOGRAPHY	Compton, SG; Craig, AJFK; Waters, IWR	Seed dispersal in an African fig tree: Birds as high quantity, low quality dispersers?
24	No	1996	CANADIAN JOURNAL OF ZOOLOGY-REVUE CANADIENNE DE ZOOLOGIE	Salas, LA; Fuller, TK	Diet of the lowland tapir (Tapirus terrestris L) in the Tabaro River valley, southern Venezuela
25	Maybe	1996	VEGETATIO	Kollmann, J; Schill, HP	Spatial patterns of dispersal, seed predation and germination during colonization of abandoned grassland by Quercus petraea and Corylus avellana
26	No	1996	OECOLOGIA	Tamboia, T; Cipollini, ML; Levey, DJ	An evaluation of vertebrate seed dispersal syndromes in four species of black nightshade (Solanum sect Solanum)
27	No	1997	ECOLOGY	Aguiar, MR; Sala, OE	Seed distribution constrains the dynamics of the Patagonian steppe
28	Maybe	1997	GREAT BASIN NATURALIST	Schupp, EW; Gomez, JM; Jimenez, JE; Fuentes, M	Dispersal of Juniper occidentalis (western juniper) seeds by frugivorous mammals on Juniper Mountain, southeastern Oregon
29	Maybe	1997	OECOLOGIA	Sun, C; Ives, AR; Kraeuter, HJ; Moermond, TC	Effectiveness of three turacos as seed dispersers in a tropical montane forest
30	No	1997	JOURNAL OF MAMMALOGY	VanderWall, SB	Dispersal of singleleaf pinon pine (Pinus monophylla) by seed-caching rodents
31	No	1997	ECOLOGY	Cipollini, ML; Levey, DJ	Why are some fruits toxic? Glycoalkaloids in Solanum and fruit choice by vertebrates
32	Maybe	1997	JOURNAL OF ARID ENVIRONMENTS	Mandujano, MD; Golubov, J; Montana, C	Dormancy and endozoochorous dispersal of Opuntia rastrera seeds in the southern Chihuahuan Desert
33	No	1997	OECOLOGIA	Hulme, PE	Post-dispersal seed predation and the establishment of vertebrate dispersed plants in Mediterranean scrublands
34	Maybe	1997	JOURNAL OF TROPICAL ECOLOGY	Pizo, MA	Seed dispersal and predation in two populations of Cabralea canjerana (Meliaceae) in the Atlantic Forest of southeastern Brazil
35	No	1997	INTERNATIONAL JOURNAL OF PRIMATOLOGY	Garber, PA; Kitron, U	Seed swallowing in tamarins: Evidence of a curative function or enhanced foraging efficiency?
36	No	1997	AMERICAN NATURALIST	Cipollini, ML; Levey, DJ	Secondary metabolites of fleshy vertebrate-dispersed fruits: Adaptive hypotheses and implications for seed dispersal
37	No	1997	BIOLOGICAL CONSERVATION	Galetti, M; Martuscelli, P; Olmos, F; Aleixo, A	Ecology and conservation of the jacutinga Pipile jacutinga in the Atlantic forest of Brazil
38	No	1997	FUNCTIONAL ECOLOGY	Rey, PJ; Gutierrez, JE; Alcantara, J; Valera, F	Fruit size in wild olives: implications for avian seed dispersal
39	Maybe	1997	OIKOS	Traveset, A; Willson, MF	Effect of birds and bears on seed germination of fleshy-fruited plants in temperate rainforests of southeast Alaska
40	No	1997	JOURNAL OF VEGETATION SCIENCE	Hoshizaki, K; Suzuki, W; Sasaki, S	Impacts of secondary seed dispersal and herbivory on seedling survival in Aesculus turbinata
41	No	1997	FOREST ECOLOGY AND MANAGEMENT	Tucker, NIJ; Murphy, TM	The effects of ecological rehabilitation on vegetation recruitment: some observations from the Wet Tropics of North Queensland
42	No	1998	AMERICAN JOURNAL OF PRIMATOLOGY	Garber, PA; Lambert, JE	Primates as seed dispersers: Ecological processes and directions for future research
43	No	1998	AMERICAN JOURNAL OF PRIMATOLOGY	Lambert, JE; Garber, PA	Evolutionary and ecological implications of primate seed dispersal
44	Maybe	1998	AMERICAN JOURNAL OF PRIMATOLOGY	Rogers, ME; Voysey, BC; McDonald, KE; Parnell, RJ; Tutin, CEG	Lowland gorillas and seed dispersal: The importance of nest sites
45	No	1998	AMERICAN JOURNAL OF PRIMATOLOGY	Kaplin, BA; Moermond, TC	Variation in seed handling by two species of forest monkeys in Rwanda
46	No	1998	BIOSCIENCE	Clark, JS; Fastie, C; Hurtt, G; Jackson, ST; Johnson, C; King, GA; Lewis, M; Lynch, J; Pacala, S; Prentice, C; Schupp, EW; Webb, T; Wyckoff, P	Reid's paradox of rapid plant migration - Dispersal theory and interpretation of paleoecological records
47	Maybe	1998	BIOTROPICA	Kinnaird, MF	Evidence for effective seed dispersal by the Sulawesi red-knobbed hornbill, Aceros cassidix
48	No	1998	BIOTROPICA	Kaplin, BA; Munyaligoga, V; Moermond, TC	The influence of temporal changes in fruit availability on diet composition and seed handling in blue monkeys (Cercopithecus mitis doggetti)
49	No	1998	OIKOS	Russell, SK; Schupp, EW	Effects of microhabitat patchiness on patterns of seed dispersal and seed predation of Cercocarpus ledifolius (Rosaceae)
50	No	1998	ECOLOGICAL MONOGRAPHS	Clark, JS; Macklin, E; Wood, L	Stages and spatial scales of recruitment limitation in southern Appalachian forests
51	No	1998	JOURNAL OF ARID ENVIRONMENTS	Godinez-Alvarez, H; Valiente-Banuet, A	Germination and early seedling growth of Tehuacan Valley cacti species: the role of soils and seed ingestion by dispersers on seedling growth
52	Maybe	1998	JOURNAL OF TROPICAL ECOLOGY	Whitney, KD; Fogiel, MK; Lamperti, AM; Holbrook, KM; Stauffer, DJ; Hardesty, BD; Parker, VT; Smith, TB	Seed dispersal by Ceratogymna hornbills in the Dja Reserve, Cameroon
53	No	1998	BIOTROPICA	Bronstein, JL	The contribution of ant plant protection studies to our understanding of mutualism
54	No	1998	SOUTHWESTERN NATURALIST	Kramp, BA; Ansley, RJ; Tunnell, TR	Survival of mesquite seedlings emerging from cattle and wildlife feces in a semi-arid grassland
55	No	1998	OIKOS	Whelan, CJ; Schmidt, KA; Steele, BB; Quinn, WJ; Dilger, S	Are bird-consumed fruits complementary resources?
56	No	1998	FOREST ECOLOGY AND MANAGEMENT	Guariguata, MR; Pinard, MA	Ecological knowledge of regeneration from seed in neotropical forest trees: Implications for natural forest management
57	No	1999	AQUATIC BOTANY	Luckenbach, MW; Orth, RJ	Effects of a deposit-feeding invertebrate on the entrapment of Zostera marina L. seeds
58	No	1999	BOTANICAL REVIEW	Chambers, JC; Vander Wall, SB; Schupp, EW	Seed and seedling ecology of pinon and juniper species in the pygmy woodlands of western North America
59	Maybe	1999	ECOLOGY	Loiselle, BA; Blake, JG	Dispersal of melastome seeds by fruit-eating birds of tropical forest understory
60	Maybe	1999	ECOSCIENCE	Nogales, M; Hernandez, EC; Valdes, F	Seed dispersal by common ravens Corvus corax among island habitats (Canarian Archipelago)
61	Maybe	1999	JOURNAL OF TROPICAL ECOLOGY	Voysey, BC; McDonald, KE; Rogers, ME; Tutin, CEG; Parnell, RJ	Gorillas and seed dispersal in the Lope Reserve, Gabon. I: Gorilla acquisition by trees
62	Maybe	1999	JOURNAL OF TROPICAL ECOLOGY	Voysey, BC; McDonald, KE; Rogers, ME; Tutin, CEG; Parnell, RJ	Gorillas and seed dispersal in the Lope Reserve, Gabon. II: Survival and growth of seedlings
63	No	1999	ECOLOGICAL RESEARCH	Kollmann, J; Grubb, PJ	Recruitment of fleshy-fruited species under different shrub species: Control by under-canopy environment
64	No	1999	JOURNAL OF TROPICAL ECOLOGY	Poulin, B; Wright, SJ; Lefebvre, G; Calderon, O	Interspecific synchrony and asynchrony in the fruiting phenologies of congeneric bird-dispersed plants in Panama
65	No	1999	ECOGRAPHY	Santos, T; Telleria, JL; Virgos, E	Dispersal of Spanish juniper Juniperus thurifera by birds and mammals in a fragmented landscape
66		1999	REVUE D ECOLOGIE-LA TERRE ET LA VIE	Devineau, JL	Effect of cattle on the fallow-crop rotation in a Sudanian region: The dispersal of plants that colonize open habitats (Bondoukuy, sud-ouest du Burkina Faso)
67	No	1999	AMERICAN JOURNAL OF PHYSICAL ANTHROPOLOGY	Lambert, JE	Seed handling in chimpanzees (Pan troglodytes) and redtail monkeys (Cercopithecus ascanius): Implications for understanding hominoid and cercopithecine fruit-processing strategies and seed dispersal
68	Maybe	1999	REVUE D ECOLOGIE-LA TERRE ET LA VIE	Caceres, NC; Dittrich, VAO; Monteiro, ELA	Fruit consumption, distance of seed dispersal and germination of Solanaceous plants ingested by common opossum (Didelphis aurita) in southern Brazil
69	No	1999	PLANT ECOLOGY	Hoshizaki, K; Suzuki, W; Nakashizuka, T	Evaluation of secondary dispersal in a large-seeded tree Aesculus turbinata: a test of directed dispersal
70	No	1999	FLORA	Seidling, W	Spatial structures of a subspontaneous population of Taxus baccata saplings
71	No	2000	BIOTROPICA	Galetti, M; Laps, R; Pizo, MA	Frugivory by toucans (Ramphastidae) at two altitudes in the Atlantic forest of Brazil
72	No	2000	AMERICAN JOURNAL OF PRIMATOLOGY	Stevenson, PR	Seed dispersal by woolly monkeys (Lagothrix lagothricha) at Tinigua National Park, Colombia: Dispersal distance, germination rates, and dispersal quantity
73	No	2000	BIOTROPICA	Wenny, DG	Seed dispersal of a high quality fruit by specialized frugivores: High quality dispersal?
74	No	2000	BIOTROPICA	Henry, O; Feer, F; Sabatier, D	Diet of the lowland tapir (Tapirus terrestris L.) in French Guiana
75	No	2000	AMERICAN NATURALIST	Eriksson, O; Friis, EM; Lofgren, P	Seed size, fruit size, and dispersal systems in angiosperms from the early cretaceous to the late tertiary
76	No	2000	JOURNAL OF ECOLOGY	Rey, PJ; Alcantara, JM	Recruitment dynamics of a fleshy-fruited plant (Olea europaea): connecting patterns of seed dispersal to seedling establishment
77	Maybe	2000	AMERICAN JOURNAL OF PRIMATOLOGY	McConkey, KR	Primary seed shadow generated by Gibbons in the rain forests of Barito Ulu, central Borneo
78		2000	BIOTROPICA	Ortiz-Pulido, R; Laborde, J; Guevara, S	Fruit-eating habits of birds in a fragmented landscape: Implications for seed dispersal
79	No	2000	BIOTROPICA	Godinez-Alvarez, H; Valiente-Banuet, A	Fruit-feeding behavior of the bats Leptonycteris curasoae and Choeronycteris mexicana in flight cage experiments: Consequences for dispersal of columnar cactus seeds
80	No	2000	MOLECULAR ECOLOGY	Jordano, P; Godoy, JA	RAPD variation and population genetic structure in Prunus mahaleb (Rosaceae), an animal-dispersed tree
81	No	2000	REVISTA CHILENA DE HISTORIA NATURAL	Cipollini, ML	Secondary metabolites of vertebrate-dispersed fruits: evidence for adaptive functions
82	No	2000	AUSTRAL ECOLOGY	Williams, PA; Karl, BJ; Bannister, P; Lee, WG	Small mammals as potential seed dispersers in New Zealand
83	No	2000	ECOLOGICAL APPLICATIONS	Chambers, JC	Seed movements and seedling fates in disturbed sagebrush steppe ecosystems: Implications for restoration
84	Maybe	2000	OECOLOGIA	Holbrook, KM; Smith, TB	Seed dispersal and movement patterns in two species of Ceratogymna hornbills in a West African tropical lowland forest
85	Yes	2000	ECOLOGICAL MONOGRAPHS	Jordano, P; Schupp, EW	Seed disperser effectiveness: The quantity component and patterns of seed rain for Prunus mahaleb
86	No	2000	BIOTROPICA	Shanahan, M; Compton, SG	Fig-eating by Bornean tree shrews (Tupaia spp.): Evidence for a role as seed dispersers
87	No	2000	CONSERVATION BIOLOGY	Galindo-Gonzalez, J; Guevara, S; Sosa, VJ	Bat- and bird-generated seed rains at isolated trees in pastures in a tropical rainforest
88	No	2001	EMU	Stansbury, CD	Dispersal of the environmental weed Bridal Creeper, Asparagus asparagoides, by Silvereyes, Zosterops lateralis, in south-western Australia
89	No	2001	JOURNAL OF TROPICAL ECOLOGY	Andresen, E	Effects of dung presence, dung amount and secondary dispersal by dung beetles on the fate of Micropholis guyanensis (Sapotaceae) seeds in Central Amazonia
90	No	2001	NEW ZEALAND JOURNAL OF ECOLOGY	Murphy, DJ; Kelly, D	Scarce or distracted? Bellbird (Anthornis melanura) foraging and diet in an area of inadequate mistletoe pollination
91	No	2001	REVUE D ECOLOGIE-LA TERRE ET LA VIE	Guitian, J; Fuentes, M; Bermejo, T; Guitian, P; Larrinaga, AR; Amezquita, P	Interactions between the Black Redstart (Phoenicurus ochuros) and St. Lucie Cherry (Prunus mahaleb) in rocky habitats
92	No	2001	REVUE D ECOLOGIE-LA TERRE ET LA VIE	Feer, F; Julliot, C; Simmen, B; Forget, PM; Bayart, F; Chauvet, S	Recruitment, a multi-stage process with unpredictable result: the case of a Sapotaceasae in French Guianan forest
93	No	2001	JOURNAL OF VEGETATION SCIENCE	Chambers, JC	Pinus monophylla establishment in an expanding Pinus-Juniperus woodland: Environmental conditions, facilitation and interacting factors
94	No	2001	ECOLOGICAL RESEARCH	Otani, T	Measuring fig foraging frequency of the Yakushima macaque by using automatic cameras
95	No	2001	JOURNAL OF ARID ENVIRONMENTS	Milton, SJ; Dean, WRJ	Seeds dispersed in dung of insectivores and herbivores in semi-arid southern Africa
96	No	2001	PLANT ECOLOGY	Shanahan, M; Compton, SG	Vertical stratification of figs and fig-eaters in a Bornean lowland rain forest: how is the canopy different?
97	Yes	2001	JOURNAL OF TROPICAL ECOLOGY	Wutherich, D; Azocar, A; Garcia-Nunez, C; Silva, JF	Seed dispersal in Palicourea rigida, a common treelet species from neotropical savannas
98	No	2001	ACTA OECOLOGICA-INTERNATIONAL JOURNAL OF ECOLOGY	Pizo, MA; Simao, I	Seed deposition patterns and the survival of seeds and seedlings of the palm Euterpe edulis
99	No	2001	AUSTRAL ECOLOGY	Radford, IJ; Nicholas, DM; Brown, JR; Kriticos, DJ	Paddock-scale patterns of seed production and dispersal in the invasive shrub Acacia nilotica (Mimosaceae) in northern Australian rangelands
100	No	2001	BIOTROPICA	Quiroga-Castro, VD; Roldan, AI	The fate of Attalea phalerata (Palmae) seeds dispersed to a tapir latrine
101	No	2001	BIOLOGICAL REVIEWS	Shanahan, M; So, S; Compton, SG; Corlett, R	Fig-eating by vertebrate frugivores: a global review
102	No	2001	JOURNAL OF ARID ENVIRONMENTS	Barnes, ME	Seed predation, germination and seedling establishment of Acacia erioloba in northern Botswana
103	Maybe	2001	JOURNAL OF TROPICAL ECOLOGY	Poulsen, JR; Clark, CJ; Smith, TB	Seed dispersal by a diurnal primate community in the Dja Reserve, Cameroon
104	No	2001	PLANT ECOLOGY	Fuentes, M; Guitian, J; Guitian, P; Bermejo, T; Larrinaga, A; Amezquita, P; Bongiomo, S	Small-scale spatial variation in the interactions between Prunus mahaleb and fruit-eating birds
105	No	2001	BIOTROPICA	Clark, CJ; Poulsen, JR; Parker, VT	The role of arboreal seed dispersal groups on the seed rain of a lowland tropical forest
106	No	2001	BIOTROPICA	Ickes, K	Hyper-abundance of native wild pigs (Sus scrofa) in a lowland dipterocarp rain forest of peninsular Malaysia
107	No	2001	BIOTROPICA	Galetti, M; Keuroghlian, A; Hanada, L; Morato, MI	Frugivory and seed dispersal by the lowland tapir (Tapirus terrestris) in southeast Brazil
108	No	2001	CONSERVATION BIOLOGY	Cordeiro, NJ; Howe, HF	Low recruitment of trees dispersed by animals in African forest fragments
109	Maybe	2001	JOURNAL OF VEGETATION SCIENCE	Garcia, D	Effects of seed dispersal on Juniperus communis recruitment on a Mediterranean mountain
110	No	2002	ECOLOGY	Poulsen, JR; Clark, CJ; Connor, EF; Smith, TB	Differential resource use by primates and hornbills: Implications for seed dispersal
111	Maybe	2002	FLORA	Schaumann, F; Heinken, T	Endozoochorous seed dispersal by martens (Martes foina, M-martes) in two woodland habitats
112	No	2002	JOURNAL OF TROPICAL ECOLOGY	Githiru, M; Bennun, L; Lens, L	Regeneration patterns among bird-dispersed plants in a fragmented Afrotropical forest, south-east Kenya
113	Maybe	2002	NEW ZEALAND JOURNAL OF ECOLOGY	Dungan, RJ; O'Cain, MJ; Lopez, ML; Norton, DA	Contribution by possums to seed rain and subsequent seed germination in successional vegetation, Canterbury, New Zealand
114	No	2002	OIKOS	Githiru, M; Lens, L; Bennur, LA; Ogol, CPKO	Effects of site and fruit size on the composition of avian frugivore assemblages in a fragmented Afrotropical forest
115	Maybe	2002	BIOLOGICAL JOURNAL OF THE LINNEAN SOCIETY	Nogales, M; Quilis, V; Medina, FM; Mora, JL; Trigo, LS	Are predatory birds effective secondary seed dispersers?
116	Maybe	2002	JOURNAL OF HERPETOLOGY	Varela, RO; Bucher, EH	Seed dispersal by Chelonoidis chilensis in the Chaco dry Woodland of Argentina
117	Maybe	2002	AMERICAN MIDLAND NATURALIST	Auger, J; Meyer, SE; Black, HL	Are American black bears (Ursus americanus) legitimate seed dispersers for fleshy-fruited shrubs?
118	Maybe	2002	AUSTRAL ECOLOGY	Stanley, MC; Lill, A	Avian fruit consumption and seed dispersal in a temperate Australian woodland
119	Yes	2002	BIOTROPICA	Banack, SA; Horn, MH; Gawlicka, A	Disperser- vs. establishment-limited distribution of a riparian fig tree (Ficus insipida) in a Costa Rican tropical rain forest
120	No	2002	BIOTROPICA	Andresen, E	Primary seed dispersal by red howler monkeys and the effect of defecation patterns on the fate of dispersed seeds
121	No	2002	STUDIES ON NEOTROPICAL FAUNA AND ENVIRONMENT	Varela, RO; Bucher, EH	The lizard Teius teyou (Squamata : Teiidae) as a legitimate seed disperser in the dry Chaco Forest of Argentina
122	Maybe	2002	BIOTROPICA	Sreekumar, PG; Balakrishnan, M	Seed dispersal by the sloth bear (Melursus ursinus) in South India
123	No	2002	DIVERSITY AND DISTRIBUTIONS	Renne, IJ; Barrow, WC; Randall, LAJ; Bridges, WC	Generalized avian dispersal syndrome contributes to Chinese tallow tree (Sapium sebiferum, Euphorbiaceae) invasiveness
124	Yes	2002	ECOLOGY	Godinez-Alvarez, H; Valiente-Banuet, A; Rojas-Martinez, A	The role of seed dispersers in the population dynamics of the columnar cactus Neobuxbaumia tetetzo
125	No	2002	CANADIAN JOURNAL OF BOTANY-REVUE CANADIENNE DE BOTANIQUE	Garcia, D; Banuelos, MJ; Houle, G	Differential effects of acorn burial and litter cover on Quercus rubra recruitment at the limit of its range in eastern North America
126	No	2002	FUNCTIONAL ECOLOGY	Paulsen, TR; Hogstedt, G	Passage through bird guts increases germination rate and seedling growth in Sorbus aucuparia
127	No	2002	JOURNAL OF EXPERIMENTAL BOTANY	Knapp, S	Tobacco to tomatoes: a phylogenetic perspective on fruit diversity in the Solanaceae
128	Maybe	2002	BIOTROPICA	Graham, C; Martinez-Leyva, JE; Cruz-Paredes, L	Use of fruiting trees by birds in continuous forest and riparian forest remnants in Los Tuxtlas, Veracruz, Mexico
129	No	2002	BIOTROPICA	Moegenburg, SM	Spatial and temporal variation in hydrochory in Amazonian floodplain forest
130	Maybe	2002	INTERNATIONAL JOURNAL OF PRIMATOLOGY	Stevenson, PR; Castellanos, MC; Pizarro, JC; Garavito, M	Effects of seed dispersal by three ateline monkey species on seed germination at Tinigua National Park, Colombia
131	Maybe	2002	JOURNAL OF ECOLOGY	Figuerola, J; Green, AJ; Santamaria, L	Comparative dispersal effectiveness of wigeongrass seeds by waterfowl wintering in south-west Spain: quantitative and qualitative aspects
132	Maybe	2002	NEW ZEALAND JOURNAL OF BOTANY	Wotton, DM	Effectiveness of the common gecko (Hoplodactylus maculatus) as a seed disperser on Mana Island, New Zealand
133	No	2003	ANNUAL REVIEW OF ECOLOGY EVOLUTION AND SYSTEMATICS	Levin, SA; Muller-Landau, HC; Nathan, R; Chave, J	The ecology and evolution of seed dispersal: A theoretical perspective
134	No	2003	FOLIA PRIMATOLOGICA	Knogge, C; Heymann, EW	Seed dispersal by sympatric tamarins Saguinus mystax and Saguinus fuscicollis: Diversity and characteristics of plant species
135	Maybe	2003	JOURNAL OF TROPICAL ECOLOGY	Naranjo, ME; Rengifo, C; Soriano, PJ	Effect of ingestion by bats and birds on seed germination of Stenocereus griseus and Subpilocereus repandus (Cactaceae)
136	No	2003	NEW ZEALAND JOURNAL OF ECOLOGY	Dungan, RJ; Norton, DA	Possums as seed dispersers in New Zealand: A response to Williams (2003)
137	Maybe	2003	OECOLOGIA	Carlo, TA; Collazo, JA; Groom, MJ	Avian fruit preferences across a Puerto Rican forested landscape: pattern consistency and implications for seed removal
138	No	2003	OECOLOGIA	Ingle, NR	Seed dispersal by wind, birds, and bats between Philippine montane rainforest and successional vegetation
139	No	2003	PLANT ECOLOGY	Hardesty, BD; Parker, VT	Community seed rain patterns and a comparison to adult community structure in a West African tropical forest
140	Maybe	2003	ECOLOGICAL APPLICATIONS	Luck, GW; Daily, GC	Tropical countryside bird assemblages: Richness, composition, and foraging differ by landscape context
141	No	2003	INTERNATIONAL JOURNAL OF PRIMATOLOGY	Marsh, LK; Loiselle, BA	Recruitment of black howler fruit trees in fragmented forests of Northern Belize
142	No	2003	JOURNAL OF TROPICAL ECOLOGY	Mannheimer, S; Bevilacqua, G; Caramaschi, EP; Scarano, FR	Evidence for seed dispersal by the catfish Auchenipterichthys longimanus in an Amazonian lake
143	No	2003	FOREST ECOLOGY AND MANAGEMENT	Li, HJ; Zhang, ZB	Effect of rodents on acorn dispersal and survival of the Liaodong oak (Quercus liaotungensis Koidz.)
144	No	2003	AMERICAN MIDLAND NATURALIST	Ford, WM; Madarish, D; Schuler, TM; Castleberry, SB	Influence of white-tailed deer digestion on running buffalo clover (Trifolium stoloniferum : Fabaceae Muhl. ex A. Eaton) Germination
145	No	2003	PLANT ECOLOGY	Obeso, JR; Fernandez-Calvo, IC	Fruit removal, pyrene dispersal, post-dispersal predation and seedling establishment of a bird-dispersed tree
146	Maybe	2003	JOURNAL OF HERPETOLOGY	Benitez-Malvido, J; Tapia, E; Suazo, I; Villasenor, E; Alvarado, J	Germination and seed damage in tropical dry forest plants ingested by iguanas
147	No	2003	OECOLOGIA	Russo, SE	Responses of dispersal agents to tree and fruit traits in Virola calophylla (Myristicaceae): implications for selection
148	No	2003	WESTERN NORTH AMERICAN NATURALIST	Mull, JF	Dispersal of sagebrush-steppe seeds by the western harvester ant (Pogonomyrmex occidentalis)
149	Maybe	2003	JOURNAL OF ECOLOGY	Wehncke, EV; Hubbell, SP; Foster, RB; Dalling, JW	Seed dispersal patterns produced by white-faced monkeys: implications for the dispersal limitation of neotropical tree species
150	Maybe	2003	JOURNAL OF TROPICAL ECOLOGY	Cochrane, EP	The need to be eaten: Balanites wilsoniana with and without elephant seed-dispersal
151	Maybe	2003	INTERNATIONAL JOURNAL OF PRIMATOLOGY	Knogge, C; Herrera, ERT; Heymann, EW	Effects of passage through tamarin guts on the germination potential of dispersed seeds
152	Maybe	2003	ECOLOGICAL MONOGRAPHS	Balcomb, SR; Chapman, CA	Bridging the gap: Influence of seed deposition on seedling recruitment in a primate-tree interaction
153	No	2003	PROCEEDINGS OF THE NATIONAL ACADEMY OF SCIENCES OF THE UNITED STATES OF AMERICA	Cordeiro, NJ; Howe, HF	Forest fragmentation severs mutualism between seed dispersers and an endemic African tree
154	No	2003	BIOTROPICA	King, RT	Succession and micro-elevation effects on seedling establishment of Calophyllum brasiliense camb. (Clusiaceae) in an Amazonian river Meander forest
155	No	2004	NEW ZEALAND JOURNAL OF ECOLOGY	Bach, CE; Kelly, D	Effects of forest edges, fruit display size, and fruit colour on bird seed dispersal in a New Zealand mistletoe, Alepis flavida
156	Maybe	2004	OECOLOGIA	Hollander, JL; Vander Wall, SB	Effectiveness of six species of rodents as dispersers of singleleaf pinon pine (Pinus monophylla)
157	No	2004	ORNITOLOGIA NEOTROPICAL	Pizo, MA	Frugivory and habitat use by fruit-eating birds in a fragmented landscape of southeast Brazil
158	No	2004	ACTA OECOLOGICA-INTERNATIONAL JOURNAL OF ECOLOGY	Bullock, JM; Moy, IL	Plants as seed traps: inter-specific interference with dispersal
159	No	2004	NEW ZEALAND JOURNAL OF BOTANY	Kelly, D; Ladley, JJ; Robertson, AW	Is dispersal easier than pollination? Two tests in new Zealand Loranthaceae
160	No	2004	OECOLOGIA	Liu, H; Platt, SG; Borg, CK	Seed dispersal by the Florida box turtle (Terrapene carolina bauri) in pine rockland forests of the lower Florida Keys, United States
161	No	2004	OECOLOGIA	Passos, L; Oliveira, PS	Interaction between ants and fruits of Guapira opposita (Nyctaginaceae) in a Brazilian sandy plain rainforest: ant effects on seeds and seedlings
162	No	2004	CANADIAN JOURNAL OF ZOOLOGY	Figuerola, J; Green, AJ; Black, K; Okamura, B	Influence of gut morphology on passive transport of freshwater bryozoans by waterfowl in Donana (southwestern Spain)
163	No	2004	JOURNAL OF VEGETATION SCIENCE	Espinar, JL; Garcia, LV; Figuerola, J; Green, AJ; Clemente, L	Helophyte germination in a Mediterranean salt marsh: Gut-passage by ducks changes seed response to salinity
164	No	2004	ACTA BOTANICA SINICA	Wang, YS; Xiao, ZS; Zhang, ZB	Seed deposition patterns of oil tea Camellia oleifera influenced by seed-caching rodents
165	Maybe	2004	ACTA OECOLOGICA-INTERNATIONAL JOURNAL OF ECOLOGY	Calvino-Cancela, M	Ingestion and dispersal: direct and indirect effects of frugivores on seed viability and germination of Corema album (Empetraceae)
166	Maybe	2004	JOURNAL OF TROPICAL ECOLOGY	Kitamura, S; Suzuki, S; Yumoto, T; Poonswad, P; Chuailua, P; Plongmai, K; Noma, N; Maruhashi, T; Suckasam, C	Dispersal of Aglaia spectabilis, a large-seeded tree species in a moist evergreen forest in Thailand
167	Maybe	2004	JOURNAL OF TROPICAL ECOLOGY	Cordeiro, NJ; Patrick, DAG; Munisi, B; Gupta, V	Role of dispersal in the invasion of an exotic tree in an East African submontane forest
168	No	2004	FOREST ECOLOGY AND MANAGEMENT	Xiao, ZS; Zhang, ZB; Wang, YS	Impacts of scatter-hoarding rodents on restoration of oil tea Camellia oleifera in a fragmented forest
169	No	2004	JOURNAL OF TROPICAL ECOLOGY	Wehncke, EV; Valdez, CN; Dominguez, CA	Seed dispersal and defecation patterns of Cebus capucinus and Alouatta palliata: consequences for seed dispersal effectiveness
170	Maybe	2004	REVISTA CHILENA DE HISTORIA NATURAL	Godinez-Alvarez, H	Pollination and seed dispersal by lizards: a review
171	No	2004	ACTA OECOLOGICA-INTERNATIONAL JOURNAL OF ECOLOGY	Fleury, M; Galetti, M	Effects of microhabitat on palm seed predation in two forest fragments in southeast Brazil
172	No	2005	EKOLOGIA-BRATISLAVA	Holeksa, J; Zywiec, M	Spatial pattern of a pioneer tree seedling bank in old-growth European subalpine spruce forest
173	No	2005	REVUE D ECOLOGIE-LA TERRE ET LA VIE	Calvino-Cancela, M	Fruit consumers and seed dispersers of the rare shrub Corema album, Empetraceae in coastal sand dunes
174	No	2005	FRESHWATER BIOLOGY	Pollux, BJA; Santamaria, L; Ouborg, NJ	Differences in endozoochorous dispersal between aquatic plant species, with reference to plant population persistence in rivers
175	Maybe	2005	BIOTROPICA	Wehncke, EV; Dalling, JW	Post-dispersal seed removal and germination selected tree species dispersed by Cebus capucinus on Barro Colorado Island, Panama
176	No	2005	BIOTROPICA	Saracco, JF; Collazo, JA; Groom, MJ; Carlo, TA	Crop size and fruit neighborhood effects on bird visitation to fruiting Schefflera morototoni trees in Puerto Rico
177	No	2005	BIOTROPICA	French, AR; Smith, TB	Importance of body size in determining dominance hierarchies among diverse tropical frugivores
178	No	2005	ECOLOGY LETTERS	Adler, FR; Muller-Landau, HC	When do localized natural enemies increase species richness?
179	No	2005	FUNCTIONAL ECOLOGY	Samuels, IA; Levey, DJ	Effects of gut passage on seed germination: do experiments answer the questions they ask?
180	Maybe	2005	FUNCTIONAL ECOLOGY	Nogales, M; Nieves, C; Illera, JC; Padilla, DP; Traveset, A	Effect of native and alien vertebrate frugivores on seed viability and germination patterns of Rubia fruticosa (Rubiaceae) in the eastern Canary Islands
181	No	2005	BIOLOGICAL INVASIONS	Constible, JM; Sweitzer, RA; Van Vuren, DH; Schuyler, PT; Knapp, DA	Dispersal of non-native plants by introduced bison in an island ecosystem
182	No	2005	JOURNAL OF TROPICAL ECOLOGY	Filardi, CE; Tewksbury, J	Ground-foraging palm cockatoos (Probosciger aterrimus) in lowland New Guinea: fruit flesh as a directed deterrent to seed predation?
183	Maybe	2005	FUNCTIONAL ECOLOGY	Rodriguez-Perez, J; Riera, N; Traveset, A	Effect of seed passage through birds and lizards on emergence rate of mediterranean species: differences between natural and controlled conditions
184	No	2005	ECOLOGY	Roth, JK; Vander Wall, SB	Primary and secondary seed dispersal of bush chinquapin (Fagaceae) by scatterhoarding rodents
185	Maybe	2005	ECOLOGY	Carlo, TA	Interspecific neighbors change seed dispersal pattern of an avian-dispersed plant
186	No	2005	FOREST ECOLOGY AND MANAGEMENT	Cheng, JR; Xiao, ZS; Zhang, ZB	Seed consumption and caching on seeds of three sympatric tree species by four sympatric rodent species in a subtropical forest, China
187	No	2005	ECOLOGY LETTERS	Vazquez, DP; Morris, WF; Jordano, P	Interaction frequency as a surrogate for the total effect of animal mutualists on plants
188	No	2005	HEREDITY	Hardesty, BD; Dick, CW; Kremer, A; Hubbell, S; Bermingham, E	Spatial genetic structure of Simarouba amara Aubl. (Simaroubaceae), a dioecious, animal-dispersed Neotropical tree, on Barro Colorado Island, Panama
189	No	2005	OECOLOGIA	Westcott, DA; Bentrupperbaumer, J; Bradford, MG; McKeown, A	Incorporating patterns of disperser behaviour into models of seed dispersal and its effects on estimated dispersal curves
190	No	2005	BIOTROPICA	Gross-Camp, N; Kaplin, BA	Chimpanzee (Pan troglodytes) seed dispersal in an afromontane forest: Microhabitat influences on the postdispersal fate of large seeds
191	Maybe	2006	BIOTROPICA	Martins, MM	Comparative seed dispersal effectiveness of sympatric Alouatta guariba and Brachyteles arachnoides in southeastern Brazil
192	No	2006	FUNCTIONAL PLANT BIOLOGY	Paulsen, TR; Lindtjorn, O; Gjerdet, NR; Hogstedt, G	Avian gut passage reduces seed exit costs in Sorbus aucuparia (Rosaceae) as measured by a diametral compression test
193	No	2006	NEW ZEALAND JOURNAL OF ECOLOGY	Williams, PA	The role of blackbirds (Turdus merula) in weed invasion in New Zealand
194	No	2006	FUNCTIONAL ECOLOGY	Robertson, AW; Trass, A; Ladley, JJ; Kelly, D	Assessing the benefits of frugivory for seed germination: the importance of the deinhibition effect
195	Maybe	2006	JOURNAL OF TROPICAL ECOLOGY	Kitamura, S; Suzuki, S; Yumoto, T; Poonswad, P; Chuailua, P; Plongmai, K; Maruhashi, T; Noma, N; Suckasam, C	Dispersal of Canarium euphyllum (Burseraceae), a large-seeded tree species, in a moist evergreen forest in Thailand
196	No	2006	OECOLOGIA	Farwig, N; Bohning-Gaese, K; Bleher, B	Enhanced seed dispersal of Prunus africana in fragmented and disturbed forests?
197	Maybe	2006	PLANT ECOLOGY	Bas, JM; Pons, P; Gomez, C	Exclusive frugivory and seed dispersal of Rhamnus alaternus in the bird breeding season
198	No	2006	SOUTHWESTERN NATURALIST	Ortiz-Pulido, R; Rico-Gray, V	Seed dispersal of Bursera fagaroides (Burseraceae): The effect of linking environmental factors
199	No	2006	ECOLOGY	Ness, JH; Morris, WF; Bronstein, JL	Integrating quality and quantity of mutualistic service to contrast ant species protecting Ferocactus wislizeni
200	No	2006	BIOTROPICA	Ponce-Santizo, G; Andresen, E; Cano, E; Cuaron, AD	Primary dispersal of seeds by primates and secondary dispersal by dung beetles in Tikal, Guatemala
201	No	2006	ECOLOGY	Morales, JM; Carlo, T'SA	The effects of plant distribution and frugivore density on the scale and shape of dispersal kernels
202	No	2006	INTERNATIONAL JOURNAL OF PRIMATOLOGY	Vulinec, K; Lambert, JE; Mellow, DJ	Primate and dung beetle communities in secondary growth rain forests: Implications for conservation of seed dispersal systems
203	No	2006	REVISTA DE BIOLOGIA TROPICAL	Dominguez-Dominguez, LE; Morales-Mavil, JE; Alba-Landa, J	Germination of Ficus insipida (Moraceae) seeds from toucan (Ramphastos sulfuratus) and spider monkey (Ateles geoffroyi) feces
204	Maybe	2006	ACTA OECOLOGICA-INTERNATIONAL JOURNAL OF ECOLOGY	Traba, J; Arrieta, S; Herranz, J; Clamagirand, MC	Red fox (Vulpes vulpes L.) favour seed dispersal, germination and seedling survival of Mediterranean Hackberry (Celtis australis L.)
205	No	2006	ACTA THERIOLOGICA	Vieira, EM; Paise, G; Machado, PHD	Feeding of small rodents on seeds and fruits: a comparative analysis of three species of rodents of the Araucaria forest, southern Brazil
206	No	2006	BIOLOGICAL CONSERVATION	Fleury, M; Galetti, M	Forest fragment size and microhabitat effects on palm seed predation
207	Maybe	2006	BIOTROPICA	Parrado-Rosselli, A; Amaya-Espinel, JD	Feeding behavior of purple-throated fruitcrow (Querula purpurata : Cotingidae) in the Colombian Amazon and its implications for seed dispersal
208	No	2006	PLANT ECOLOGY	Sanchez, AM; Azcarate, FM; Peco, B	Effects of harvester ants on seed availability and dispersal of Lavandula stoechas subsp pedunculata in a Mediterranean grassland-scrubland mosaic
209	Maybe	2006	PLANT ECOLOGY	Ramos, ME; Robles, AB; Castro, J	Efficiency of endozoochorous seed dispersal in six dry-fruited species (Cistaceae): from seed ingestion to early seedling establishment
210	No	2006	ECOGRAPHY	Calvino-Cancela, M; Dunn, RR; van Etten, EJB; Lamont, BB	Emus as non-standard seed dispersers and their potential for long-distance dispersal
211	No	2006	BIOTROPICA	Strong, JN; Fragoso, JMV	Seed Dispersal by Geochelone carbonaria and Geochelone denticulata in Northwestern Brazil
212	No	2006	JOURNAL OF APPLIED ECOLOGY	Buckley, YM; Anderson, S; Catterall, CP; Corlett, RT; Engel, T; Gosper, CR; Nathan, R; Richardson, DM; Setter, M; Spiegel, O; Vivian-Smith, G; Voigt, FA; Weir, JES; Westcott, DA	Management of plant invasions mediated by frugivore interactions
213	No	2006	OECOLOGIA	Dennis, AJ; Westcott, DA	Reducing complexity when studying seed dispersal at community scales: a functional classification of vertebrate seed dispersers in tropical forests
214	No	2006	PLOS BIOLOGY	Seidler, TG; Plotkin, JB	Seed dispersal and spatial pattern in tropical trees
215	Maybe	2006	JOURNAL OF ARID ENVIRONMENTS	Varela, O; Bucher, EH	Passage time, viability, and germination of seeds ingested by foxes
216	No	2007	CARIBBEAN JOURNAL OF SCIENCE	Carlos, RG; Naranjo, ME; Soriano, PJ	Fruit consumption by birds and bats on two species of columnar cacti in a semi-arid Andean enclave of Venezuela
217	No	2007	ORNITOLOGIA NEOTROPICAL	Munoz, MC; Kattan, GH	Diets of cracids: How much do we know?
218	No	2007	SOUTHEASTERN NATURALIST	Adams, SB; Hamel, PB; Connor, K; Burke, B; Gardiner, ES; Wise, D	Potential roles of fish, birds, and water in swamp privet (Forestiera acuminata) seed dispersal
219	No	2007	PROCEEDINGS OF THE NATIONAL ACADEMY OF SCIENCES OF THE UNITED STATES OF AMERICA	Jordano, P; Garcia, C; Godoy, JA; Garcia-Castano, JL	Differential contribution of frugivores to complex seed dispersal patterns
220	No	2007	CHEMOECOLOGY	Marrero, P; Padilla, DP; Valdes, F; Nogales, M	Comparison of three chemical tests to assess seed viability: the seed dispersal system of the Macaronesian endemic plant Rubia fruticosa (Rubiaceae) as an example
221	No	2007	NATURWISSENSCHAFTEN	Boulay, R; Coll-Toledano, J; Manzaneda, AJ; Cerda, X	Geographic variations in seed dispersal by ants: are plant and seed traits decisive?
222	No	2007	JOURNAL OF TROPICAL ECOLOGY	McConkey, KR; Chivers, DJ	Influence of gibbon ranging patterns on seed dispersal distance and deposition site in a Bornean forest
223	Maybe	2007	JOURNAL OF TROPICAL ECOLOGY	Roxburgh, L	The effect of gut processing on the quality of mistletoe seed dispersal
224	No	2007	REVISTA BRASILEIRA DE ORNITOLOGIA	Staggemeier, VG; Galetti, M	Human impact affects negatively the seed dispersal in ornithochorous fruits: a global perspective
225	Maybe	2007	ACTA OECOLOGICA-INTERNATIONAL JOURNAL OF ECOLOGY	Alves-Costa, CP; Eterovick, PC	Seed dispersal services by coatis (Nasua nasua, Procyonidae) and their edundancy with other frugivores in southeastern Brazil
226	No	2007	EVOLUTION	Forest, F; Chase, MW; Persson, C; Crane, PR; Hawkins, JA	The role of biotic and abiotic factors in evolution of ant dispersal in the milkwort family (Polygalaceae)
227	Maybe	2007	ECOLOGY LETTERS	Spiegel, O; Nathan, R	Incorporating dispersal distance into the disperser effectiveness framework: frugivorous birds provide complementary dispersal to plants in a patchy environment
228	No	2007	INTERNATIONAL JOURNAL OF PRIMATOLOGY	Kunz, BK; Linsenmair, KE	Changes in baboon feeding behavior: Maturity-dependent fruit and seed size selection within a food plant species
229	No	2007	WEED BIOLOGY AND MANAGEMENT	Benvenuti, S	Weed seed movement and dispersal strategies in the agricultural environment
230	No	2007	PLOS ONE	Santamaria, L; Rodriguez-Perez, J; Larrinaga, AR; Pias, B	Predicting Spatial Patterns of Plant Recruitment Using Animal-Displacement Kernels
231	No	2007	BIOTROPICA	Cramer, JM; Mesquita, RCG; Bentos, TV; Moser, B; Williamson, GB	Forest fragmentation reduces seed dispersal of Duckeodendron cestroides, a central amazon endemic
232	No	2007	BRAZILIAN ARCHIVES OF BIOLOGY AND TECHNOLOGY	Caceres, NC; Araujo Monteiro-Filho, EL	Germination in seed species ingested by opossums: Implications for seed dispersal and forest conservation
233	Maybe	2007	JOURNAL OF ECOLOGY	Nogales, M; Padilla, DP; Nieves, C; Illera, JC; Traveset, A	Secondary seed dispersal systems, frugivorous lizards and predatory birds in insular volcanic badlands
234	No	2008	BASIC AND APPLIED ECOLOGY	Kirika, JM; Bleher, B; Bohning-Gaese, K; Chira, R; Farwig, N	Fragmentation and local disturbance of forests reduce frugivore diversity and fruit removal in Ficus thonningii trees
235	No	2008	ECOLOGY	Traveset, A; Rodriguez-Perez, J; Pias, B	Seed trait changes in dispersers' guts and consequences for germination and seedling growth
236	Maybe	2008	ECOSCIENCE	Martinez, I; Garcia, D; Obeso, JR	Differential seed dispersal patterns generated by a common assemblage of vertebrate frugivores in three fleshy-fruited trees
237	No	2008	MAMMALIAN BIOLOGY	Horn, GB; Kindel, A; Hartz, SM	Akodon montensis (Thomas, 1913) (Muridae) as a disperser of endozoochoric seeds in a coastal swamp forest of southern Brazil
238	No	2008	TROPICAL CONSERVATION SCIENCE	Lapenta, MJ; Procopio-de-Oliveira, P	Some aspects of seed dispersal effectiveness of golden lion tamarins (Leontopithecus rosalia) in a Brazilian Atlantic forest
239	No	2008	ECOGRAPHY	Jansen, PA; Bongers, F; van der Meer, PJ	Is farther seed dispersal better? Spatial patterns of offspring mortality in three rainforest tree species with different dispersal abilities
240	No	2008	PLANT ECOLOGY	Zywiec, M; Ledwon, M	Spatial and temporal patterns of rowan (Sorbus aucuparia L.) regeneration in West Carpathian subalpine spruce forest
241	No	2008	BIOLOGICAL CONSERVATION	Gomes, LGL; Oostra, V; Nijman, V; Cleef, AM; Kappelle, M	Tolerance of frugivorous birds to habitat disturbance in a tropical cloud forest
242	No	2008	ECOLOGICAL RESEARCH	Koike, S; Kasai, S; Yamazaki, K; Furubayashi, K	Fruit phenology of Prunus jamasakura and the feeding habit of the Asiatic black bear as a seed disperser
243	No	2008	ECOLOGICAL RESEARCH	Takahashi, K; Shiota, T; Tamatani, H; Koyama, M; Washitani, I	Seasonal variation in fleshy fruit use and seed dispersal by the Japanese black bear (Ursus thibetanus japonicus)
244	Maybe	2008	OECOLOGIA	Gomez, JM; Puerta-Pinero, C; Schupp, EW	Effectiveness of rodents as local seed dispersers of Holm oaks
245	Maybe	2008	REVISTA DE BIOLOGIA TROPICAL	Gomes, VSD; Correia, MCR; de Lima, HA; Alves, MAS	Potential role of frugivorous birds (Passeriformes) on seed dispersal of six plant species in a restinga habitat, southeastern Brazil
246	No	2008	PLOS ONE	Guimaraes, PR; Galetti, M; Jordano, P	Seed Dispersal Anachronisms: Rethinking the Fruits Extinct Megafauna Ate
247	No	2008	FOREST ECOLOGY AND MANAGEMENT	Zhou, YB; Zhang, L; Kaneko, Y; Newman, C; Wang, XM	Frugivory and seed dispersal by a small carnivore, the Chinese ferret-badger, Melogale moschata, in a fragmented subtropical forest of central China
248	No	2008	FOREST ECOLOGY AND MANAGEMENT	Pereira, F; Ganade, G	Spread of a Brazilian keystone-species in a landscape mosaic
249	No	2008	BRAZILIAN JOURNAL OF BIOLOGY	Lapenta, MJ; Procopio-de-Oliveira, P; Kierulff, MCM; Motta, JC	Frugivory and seed dispersal of golden lion tamarin (Leontopithecus rosalia (Linnaeus, 1766)) in a forest fragment in the Atlantic Forest, Brazil
250	Maybe	2008	JOURNAL OF TROPICAL ECOLOGY	Kunz, BK; Linsenmair, KE	The role of the olive baboon (Papio anubis, Cercopithecidae) as seed disperser in a savanna-forest mosaic of West Africa
251	Maybe	2008	BIOLOGICAL INVASIONS	Deckers, B; Verheyen, K; Vanhellemont, M; Maddens, E; Muys, B; Hermy, M	Impact of avian frugivores on dispersal and recruitment of the invasive Prunus serotina in an agricultural landscape
252	No	2008	SCIENCEASIA	Chanthorn, W; Brockelman, WY	Seed dispersal and seedling recruitment in the light-demanding tree Choerospondias axillaris in old-growth forest in Thailand
253	No	2008	OECOLOGIA	Lomascolo, SB; Speranza, P; Kimball, RT	Correlated evolution of fig size and color supports the dispersal syndromes hypothesis
254	Maybe	2008	PRIMATES	Valenta, K; Fedigan, LM	How much is a lot? Seed dispersal by white-faced capuchins and implications for disperser-based studies of seed dispersal systems
255	No	2008	BIOLOGICAL INVASIONS	Murphy, HT; Hardesty, BD; Fletcher, CS; Metcalfe, DJ; Westcott, DA; Brooks, SJ	Predicting dispersal and recruitment of Miconia calvescens (Melastomataceae) in Australian tropical rainforests
256	No	2008	JOURNAL OF FOREST RESEARCH	Koike, S; Morimoto, H; Goto, Y; Kozakai, C; Yamazaki, K	Frugivory of carnivores and seed dispersal of fleshy fruits in cool-temperate deciduous forests
257	Maybe	2008	INTEGRATIVE ZOOLOGY	Lu, CH; Zhu, QQ; Deng, QS	Effect of frugivorous birds on the establishment of a naturally regenerating population of Chinese yew in ex situ conservation
258	No	2008	JOURNAL OF ARID ENVIRONMENTS	Baraza, E; Valiente-Banuet, A	Seed dispersal by domestic goats in a semiarid thornscrub of Mexico
259	No	2008	AMPHIBIA-REPTILIA	Guzman, A; Stevenson, PR	Seed dispersal, habitat selection and movement patterns in the Amazonian tortoise, Geochelone denticulata
260	No	2008	ECOLOGICAL RESEARCH	Kitamura, S; Yumoto, T; Noma, N; Chuailua, P; Maruhashi, T; Wohandee, P; Poonswad, P	Aggregated seed dispersal by wreathed hornbills at a roost site in a moist evergreen forest of Thailand
261	No	2008	JOURNAL OF TROPICAL ECOLOGY	Foster, MS	Potential effects of arboreal and terrestrial avian dispersers on seed dormancy, seed germination and seedling establishment in Ormosia (Papilionoideae) species in Peru
262	No	2008	OECOLOGIA	Blendinger, PG; Loiselle, BA; Blake, JG	Crop size, plant aggregation, and microhabitat type affect fruit removal by birds from individual melastome plants in the Upper Amazon
263	Maybe	2009	ECOSCIENCE	Fedriani, JM; Delibes, M	Seed dispersal in the Iberian pear, Pyrus bourgaeana: A role for infrequent mutualists
264	No	2009	ECOSCIENCE	Lara, C; Perez, G; Ornelas, JF	Provenance, guts, and fate: Field and experimental evidence in a host-mistletoe-bird system
265	No	2009	ECOTROPICA	Marques, MCM; Fischer, E	EFFECT OF BATS ON SEED DISTRIBUTION AND GERMINATION OF CALOPHYLLUM BRASILIENSE (CLUSIACEAE)
266	No	2009	ENERGY SOURCES PART A-RECOVERY UTILIZATION AND ENVIRONMENTAL EFFECTS	Demirbas, A	Oil from Tea Seed by Supercritical Fluid Extraction
267	No	2009	JOURNAL OF ANIMAL ECOLOGY	Tsujino, R; Yumoto, T	Topography-specific seed dispersal by Japanese macaques in a lowland forest on Yakushima Island, Japan
268	No	2009	ORNITOLOGIA NEOTROPICAL	Figueroa-Esquivel, EM; Puebla-Olivares, F	Importance of a tropical tree (Dendropanax arboreus) for Neartic migrant birds in Mexico
269	Maybe	2009	POLISH JOURNAL OF ECOLOGY	Orlowski, G; Czarnecka, J	GRANIVORY OF BIRDS AND SEED DISPERSAL: VIABLE SEEDS OF AMARANTHUS RETROFLEXUS L. RECOVERED FROM THE DROPPINGS OF THE GREY PARTRIDGE PERDIX PERDIX L.
270	No	2009	BRAZILIAN JOURNAL OF BIOLOGY	Melo, C; Oliveira, PE	Frugivory in Lacistema hasslerianum Chodat (Lacistemaceae) a gallery forest understory treelet in Central Brazil
271	No	2009	ACTA OECOLOGICA-INTERNATIONAL JOURNAL OF ECOLOGY	Fadini, RF; Fleury, M; Donatti, CI; Galetti, M	Effects of frugivore impoverishment and seed predators on the recruitment of a keystone palm
272	No	2009	BIOLOGICAL CONSERVATION	Moran, C; Catterall, CP; Kanowski, J	Reduced dispersal of native plant species as a consequence of the reduced abundance of frugivore species in fragmented rainforest
273	Maybe	2009	BIOTROPICA	Garcia-Robledo, C; Kuprewicz, EK	Vertebrate Fruit Removal and Ant Seed Dispersal in the Neotropical Ginger Renealmia alpinia (Zingiberaceae)
274	No	2009	ECOLOGY	Briggs, JS; Wall, SBV; Jenkins, SH	Forest rodents provide directed dispersal of Jeffrey pine seeds
275	No	2009	ECOLOGY	Brodie, JF; Helmy, OE; Brockelman, WY; Maron, JL	Functional differences within a guild of tropical mammalian frugivores
276	No	2009	INTERNATIONAL JOURNAL OF PLANT SCIENCES	Hollander, JL; Wall, SBV	DISPERSAL SYNDROMES IN NORTH AMERICAN EPHEDRA
277	Maybe	2009	JOURNAL OF TROPICAL ECOLOGY	Kankam, BO; Oduro, W	Frugivores and fruit removal of Antiaris toxicaria (Moraceae) at Bia Biosphere Reserve, Ghana
278	Maybe	2009	AMERICAN JOURNAL OF PHYSICAL ANTHROPOLOGY	Valenta, K; Fedigan, LM	Effects of Gut Passage, Feces, and Seed Handling on Latency and Rate of Germination in Seeds Consumed by Capuchins (Cebus capucinus)
279	Maybe	2009	ECOLOGY	Cordeiro, NJ; Ndangalasi, HJ; McEntee, JP; Howe, HF	Disperser limitation and recruitment of an endemic African tree in a fragmented landscape
280	Yes	2009	AUSTRAL ECOLOGY	Cortes, MC; Cazetta, E; Staggemeier, VG; Galetti, M	Linking frugivore activity to early recruitment of a bird dispersed tree, Eugenia umbelliflora (Myrtaceae) in the Atlantic rainforest
281	No	2009	AUSTRAL ECOLOGY	Linnebjerg, JF; Hansen, DM; Olesen, JM	Gut passage effect of the introduced red-whiskered bulbul (Pycnonotus jocosus) on germination of invasive plant species in Mauritius
282	No	2009	ECOLOGICAL RESEARCH	Terakawa, M; Isagi, Y; Matsui, K; Yumoto, T	Microsatellite analysis of the maternal origin of Myrica rubra seeds in the feces of Japanese macaques
283	No	2009	JOURNAL OF TROPICAL ECOLOGY	Culot, L; Huynen, MC; Gerard, P; Heymann, EW	Short-term post-dispersal fate of seeds defecated by two small primate species (Saguinus mystax and Saguinus fuscicollis) in the Amazonian forest of Peru
284	No	2009	CONSERVATION BIOLOGY	Sethi, P; Howe, HF	Recruitment of Hornbill-Dispersed Trees in Hunted and Logged Forests of the Indian Eastern Himalaya
285	Maybe	2009	ECOLOGY	Holbrook, KM; Loiselle, BA	Dispersal in a Neotropical tree, Virola flexuosa (Myristicaceae): Does hunting of large vertebrates limit seed removal?
286	No	2009	ECOLOGY	Klinger, R; Rejmanek, M	The numerical and functional responses of a granivorous rodent and the fate of Neotropical tree seeds
287	No	2009	REVISTA BRASILEIRA DE ORNITOLOGIA	Basler, AB; Muller, ES; Petry, MV	Frugivory by birds in Myrsine coriacea (Myrsinaceae) inhabiting fragments of mixed Araucaria Forest in the Aparados da Serra National Park, RS, Brazil
288	Maybe	2009	BEHAVIORAL ECOLOGY	Padilla, DP; Nogales, M	Behavior of kestrels feeding on frugivorous lizards: implications for secondary seed dispersal
289	No	2009	BIOTROPICA	Gross-Camp, ND; Mulindahabi, F; Kaplin, BA	Comparing the Dispersal of Large-seeded Tree Species by Frugivore Assemblagesin Tropical Montane Forest in Africa
290	No	2009	BIOTROPICA	Gonzales, RS; Ingle, NR; Lagunzad, DA; Nakashizuka, T	Seed Dispersal by Birds and Bats in Lowland Philippine Forest Successional Area
291	No	2009	BIOTROPICA	Blake, S; Deem, SL; Mossimbo, E; Maisels, F; Walsh, P	Forest Elephants: Tree Planters of the Congo
292	Maybe	2009	JOURNAL OF THE TORREY BOTANICAL SOCIETY	Ramirez, MM; Ornelas, JF	Germination of Psittacanthus schiedeanus (mistletoe) seeds after passage through the gut of Cedar Waxwings and Grey Silky-flycatchers
293	Maybe	2009	OECOLOGIA	Christianini, AV; Oliveira, PS	The relevance of ants as seed rescuers of a primarily bird-dispersed tree in the Neotropical cerrado savanna
294	No	2009	OIKOS	Lehouck, V; Spanhove, T; Colson, L; Adringa-Davis, A; Cordeiro, NJ; Lens, L	Habitat disturbance reduces seed dispersal of a forest interior tree in a fragmented African cloud forest
295	Maybe	2009	OECOLOGIA	Anderson, JT; Rojas, JS; Flecker, AS	High-quality seed dispersal by fruit-eating fishes in Amazonian floodplain habitats
296	No	2009	ACTA OECOLOGICA-INTERNATIONAL JOURNAL OF ECOLOGY	Rost, J; Pons, P; Bas, JM	Can salvage logging affect seed dispersal by birds into burned forests?
297	Maybe	2009	OECOLOGIA	Jerozolimski, A; Ribeiro, MBN; Martins, M	Are tortoises important seed dispersers in Amazonian forests?
298	No	2009	OIKOS	Lefevre, KL; Rodd, FH	How human disturbance of tropical rainforest can influence avian fruit removal
299	No	2009	ACTA BOTANICA BRASILICA	Vasconcellos-Neto, J; de Albuquerque, LB; Silva, WR	Seed dispersal of Solanum thomasiifolium Sendtner (Solanaceae) in the Linhares Forest, Espirito Santo state, Brazil
300	No	2009	OECOLOGIA	Jorge, MLSP; Howe, HF	Can forest fragmentation disrupt a conditional mutualism? A case from central Amazon
301	No	2009	AUSTRAL ECOLOGY	Barea, LP; Herrera, MLG	Sources of protein in two semi-arid zone mistletoe specialists: Insights from stable isotopes
302	Maybe	2009	BIOTROPICA	Bravo, SP	Implications of Behavior and Gut Passage for Seed Dispersal Quality: The Case of Black and Gold Howler Monkeys
303	No	2009	ECOLOGICAL RESEARCH	Yoshikawa, T; Isagi, Y; Kikuzawa, K	Relationships between bird-dispersed plants and avian fruit consumers with different feeding strategies in Japan
304	No	2009	ACTA ORNITHOLOGICA	Rumeu, B; Padilla, DP; Nogales, M	The key role of a Ring Ouzel Turdus torquatus wintering population in seed dispersal of the endangered endemic Juniperus cedrus in an insular environment
305	Yes	2009	BIODIVERSITY AND CONSERVATION	Figueroa-Esquivel, E; Puebla-Olivares, F; Godinez-Alvarez, H; Nunez-Farfan, J	Seed dispersal effectiveness by understory birds on Dendropanax arboreus in a fragmented landscape
306	No	2009	ECOLOGY	Calvino-Cancela, M; Martin-Herrero, J	Effectiveness of a varied assemblage of seed dispersers of a fleshy-fruited plant
307	No	2009	JOURNAL OF VEGETATION SCIENCE	Lehouck, V; Spanhove, T; Demeter, S; Groot, NE; Lens, L	Complementary seed dispersal by three avian frugivores in a fragmented Afromontane forest
308	No	2010	BASIC AND APPLIED ECOLOGY	Grunewald, C; Breitbach, N; Bohning-Gaese, K	Tree visitation and seed dispersal of wild cherries by terrestrial mammals along a human land-use gradient
309	No	2010	ECOLOGICAL RESEARCH	Prasad, S; Pittet, A; Sukumar, R	Who really ate the fruit? A novel approach to camera trapping for quantifying frugivory by ruminants
310	No	2010	NEW PHYTOLOGIST	Schupp, EW; Jordano, P; Gomez, JM	Seed dispersal effectiveness revisited: a conceptual review
311	No	2010	NORTHEASTERN NATURALIST	Padgett, DJ; Carboni, JJ; Schepis, DJ	The Dietary Composition of Chrysemys picta picta (Eastern Painted Turtles) with Special Reference to the Seeds of Aquatic Macrophytes
312	No	2010	OIKOS	Puerta-Pinero, C; Gomez, JM; Schupp, EW	Spatial patterns of acorn dispersal by rodents: do acorn crop size and ungulate presence matter?
313	No	2010	ACTA OECOLOGICA-INTERNATIONAL JOURNAL OF ECOLOGY	Guitian, J; Munilla, I	Responses of mammal dispersers to fruit availability: Rowan (Sorbus aucuparia) and carnivores in mountain habitats of northern Spain
314	No	2010	BIOTROPICA	Tobler, MW; Janovec, JP; Cornejo, F	Frugivory and Seed Dispersal by the Lowland Tapir Tapirus terrestris in the Peruvian Amazon
315	No	2010	BIOTROPICA	Valenta, K; Fedigan, LM	Spatial Patterns of Seed Dispersal by White-Faced Capuchins in Costa Rica: Evaluating Distant-Dependent Seed Mortality
316	No	2010	BIOTROPICA	Oppel, S; Mack, AL	Bird Assemblage and Visitation Pattern at Fruiting Elmerrillia tsiampaca (Magnoliaceae) Trees in Papua New Guinea
317	No	2010	REVISTA BRASILEIRA DE ORNITOLOGIA	da Silva, FR	Frugivory and seed dispersal of Ficus organensis (Moraceae) by birds in a Restinga Forest, Pelotas, RS
318	No	2010	OECOLOGIA	Breitbach, N; Laube, I; Steffan-Dewenter, I; Bohning-Gaese, K	Bird diversity and seed dispersal along a human land-use gradient: high seed removal in structurally simple farmland
319	Maybe	2010	PLANT ECOLOGY	Rodriguez-Perez, J; Traveset, A	Seed dispersal effectiveness in a plant-lizard interaction and its consequences for plant regeneration after disperser loss
320	Maybe	2010	AUSTRAL ECOLOGY	Bradford, MG; Westcott, DA	Consequences of southern cassowary (Casuarius casuarius, L.) gut passage and deposition pattern on the germination of rainforest seeds
321	No	2010	BIOTROPICA	Moran, C; Catterall, CP	Can Functional Traits Predict Ecological Interactions? A Case Study Using Rain forest Frugivores and Plants in Australia
322	No	2010	BIOTROPICA	Kunz, BK; Linsenmair, KE	Fruit Traits in Baboon Diet: A Comparison with Plant Species Characteristics in West Africa
323	No	2010	ECOLOGY	Spiegel, O; Nathan, R	Incorporating density dependence into the directed-dispersal hypothesis
324	No	2010	JOURNAL OF ECOLOGY	Christianini, AV; Oliveira, PS	Birds and ants provide complementary seed dispersal in a neotropical savanna
325	Maybe	2010	BIODIVERSITY AND CONSERVATION	Staddon, SC; Compton, SG; Portch, A	Dispersal of fig seeds in the Cook Islands: introduced frugivores are no substitutes for natives
326	No	2010	NATURWISSENSCHAFTEN	Figuerola, J; Charalambidou, I; Santamaria, L; Green, AJ	Internal dispersal of seeds by waterfowl: effect of seed size on gut passage time and germination patterns
327	No	2010	OECOLOGIA	Heer, K; Albrecht, L; Kalko, EKV	Effects of ingestion by neotropical bats on germination parameters of native free-standing and strangler figs (Ficus sp., Moraceae)
328	No	2010	BIOTA NEOTROPICA	D'Avila, G; Gomes, A; Canary, AC; Bugoni, L	The role of avian frugivores on germination and potential seed dispersal of the Brazilian Pepper Schinus terebinthifolius
329	No	2010	JOURNAL OF TROPICAL ECOLOGY	Santos-Heredia, C; Andresen, E; Zarate, DA	Secondary seed dispersal by dung beetles in a Colombian rain forest: effects of dung type and defecation pattern on seed fate
330	Maybe	2010	ACTA OECOLOGICA-INTERNATIONAL JOURNAL OF ECOLOGY	Jacomassa, FAF; Pizo, MA	Birds and bats diverge in the qualitative and quantitative components of seed dispersal of a pioneer tree
331	No	2010	AFRICAN JOURNAL OF ECOLOGY	Wahungu, GM; Mureu, LK; Wato, YA; Mureithi, SN; Karanja, GG	Seedling survival in Manilkara butugi Chiov. along a dispersal gradient in Kakamega forest, Kenya
332	No	2010	ECOLOGY	Loayza, AP; Knight, T	Seed dispersal by pulp consumers, not legitimate'' seed dispersers, increases Guettarda viburnoides population growth
333	No	2010	REVISTA ARVORE	Carvalho, FA	DISPERSAL SYNDROMES OF WOODY SPECIES IN THE SUBMOUNTAINE OMBROPHILOUS FORESTS OF THE RIO DE JANEIRO STATE, BRAZIL
334	No	2010	ANIMAL CONSERVATION	Astaras, C; Waltert, M	What does seed handling by the drill tell us about the ecological services of terrestrial cercopithecines in African forests?
335	No	2010	ENERGY CONVERSION AND MANAGEMENT	Demirbas, A	Tea seed upgrading facilities and economic assessment of biodiesel production from tea seed oil
336	Maybe	2010	CHELONIAN CONSERVATION AND BIOLOGY	Kimmons, JB; Moll, D	Seed Dispersal by Red-Eared Sliders (Trachemys scripta elegans) and Common Snapping Turtles (Chelydra serpentina)
337	No	2011	AMERICAN JOURNAL OF PRIMATOLOGY	Lambert, JE	Primate Seed Dispersers as Umbrella Species: A Case Study From Kibale National Park, Uganda, With Implications for Afrotropical Forest Conservation
338	No	2011	BASIC AND APPLIED ECOLOGY	Obeso, JR; Martinez, I; Garcia, D	Seed size is heterogeneously distributed among destination habitats in animal dispersed plants
339	No	2011	CIENCIA RURAL	Golin, V; Santos, M; Pereira, MJB	Dispersal and predation of araticum seeds in the Cerrado of Mato Grosso, Brazil
340	No	2011	ECOTROPICA	Santhoshkumar, E; Balasubramanian, P	SEED DISPERSAL BY THE INDIAN GREY HORNBILL OCYCEROS BIROSTRIS IN EASTERN GHATS, INDIA
341	No	2011	GAYANA BOTANICA	Mora, JP; Soto-Gamboa, M	Legitimate seed dispersal Ugni molinae Turcz. (Myrtaceae), by monito del monte, Dromiciops gliroides
342	No	2011	IBIS	Heleno, RH; Ross, G; Everard, A; Memmott, J; Ramos, JA	The role of avian 'seed predators' as seed dispersers
343	No	2011	JOURNAL OF ECOLOGY	Perea, R; San Miguel, A; Gil, L	Leftovers in seed dispersal: ecological implications of partial seed consumption for oak regeneration
344	Maybe	2011	PLANT ECOLOGY	Reid, S; Armesto, JJ	Avian gut-passage effects on seed germination of shrubland species in Mediterranean central Chile
345	Yes	2011	BOSQUE	Salvande, M; Figueroa, JA; Armesto, JJ	Quantity component of the effectiveness of seed dispersal by birds in the temperate rainforest of Chiloe, Chile
346	Maybe	2011	PLANT ECOLOGY AND EVOLUTION	Lehouck, V; Spanhove, T; Lens, L	Avian fruit ingestion differentially facilitates seed germination of four fleshy-fruited plant species of an Afrotropical forest
347	Maybe	2011	ORNITOLOGIA NEOTROPICAL	Silva, AM; de Melo, C	FRUGIVORY AND SEED DISPERSAL BY THE HELMETED MANAKIN (ANTILOPHIA GALEATA) IN FORESTS OF BRAZILIAN CERRADO
348	No	2011	BASIC AND APPLIED ECOLOGY	Perea, R; San Miguel, A; Gil, L	Acorn dispersal by rodents: The importance of re-dispersal and distance to shelter
349	No	2011	ECOLOGY	Fedriani, JM; Delibes, M	Dangerous liaisons disperse the Mediterranean dwarf palm: fleshy-pulp defensive role against seed predators
350	No	2011	FRESHWATER BIOLOGY	Pollux, BJA	The experimental study of seed dispersal by fish (ichthyochory)
351	Maybe	2011	INTERNATIONAL JOURNAL OF PRIMATOLOGY	Chaves, OM; Stoner, KE; Arroyo-Rodriguez, V; Estrada, A	Effectiveness of Spider Monkeys (Ateles geoffroyi vellerosus) as Seed Dispersers in Continuous and Fragmented Rain Forests in Southern Mexico
352	No	2011	OIKOS	Koike, S; Masaki, T; Nemoto, Y; Kozakai, C; Yamazaki, K; Kasai, S; Nakajima, A; Kaji, K	Estimate of the seed shadow created by the Asiatic black bear Ursus thibetanus and its characteristics as a seed disperser in Japanese cool-temperate forest
353	No	2011	REVISTA BRASILEIRA DE ORNITOLOGIA	Colussi, J; Prestes, NP	Frugivory by birds in Myrciaria trunciflora (Mart) O. Berg. (Myrtaceae), Eugenia uniflora L. (Myrtaceae) and Ilex paraguariensis St. Hil. in the northern state of Rio Grande do Sul
354	No	2011	REVISTA BRASILEIRA DE ORNITOLOGIA	Andrade, PC; Mota, JVL; de Carvalho, AAF	Mutual interactions between frugivorous birds and plants in an urban fragment of Atlantic Forest, Salvador, BA
355	No	2011	JOURNAL OF ARID ENVIRONMENTS	Reid, S; Armesto, JJ	Interaction dynamics of avian frugivores and plants in a Chilean Mediterranean shrubland
356	No	2011	RAFFLES BULLETIN OF ZOOLOGY	Savini, T; Kanwatanakid-Savini, C	FEEDING OVERLAP AND SEED DISPERSAL EFFICIENCY BETWEEN SYMPATRIC HORNBILLS AND GIBBONS IN THAILAND
357	No	2011	ANNALS OF BOTANY	de Vega, C; Arista, M; Ortiz, PL; Herrera, CM; Talavera, S	Endozoochory by beetles: a novel seed dispersal mechanism
358	No	2011	AUK	Lorenz, TJ; Sullivan, KA; Bakian, AV; Aubry, CA	CACHE-SITE SELECTION IN CLARK'S NUTCRACKER (NUCIFRAGA COLUMBIANA)
359	No	2011	OECOLOGIA	Scofield, DG; Alfaro, VR; Sork, VL; Grivet, D; Martinez, E; Papp, J; Pluess, AR; Koenig, WD; Smouse, PE	Foraging patterns of acorn woodpeckers (Melanerpes formicivorus) on valley oak (Quercus lobata N,e) in two California oak savanna-woodlands
360	No	2011	PLANT ECOLOGY	Blendinger, PG; Villegas, M	Crop size is more important than neighborhood fruit availability for fruit removal of Eugenia uniflora (Myrtaceae) by bird seed dispersers
361	Maybe	2011	PLANT ECOLOGY	Rumeu, B; Elias, RB; Padilla, DP; Melo, C; Nogales, M	Differential seed dispersal systems of endemic junipers in two oceanic Macaronesian archipelagos: the influence of biogeographic and biological characteristics
362	No	2011	JOURNAL OF ECOLOGY	Collevatti, RG; Hay, JD	Kin structure and genotype-dependent mortality: a study using the neotropical tree Caryocar brasiliense
363	Maybe	2011	AUSTRAL ECOLOGY	Wyman, TE; Trewick, SA; Morgan-Richards, M; Noble, ADL	Mutualism or opportunism? Tree fuchsia (Fuchsia excorticata) and tree weta (Hemideina) interactions
364	No	2011	BIOTROPICA	Pizo, MA; dos Santos, BTP	Frugivory, Post-feeding Flights of Frugivorous Birds and the Movement of Seeds in a Brazilian Fragmented Landscape
365	No	2011	PLANT SPECIES BIOLOGY	Kohri, M; Kamada, M; Nakagoshi, N	Spatial-temporal distribution of ornithochorous seeds from an Elaeagnus umbellata community dominating a riparian habitat
366	No	2011	FOREST ECOLOGY AND MANAGEMENT	Barbeta, A; Penuelas, J; Ogaya, R; Jump, AS	Reduced tree health and seedling production in fragmented Fagus sylvatica forest patches in the Montseny Mountains (NE Spain)
367	No	2011	INTEGRATIVE ZOOLOGY	Gutierrez-Granados, G	Effect of logging on rodent scatter-hoarding dynamics in tropical forests: implications for plant recruitment
368	No	2011	ECOLOGICAL MODELLING	Pitt, JPW; Kriticos, DJ; Dodd, MB	Temporal limits to simulating the future spread pattern of invasive species: Buddleja davidii in Europe and New Zealand
369	Yes	2011	ECOLOGY	McConkey, KR; Brockelman, WY	Nonredundancy in the dispersal network of a generalist tropical forest tree
370	Maybe	2011	OECOLOGIA	Stevenson, PR	Pulp-seed attachment is a dominant variable explaining legitimate seed dispersal: a case study on woolly monkeys
371	Maybe	2011	BIOLOGICAL INVASIONS	Jordaan, LA; Johnson, SD; Downs, CT	The role of avian frugivores in germination of seeds of fleshy-fruited invasive alien plants
372	No	2011	PLANT ECOLOGY	Calvino-Cancela, M	Simplifying methods to assess site suitability for plant recruitment
373	No	2011	INTEGRATIVE ZOOLOGY	Bradford, MG; Westcott, DA	Predation of cassowary dispersed seeds: is the cassowary an effective disperser?
374	Maybe	2011	JOURNAL OF TROPICAL ECOLOGY	Moses, KL; Semple, S	Primary seed dispersal by the black-and-white ruffed lemur (Varecia variegata) in the Manombo forest, south-east Madagascar
375	No	2011	OECOLOGIA	Blendinger, PG; Blake, JG; Loiselle, BA	Connecting fruit production to seedling establishment in two co-occurring Miconia species: consequences of seed dispersal by birds in upper Amazonia
376	No	2011	OECOLOGIA	Rodriguez-Perez, J; Wiegand, K; Ward, D	Interaction between ungulates and bruchid beetles and its effect on Acacia trees: modeling the costs and benefits of seed dispersal to plant demography
377	No	2011	INTEGRATIVE ZOOLOGY	Hardesty, BD	Effectiveness of seed dispersal by ants in a Neotropical tree
378	No	2011	MOLECULAR ECOLOGY	Schupp, EW; Jordano, P	The full path of Janzen-Connell effects: genetic tracking of seeds to adult plant recruitment
379	No	2011	MOLECULAR ECOLOGY	Steinitz, O; Troupin, D; Vendramin, GG; Nathan, R	Genetic evidence for a Janzen-Connell recruitment pattern in reproductive offspring of Pinus halepensis trees
380	No	2011	BIOTA NEOTROPICA	Guerta, RS; Lucon, LG; Motta, JC; Vasconcellos, LAD; de Figueiredo, RA	Bird frugivory and seed germination of Myrsine umbellata and Myrsine lancifolia (Myrsinaceae) seeds in a cerrado fragment in southeastern Brazil
381	No	2011	ACTA OECOLOGICA-INTERNATIONAL JOURNAL OF ECOLOGY	Campos-Arceiz, A; Blake, S	Megagardeners of the forest - the role of elephants in seed dispersal
382	No	2011	ACTA OECOLOGICA-INTERNATIONAL JOURNAL OF ECOLOGY	Horn, MH; Correa, SB; Parolin, P; Pollux, BJA; Anderson, JT; Lucas, C; Widmann, P; Tjiu, A; Galetti, M; Goulding, M	Seed dispersal by fishes in tropical and temperate fresh waters: The growing evidence
383	No	2011	ACTA OECOLOGICA-INTERNATIONAL JOURNAL OF ECOLOGY	Hamrick, JL; Trapnell, DW	Using population genetic analyses to understand seed dispersal patterns
384	No	2011	AUSTRAL ECOLOGY	Beaumont, KP; Mackay, DA; Whalen, MA	Interactions between ants and seeds of two myrmecochorous plant species in recently burnt and long-unburnt forest sites
385	No	2011	ACTA OECOLOGICA-INTERNATIONAL JOURNAL OF ECOLOGY	Kitamura, S	Frugivory and seed dispersal by hornbills (Bucerotidae) in tropical forests
386	No	2011	ACTA OECOLOGICA-INTERNATIONAL JOURNAL OF ECOLOGY	Gross-Camp, ND; Kaplin, BA	Differential seed handling by two African primates affects seed fate and establishment of large-seeded trees
387	No	2011	ACTA OECOLOGICA-INTERNATIONAL JOURNAL OF ECOLOGY	Garcia, C; Grivet, D	Molecular insights into seed dispersal mutualisms driving plant population recruitment
388	No	2011	PROCEEDINGS OF THE ROYAL SOCIETY B-BIOLOGICAL SCIENCES	Anderson, JT; Nuttle, T; Rojas, JSS; Pendergast, TH; Flecker, AS	Extremely long-distance seed dispersal by an overfished Amazonian frugivore
389	No	2011	PROCEEDINGS OF THE ROYAL SOCIETY B-BIOLOGICAL SCIENCES	Wotton, DM; Kelly, D	Frugivore loss limits recruitment of large-seeded trees
390	No	2011	COMPARATIVE BIOCHEMISTRY AND PHYSIOLOGY A-MOLECULAR & INTEGRATIVE PHYSIOLOGY	Sadeghayobi, E; Blake, S; Wikelski, M; Gibbs, J; Mackie, R; Cabrera, F	Digesta retention time in the Galapagos tortoise (Chelonoidis nigra)
391	No	2011	SEED SCIENCE RESEARCH	O'Farrill, G; Chapman, CA; Gonzalez, A	Origin and deposition sites influence seed germination and seedling survival of Manilkara zapota: implications for long-distance, animal-mediated seed dispersal
392	No	2011	PLOS ONE	Guttal, V; Bartumeus, F; Hartvigsen, G; Nevai, AL	Retention Time Variability as a Mechanism for Animal Mediated Long-Distance Dispersal
393	No	2012	ADVANCES IN ECOLOGICAL RESEARCH, VOL 46: GLOBAL CHANGE IN MULTISPECIES SYSTEMS, PT 1	Hagen, M; Kissling, WD; Rasmussen, C; De Aguiar, MAM; Brown, LE; Carstensen, DW; Alves-Dos-Santos, I; Dupont, YL; Edwards, FK; Genini, J; Guimaraes, PR; Jenkins, GB; Jordano, P; Kaiser-Bunbury, CN; Ledger, ME; Maia, KP; Marquitti, FMD; Mclaughlin, O; Morellato, LPC; O'Gorman, EJ; Trojelsgaard, K; Tylianakis, JM; Vidal, MM; Woodward, G; Olesen, JM	Biodiversity, Species Interactions and Ecological Networks in a Fragmented World
394	No	2012	JOURNAL OF PLANT RESEARCH	Masaki, T; Takahashi, K; Sawa, A; Kado, T; Naoe, S; Koike, S; Shibata, M	Fleshy fruit characteristics in a temperate deciduous forest of Japan: how unique are they?
395	No	2012	ORNITOLOGIA NEOTROPICAL	Montano-Centellas, FA	ARE MALES AND FEMALES OF THE YUNGAS MANAKIN (CHIROXIPHIA BOLIVIANA) ECOLOGICALLY REDUNDANT AS SEED DISPERSERS?
396	Maybe	2012	ORNITOLOGIA NEOTROPICAL	Pascotto, MC; Ten Caten, H; de Oliveira, JPF	BIRDS AS POTENTIAL SEED DISPERSERS OF CURATELLA AMERICANA L. (DILLENIACEAE) IN THE BRAZILIAN CERRADO
397	No	2012	OIKOS	Zwolak, R; Crone, EE	Quantifying the outcome of plant-granivore interactions
398	No	2012	OECOLOGIA	Sanchez-Lafuente, AM; Rodriguez-Girones, MA; Parra, R	Interaction frequency and per-interaction effects as predictors of total effects in plant-pollinator mutualisms: a case study with the self-incompatible herb Linaria lilacina
399	No	2012	PLANT ECOLOGY AND EVOLUTION	Picard, M; Baltzinger, C	Hitch-hiking in the wild: should seeds rely on ungulates?
400	No	2012	SCANDINAVIAN JOURNAL OF FOREST RESEARCH	Olrik, DC; Hauser, TP; Kjaer, ED	Natural colonisation of an open area by Quercus robur L. - From where did the vectors disperse the seed?
401	No	2012	BASIC AND APPLIED ECOLOGY	Farwig, N; Berens, DG	Imagine a world without seed dispersers: A review of threats, consequences and future directions
402	Maybe	2012	BASIC AND APPLIED ECOLOGY	Delibes, M; Corbacho, C; Calvo, G; Fedriani, JM	Agriculture as matchmaker of an unexpected mutualism: Great bustard disperses and enhances emergence of domestic olive seeds
403	No	2012	ECOTROPICA	Razafindratsima, OH; Martinez, BT	SEED DISPERSAL BY RED-RUFFED LEMURS: SEED SIZE, VIABILITY, AND BENEFICIAL EFFECT ON SEEDLING GROWTH
404	No	2012	NEW ZEALAND JOURNAL OF ECOLOGY	Burns, KC	Are introduced birds unimportant mutualists? A case study of frugivory in European blackbirds (Turdus merula)
405	Maybe	2012	BASIC AND APPLIED ECOLOGY	Albrecht, J; Neuschulz, EL; Farwig, N	Impact of habitat structure and fruit abundance on avian seed dispersal and fruit predation
406	Maybe	2012	PLANT ECOLOGY AND EVOLUTION	Silveira, FAO; Mafia, PO; Lemos, JP; Fernandes, GW	Species-specific outcomes of avian gut passage on germination of Melastomataceae seeds
407	No	2012	PLANT ECOLOGY & DIVERSITY	Mengardo, ALT; Figueiredo, CL; Tambosi, LR; Pivello, VR	Comparing the establishment of an invasive and an endemic palm species in the Atlantic rainforest
408	No	2012	BIOLOGICAL CONSERVATION	McConkey, KR; Prasad, S; Corlett, RT; Campos-Arceiz, A; Brodie, JF; Rogers, H; Santamaria, L	Seed dispersal in changing landscapes
409	No	2012	BIOLOGICAL INVASIONS	Rodriguez-Cabal, MA; Stuble, KL; Guenard, B; Dunn, RR; Sanders, NJ	Disruption of ant-seed dispersal mutualisms by the invasive Asian needle ant (Pachycondyla chinensis)
410	No	2012	REVISTA BRASILEIRA DE ORNITOLOGIA	Gasperin, G; Pizo, MA	Passage time of seeds through the guts of frugivorous birds, a first assessment in Brazil
411	No	2012	JOURNAL OF ARID ENVIRONMENTS	Dovrat, G; Perevolotsky, A; Ne'eman, G	Wild boars as seed dispersal agents of exotic plants from agricultural lands to conservation areas
412	No	2012	JOURNAL OF TROPICAL ECOLOGY	Vilela, FD; Flesher, KM; Ramalho, M	Dispersal and predation of Eschweilera ovata seeds in the Atlantic Forest of Southern Bahia, Brazil
413	No	2012	JOURNAL OF ECOLOGY	Spiegel, O; Nathan, R	Empirical evaluation of directed dispersal and density-dependent effects across successive recruitment phases
414	Maybe	2012	JOURNAL OF ECOLOGY	Padilla, DP; Gonzalez-Castro, A; Nogales, M	Significance and extent of secondary seed dispersal by predatory birds on oceanic islands: the case of the Canary archipelago
415	No	2012	BIOTROPICA	Andreazzi, CS; Pimenta, CS; Pires, AS; Fernandez, FAS; Oliveira-Santos, LG; Menezes, JFS	Increased Productivity and Reduced Seed Predation Favor a Large-seeded Palm in Small Atlantic Forest Fragments
416	No	2012	BOTANICAL REVIEW	Vander Wall, SB; Beck, MJ	A Comparison of Frugivory and Scatter-Hoarding Seed-Dispersal Syndromes
417	No	2012	AFRICAN JOURNAL OF ECOLOGY	Kankam, BO; Oduro, W	The effect of frugivory on postdispersal seed removal and germination in the pantropical forest tree Antiaris toxicaria Leschenault
418	No	2012	INTEGRATIVE ZOOLOGY	Meng, LZ; Gao, XX; Chen, J; Martin, K	Spatial and temporal effects on seed dispersal and seed predation of Musa acuminata in southern Yunnan, China
419	No	2012	OECOLOGIA	Purschke, O; Sykes, MT; Reitalu, T; Poschlod, P; Prentice, HC	Linking landscape history and dispersal traits in grassland plant communities
420	No	2012	WILDLIFE BIOLOGY	Koike, S; Morimoto, H; Kozakai, C; Arimoto, I; Yamazaki, K; Iwaoka, M; Soga, M; Koganezawa, M	Seed removal and survival in Asiatic black bear Ursus thibetanus faeces: effect of rodents as secondary seed dispersers
421	No	2012	ECOLOGY	Fedriani, JM; Zywiec, M; Delibes, M	Thieves or mutualists? Pulp feeders enhance endozoochore local recruitment
422	No	2012	BIOLOGY AND ENVIRONMENT-PROCEEDINGS OF THE ROYAL IRISH ACADEMY	Byrne, AW; Sleeman, DP; O'Keeffe, J; Davenport, J	THE ECOLOGY OF THE EUROPEAN BADGER (MELES MELES) IN IRELAND: A REVIEW
423	Maybe	2012	BIOLOGICAL CONSERVATION	Young, LM; Kelly, D; Nelson, XJ	Alpine flora may depend on declining frugivorous parrot for seed dispersal
424	No	2012	ACTA OECOLOGICA-INTERNATIONAL JOURNAL OF ECOLOGY	Salazar-Rojas, B; Rico-Gray, V; Canto, A; Cuautle, M	Seed fate in the myrmecochorous Neotropical plant Turnera ulmifolia L., from plant to germination
425	No	2012	ACTA BOTANICA BRASILICA	Fonseca, RBS; Funch, LS; Borba, EL	Dispersion of Melocactus glaucescens and M. paucispinus (Cactaceae) in the municipality of Morro do Chapeu, Chapada Diamantina-BA
426	No	2012	ECOLOGICAL MODELLING	D'hondt, B; D'hondt, S; Bonte, D; Brys, R; Hoffmann, M	A data-driven simulation of endozoochory by ungulates illustrates directed dispersal
427	No	2012	PLOS ONE	Heymann, EW; Luttmann, K; Michalczyk, IM; Saboya, PPP; Ziegenhagen, B; Bialozyt, R	DNA Fingerprinting Validates Seed Dispersal Curves from Observational Studies in the Neotropical Legume Parkia
428	No	2012	BIOLOGICAL REVIEWS	Bonte, D; Van Dyck, H; Bullock, JM; Coulon, A; Delgado, M; Gibbs, M; Lehouck, V; Matthysen, E; Mustin, K; Saastamoinen, M; Schtickzelle, N; Stevens, VM; Vandewoestijne, S; Baguette, M; Barton, K; Benton, TG; Chaput-Bardy, A; Clobert, J; Dytham, C; Hovestadt, T; Meier, CM; Palmer, SCF; Turlure, C; Travis, JMJ	Costs of dispersal
429	Maybe	2012	CANADIAN JOURNAL OF ZOOLOGY	Chang, SY; Lee, YF; Kuo, YM; Chen, JH	Frugivory by Taiwan Barbets (Megalaima nuchalis) and the effects of deinhibition and scarification on seed germination
430	Maybe	2012	SOUTH AFRICAN JOURNAL OF BOTANY	Jordaan, LA; Downs, CT	Comparison of germination rates and fruit traits of indigenous Solanum giganteum and invasive Solanum mauritianum in South Africa
431	Maybe	2012	BOTANY-BOTANIQUE	Pereira, MJ; Mourato, C	Effects of bird ingestion on seed germination of Vaccinium cylindraceum (Ericaceae), an endemic species of the Azores archipelago
432	No	2012	WILSON JOURNAL OF ORNITHOLOGY	Carrion-Tacuri, J; Berjano, R; Guerrero, G; Figueroa, E; Tye, A; Castillo, JM	PREDATION ON SEEDS OF INVASIVE LANTANA CAMARA BY DARWIN'S FINCHES IN THE GALAPAGOS ISLANDS
433	No	2012	NATUREZA & CONSERVACAO	Hartz, SM; Pinheiro, GC; de Mendonca-Lima, A; Duarte, LD	The Potential Role of Migratory Birds in the Expansion of Araucaria Forest
434	No	2012	OIKOS	Gilarranz, LJ; Pastor, JM; Galeano, J	The architecture of weighted mutualistic networks
435	No	2012	OIKOS	Yoshikawa, T; Isagi, Y	Dietary breadth of frugivorous birds in relation to their feeding strategies in the lowland forests of central Honshu, Japan
436	Maybe	2012	BIOTROPICA	Sato, H	Frugivory and Seed Dispersal by Brown Lemurs in a Malagasy Tropical Dry Forest
437	No	2012	NOTULAE BOTANICAE HORTI AGROBOTANICI CLUJ-NAPOCA	Jantschi, L; Sobolu, RC; Bolboaca, SD	An Analysis of the Distribution of Seed Size: A Case Study of the Gymnosperms
438	No	2012	APPLIED VEGETATION SCIENCE	Aschero, V; Garcia, D	The fencing paradigm in woodland conservation: consequences for recruitment of a semi-arid tree
439	No	2012	JOURNAL OF VEGETATION SCIENCE	Cavallero, L; Aizen, MA; Raffaele, E	Endozoochory decreases environmental filtering imposed to seedlings
440	No	2012	PLOS ONE	Arnan, X; Molowny-Horas, R; Rodrigo, A; Retana, J	Uncoupling the Effects of Seed Predation and Seed Dispersal by Granivorous Ants on Plant Population Dynamics
441	No	2012	JOURNAL OF ECOLOGY	Hill, JP; Edwards, W; Franks, PJ	Size is not everything for desiccation-sensitive seeds
442	No	2012	BIOTROPICA	Karubian, J; Duraes, R; Storey, JL; Smith, TB	Mating Behavior Drives Seed Dispersal by the Long-wattled Umbrellabird Cephalopterus penduliger
443	No	2012	AMERICAN JOURNAL OF BOTANY	Dainou, K; Laurenty, E; Mahy, G; Hardy, OJ; Brostaux, Y; Tagg, N; Doucet, JL	PHENOLOGICAL PATTERNS IN A NATURAL POPULATION OF A TROPICAL TIMBER TREE SPECIES, MILICIA EXCELSA (MORACEAE): EVIDENCE OF ISOLATION BY TIME AND ITS INTERACTION WITH FEEDING STRATEGIES OF DISPERSERS
444	No	2012	CONSERVATION BIOLOGY	Aslan, CE; Zavaleta, ES; Croll, D; Tershy, B	Effects of Native and Non-Native Vertebrate Mutualists on Plants
445	No	2012	PLOS ONE	Gonzalez-Zamora, A; Arroyo-Rodriguez, V; Oyama, K; Sork, V; Chapman, CA; Stoner, KE	Sleeping Sites and Latrines of Spider Monkeys in Continuous and Fragmented Rainforests: Implications for Seed Dispersal and Forest Regeneration
446	No	2012	PLOS ONE	Escribano-Avila, G; Sanz-Perez, V; Pias, B; Virgos, E; Escudero, A; Valladares, F	Colonization of Abandoned Land by Juniperus thurifera Is Mediated by the Interaction of a Diverse Dispersal Assemblage and Environmental Heterogeneity
447	Maybe	2012	JOURNAL OF BIOGEOGRAPHY	Blake, S; Wikelski, M; Cabrera, F; Guezou, A; Silva, M; Sadeghayobi, E; Yackulic, CB; Jaramillo, P	Seed dispersal by Galapagos tortoises
448	Maybe	2012	JOURNAL OF BIOGEOGRAPHY	Wotton, DM; Kelly, D	Do larger frugivores move seeds further? Body size, seed dispersal distance, and a case study of a large, sedentary pigeon
449	No	2012	JOURNAL OF BIOGEOGRAPHY	Piazzon, M; Larrinaga, AR; Rodriguez-Perez, J; Latorre, L; Navarro, L; Santamaria, L	Seed dispersal by lizards on a continental-shelf island: predicting interspecific variation in seed rain based on plant distribution and lizard movement patterns
450	No	2012	JOURNAL OF BIOGEOGRAPHY	Spotswood, EN; Meyer, JY; Bartolome, JW	An invasive tree alters the structure of seed dispersal networks between birds and plants in French Polynesia
451	Maybe	2012	JOURNAL OF TROPICAL ECOLOGY	Barnett, AA; Boyle, SA; Pinto, LP; Lourenco, WC; Almeida, T; Silva, WS; Ronchi-Teles, B; Bezerra, BM; Ross, C; MacLarnon, A; Spironello, WR	Primary seed dispersal by three Neotropical seed-predating primates (Cacajao melanocephalus ouakary, Chiropotes chiropotes and Chiropotes albinasus)
452	No	2012	JOURNAL OF TROPICAL ECOLOGY	Leite, AD; Brancalion, PHS; Guevara, R; Galetti, M	Differential seed germination of a keystone palm (Euterpe edulis) dispersed by avian frugivores
453	Maybe	2012	AUSTRAL ECOLOGY	Larsen, H; Burns, KC	Seed dispersal effectiveness increases with body size in New Zealand alpine scree weta (Deinacrida connectens)
454	No	2012	JOURNAL OF BIOGEOGRAPHY	Zuel, N; Griffiths, CJ; Hector, A; Hansen, DM; Jones, CG; Albrecht, M	Ingestion by an endemic frugivore enhances seed germination of endemic plant species but decreases seedling survival of exotics
455	No	2012	JOURNAL OF ECOLOGY	Breitbach, N; Bohning-Gaese, K; Laube, I; Schleuning, M	Short seed-dispersal distances and low seedling recruitment in farmland populations of bird-dispersed cherry trees
456	Yes	2012	JOURNAL OF TROPICAL ECOLOGY	Sethi, P; Howe, HF	Fruit removal by hornbills in a semi-evergreen forest of the Indian Eastern Himalaya
457	No	2012	BASIC AND APPLIED ECOLOGY	Rost, J; Pons, P; Bas, JM	Seed dispersal by carnivorous mammals into burnt forests: An opportunity for non-indigenous and cultivated plant species
458	No	2012	CONSERVATION BIOLOGY	Markl, JS; Schleuning, M; Forget, PM; Jordano, P; Lambert, JE; Traveset, A; Wright, SJ; Bohning-Gaese, K	Meta-Analysis of the Effects of Human Disturbance on Seed Dispersal by Animals
459	No	2012	AMERICAN NATURALIST	Scofield, DG; Smouse, PE; Karubian, J; Sork, VL	Use of Alpha, Beta, and Gamma Diversity Measures to Characterize Seed Dispersal by Animals
460	Maybe	2012	ORNITHOLOGICAL SCIENCE	Sano, K; Koike, S; Takahashi, A; Tokita, N; Kozakai, C; Furubayashi, K	Relationships between Swida controversa fruit phenology and fruit removal behaviors of frugivorous birds
461	No	2013	OIKOS	Sasal, Y; Morales, JM	Linking frugivore behavior to plant population dynamics
462	No	2013	BIODIVERSITY AND CONSERVATION	Beaune, D; Bretagnolle, F; Bollache, L; Hohmann, G; Surbeck, M; Fruth, B	Seed dispersal strategies and the threat of defaunation in a Congo forest
463	No	2013	PLANT ECOLOGY	Mokotjomela, TM; Musil, CF; Esler, KJ	Do frugivorous birds concentrate their foraging activities on those alien plants with the most abundant and nutritious fruits in the South African Mediterranean-climate region?
464	No	2013	JOURNAL OF TROPICAL ECOLOGY	Santana, FD; Cazetta, E; Delabie, JHC	Interactions between ants and non-myrmecochorous diaspores in a tropical wet forest in southern Bahia, Brazil
465	Maybe	2013	EMU-AUSTRAL ORNITHOLOGY	de Azevedo, CS; da Silva, MC; Teixeira, TP; Young, RJ; Garcia, QS; Rodrigues, M	Effect of passage through the gut of Greater Rheas on the germination of seeds of plants of cerrado and caatinga grasslands
466	No	2013	ANNALS OF THE MISSOURI BOTANICAL GARDEN	Silveira, FAO; Fernandes, GW; Lemos, JP	SEED AND SEEDLING ECOPHYSIOLOGY OF NEOTROPICAL MELASTOMATACEAE: IMPLICATIONS FOR CONSERVATION AND RESTORATION OF SAVANNAS AND RAINFORESTS
467	Maybe	2013	TROPICAL CONSERVATION SCIENCE	Kitamura, S; Poonswad, P	Nutmeg-vertebrate interactions in the Asia-Pacific region: importance of frugivores for seed dispersal in Myristicaceae
468	No	2013	PLOS ONE	Chama, L; Berens, DG; Downs, CT; Farwig, N	Habitat Characteristics of Forest Fragments Determine Specialisation of Plant-Frugivore Networks in a Mosaic Forest Landscape
469	Maybe	2013	JOURNAL OF PLANT ECOLOGY	Waibel, A; Griffiths, CJ; Zuel, N; Schmid, B; Albrecht, M	Does a giant tortoise taxon substitute enhance seed germination of exotic fleshy-fruited plants?
470	Maybe	2013	AUSTRAL ECOLOGY	Shepherd, JD; Ditgen, RS	Rodent handling of Araucaria araucana seeds
471	No	2013	INTERNATIONAL JOURNAL OF PRIMATOLOGY	Chapman, CA; Bonnell, TR; Gogarten, JF; Lambert, JE; Omeja, PA; Twinomugisha, D; Wasserman, MD; Rothman, JM	Are Primates Ecosystem Engineers?
472	Maybe	2013	INTERNATIONAL JOURNAL OF PRIMATOLOGY	Albert, A; Hambuckers, A; Culot, L; Savini, T; Huynen, MC	Frugivory and Seed Dispersal by Northern Pigtailed Macaques (Macaca leonina), in Thailand
473	No	2013	BIOLOGICAL CONSERVATION	Cavallero, L; Raffaele, E; Aizen, MA	Birds as mediators of passive restoration during early post-fire recovery
474	Maybe	2013	PLOS ONE	Bueno, RS; Guevara, R; Ribeiro, MC; Culot, L; Bufalo, FS; Galetti, M	Functional Redundancy and Complementarities of Seed Dispersal by the Last Neotropical Megafrugivores
475	No	2013	PLOS ONE	Braga, RF; Korasaki, V; Andresen, E; Louzada, J	Dung Beetle Community and Functions along a Habitat-Disturbance Gradient in the Amazon: A Rapid Assessment of Ecological Functions Associated to Biodiversity
476	Maybe	2013	RAFFLES BULLETIN OF ZOOLOGY	Albert, A; Savini, T; Huynen, MC	THE ROLE OF MACACA SPP. (PRIMATES: CERCOPITHECIDAE) IN SEED DISPERSAL NETWORKS
477	No	2013	BIOTROPICA	Watson, DM	The Relative Contribution of Specialists and Generalists to Mistletoe Dispersal: Insights from a Neotropical Rain Forest
478	No	2013	MOLECULAR ECOLOGY	Milleron, M; de Heredia, UL; Lorenzo, Z; Alonso, J; Dounavi, A; Gil, L; Nanos, N	Assessment of spatial discordance of primary and effective seed dispersal of European beech (Fagus sylvatica L.) by ecological and genetic methods
479	Yes	2013	BIOTROPICA	Montano-Centellas, FA	Effectiveness of Mistletoe Seed Dispersal by Tyrant Flycatchers in a Mixed Andean Landscape
480	No	2013	BIOTROPICA	Lima, MHC; Oliveira, EG; Silveira, FAO	Interactions between Ants and Non-myrmecochorous Fruits in Miconia (Melastomataceae) in a Neotropical Savanna
481	No	2013	JOURNAL OF TROPICAL ECOLOGY	Maruyama, PK; Borges, MR; Silva, PA; Burns, KC; Melo, C	Avian frugivory in Miconia (Melastomataceae): contrasting fruiting times promote habitat complementarity between savanna and palm swamp
482	No	2013	FOLIA GEOBOTANICA	Czarnecka, J; Kitowski, I	Rook Spring Seed Dispersal in the Agricultural Landscape - Frugivory, Granivory or Accidental Transport?
483	No	2013	INTEGRATIVE ZOOLOGY	O'Farrill, G; Galetti, M; Campos-Arceiz, A	Frugivory and seed dispersal by tapirs: an insight on their ecological role
484	No	2013	INTEGRATIVE ZOOLOGY	Capece, PI; Aliaga-Rossel, E; Jansen, PA	Viability of small seeds found in feces of the Central American tapir on Barro Colorado Island, Panama
485	No	2013	INTEGRATIVE ZOOLOGY	Barcelos, AR; Bobrowiec, PED; Sanaiotti, TM; Gribel, R	Seed germination from lowland tapir (Tapirus terrestris) fecal samples collected during the dry season in the northern Brazilian Amazon
486	No	2013	AMERICAN JOURNAL OF PRIMATOLOGY	Beaune, D; Bretagnolle, F; Bollache, L; Hohmann, G; Surbeck, M; Bourson, C; Fruth, B	The Bonobo-Dialium Positive Interactions: Seed Dispersal Mutualism
487	No	2013	OIKOS	Ostoja, SM; Schupp, EW; Klinger, R	Seed harvesting by a generalist consumer is context-dependent: Interactive effects across multiple spatial scales
488	No	2013	PLANT ECOLOGY	Celedon-Neghme, C; Traveset, A; Calvino-Cancela, M	Contrasting patterns of seed dispersal between alien mammals and native lizards in a declining plant species
489	Maybe	2013	HERPETOLOGICAL JOURNAL	Pietczak, C; de Arruda, JLS; Cechin, SZ	Frugivory and seed dispersal by Tropidurus torquatus (Squamata: Tropiduridae) in southern Brazil
490	No	2013	BIOTA NEOTROPICA	Cestari, C; Pizo, MA	Frugivory by the White-bearded Manakin (Manacus manacus, Pipridae) in restinga forest, an ecosystem associated to the Atlantic forest
491	No	2013	BIOLOGICAL INVASIONS	Heleno, RH; Ramos, JA; Memmott, J	Integration of exotic seeds into an Azorean seed dispersal network
492	No	2013	BIOLOGICAL REVIEWS	Cortes, MC; Uriarte, M	Integrating frugivory and animal movement: a review of the evidence and implications for scaling seed dispersal
493	Maybe	2013	SOUTH AFRICAN JOURNAL OF BOTANY	Mokotjomela, TM; Musil, CF; Esler, KJ	Frugivorous birds visit fruits of emerging alien shrub species more frequently than those of native shrub species in the South African Mediterranean climate region
494	No	2013	JOURNAL OF VEGETATION SCIENCE	Galiano, L; Martinez-Vilalta, J; Eugenio, M; Granzow-de la Cerda, I; Lloret, F	Seedling emergence and growth of Quercus spp. following severe drought effects on a Pinus sylvestris canopy
495	No	2013	BIOTROPICA	Kuprewicz, EK	Mammal Abundances and Seed Traits Control the Seed Dispersal and Predation Roles of Terrestrial Mammals in a Costa Rican Forest
496	No	2013	PLOS ONE	Nogales, M; Gonzalez-Castro, A; Marrero, P; Bonnaud, E; Traveset, A	Contrasting Selective Pressures on Seed Traits of Two Congeneric Species by Their Main Native Guilds of Dispersers on Islands
497	No	2013	FUNCTIONAL ECOLOGY	Ostoja, SM; Schupp, EW; Durham, S; Klinger, R	Seed harvesting is influenced by associational effects in mixed seed neighbourhoods, not just by seed density
498	No	2013	JOURNAL OF APPLIED ECOLOGY	Suarez-Esteban, A; Delibes, M; Fedriani, JM	Barriers or corridors? The overlooked role of unpaved roads in endozoochorous seed dispersal
499	Maybe	2013	OIKOS	Perea, R; Delibes, M; Polko, M; Suarez-Esteban, A; Fedriani, JM	Context-dependent fruitfrugivore interactions: partner identities and spatio-temporal variations
500	No	2013	REVISTA MEXICANA DE BIODIVERSIDAD	Ramos-Ordonez, MF; Arizmendi, MD; Martinez, M; Marquez-Guzman, J	The pseudaril of Bursera and Commiphora, a foretold homology?
501	No	2019	ACTA OECOLOGICA-INTERNATIONAL JOURNAL OF ECOLOGY	Naniwadekar, R; Rathore, A; Shukla, U; Chaplod, S; Datta, A	How far do Asian forest hornbills disperse seeds?
502	No	2019	PLANT ECOLOGY AND EVOLUTION	Evrard, Q; Hardy, OJ; Tagg, N; Doucet, JL	Removal and predation of aril-covered seeds: the case of Afzelia bipindensis (Fabaceae - Detarioidae)
503	No	2020	JOURNAL OF ECOLOGY	Bogdziewicz, M; Crone, EE; Zwolak, R	Do benefits of seed dispersal and caching by scatterhoarders outweigh the costs of predation? An example with oaks and yellow-necked mice
504	No	2020	OECOLOGIA	Meadley-Dunphy, SA; Prior, KM; Frederickson, ME	Invasive ants disperse seeds farther than native ants, affecting the spatial pattern of seedling recruitment and survival
505	No	2020	RESTORATION ECOLOGY	Beltran, LC; Howe, HF	The frailty of tropical restoration plantings
506	No	2019	OIKOS	Mortelliti, A; Grentzmann, IP; Fraver, S; Brehm, AM; Calkins, S; Fisichelli, N	Small mammal controls on the climate-driven range shift of woody plant species
507	No	2019	PERSPECTIVES IN PLANT ECOLOGY EVOLUTION AND SYSTEMATICS	Salazar-Tortosa, D; Saladin, B; Zimmermann, NE; Castro, J; de Casas, RR	The evolution of seed dispersal is associated with environmental heterogeneity in Pinus
508	No	2019	AOB PLANTS	Schupp, EW; Zwolak, R; Jones, LR; Snell, RS; Beckman, NG; Aslan, C; Cavazos, BR; Effiom, E; Fricke, EC; Montano-Centellas, F; Poulsen, J; Razafindratsima, OH; Sandor, ME; Shea, K	Intrinsic and extrinsic drivers of intraspecific variation in seed dispersal are diverse and pervasive
509	Maybe	2019	ECOSPHERE	Martinez-Baroja, L; Perez-Camacho, L; Villar-Salvador, P; Rebollo, S; Quiles, P; Gomez-Sanchez, D; Molina-Morales, M; Leverkus, AB; Castro, J; Rey-Benayas, JM	Massive and effective acorn dispersal into agroforestry systems by an overlooked vector, the Eurasian magpie (Pica pica)
510	No	2020	FUNCTIONAL ECOLOGY	Moran-Lopez, T; Gonzalez-Castro, A; Morales, JM; Nogales, M	Behavioural complementarity among frugivorous birds and lizards can promote plant diversity in island ecosystems
511	No	2020	ECOLOGY	Marchand, P; Comita, LS; Wright, SJ; Condit, R; Hubbell, SP; Beckman, NG	Seed-to-seedling transitions exhibit distance-dependent mortality but no strong spacing effects in a Neotropical forest
512	Yes	2020	OIKOS	Jacome-Flores, ME; Jordano, P; Delibes, M; Fedriani, JM	Interaction motifs variability in a Mediterranean palm under environmental disturbances: the mutualism-antagonism continuum
513	No	2019	PLOS ONE	Costea, M; El Miari, H; Laczko, L; Fekete, R; Molnar, AV; Lovas-Kiss, A; Green, AJ	The effect of gut passage by waterbirds on the seed coat and pericarp of diaspores lacking external flesh: Evidence for widespread adaptation to endozoochory in angiosperms
514	No	2020	WESTERN NORTH AMERICAN NATURALIST	Longland, WS; Vander Wall, SB	Caching propensities and effectiveness of five coexisting heteromyid rodent species as dispersers of Indian ricegrass (Achnatherum hymenoides) seeds
515	No	2020	OECOLOGIA	Fernandes, TV; Paolucci, LN; Solar, RRC; Neves, FS; Campos, RI	Ant removal distance, but not seed manipulation and deposition site increases the establishment of a myrmecochorous plant
516	No	2020	ECOLOGY	Baldwin, JW; Dechmann, DKN; Thies, W; Whitehead, SR	Defensive fruit metabolites obstruct seed dispersal by altering bat behavior and physiology at multiple temporal scales
517	No	2020	STUDIES ON NEOTROPICAL FAUNA AND ENVIRONMENT	Silveira, R; Leao-Neto, WM; da Silva, FHB	Small-sized fish as possible seed dispersers: disclosing novel fish and plant species interactions in the Pantanal wetland
518	Maybe	2020	PRIMATES	Fergnani, DM; Kowalewski, MM; Fernandez, VA	Germination of native and exotic seeds dispersed by wild black-and-gold howler monkeys (Alouatta caraya): assessing deinhibition and scarification effects
519	No	2020	BIOLOGICAL INVASIONS	Bobadilla, SY; Marchetta, A; Dacar, MA; Ojeda, RA; Cuevas, MF	Food habits of European rabbit and its role as seed dispersal of two Mosqueta roses: Facilitation among non-native species in a semiarid protected area of Argentina?
520	No	2020	SCIENTIFIC REPORTS	Tsuji, Y; Campos-Arceiz, A; Prasad, S; Kitamura, S; McConkey, KR	Intraspecific differences in seed dispersal caused by differences in social rank and mediated by food availability
521	No	2020	FLORA	Spennemann, DHR	Frugivory and seed dispersal revisited: Codifying the plant-centred net benefit of animal-mediated interactions
522	No	2020	SCIENCE ADVANCES	Cadena, EA; Scheyer, TM; Carrillo-Briceno, JD; Sanchez, R; Aguilera-Socorro, OA; Vanegas, A; Pardo, M; Hansen, DM; Sanchez-Villagra, MR	The anatomy, paleobiology, and evolutionary relationships of the largest extinct side-necked turtle
523	No	2020	PRIMATES	Zanette, EM; Fuzessy, LF; Hack, ROE; Monteiro, ELA	Potential role in seed dispersal revealed by experimental trials with captive southern muriquis (Brachyteles arachnoides)
524	No	2020	JOURNAL OF CHEMICAL ECOLOGY	Pereira, IF; da Costa, APF; Srbek-Araujo, AC; Guimaraes, LJ; Merencio, AF; da Silva, AG	The Dispersion of Diaspores of Protium icicariba (Burseraceae)-a Networked or Multifactorial System?
525	No	2020	ECOLOGY	Stephens, RB; Rowe, RJ	The underappreciated role of rodent generalists in fungal spore dispersal networks
526	No	2020	JOURNAL OF ECOLOGY	Hawes, JE; Vieira, ICG; Magnago, LFS; Berenguer, E; Ferreira, J; Aragao, LEOC; Cardoso, A; Lees, AC; Lennox, GD; Tobias, JA; Waldron, A; Barlow, J	A large-scale assessment of plant dispersal mode and seed traits across human-modified Amazonian forests
527	No	2020	AMERICAN JOURNAL OF BOTANY	Chen, SC; Giladi, I	Variation in morphological traits affects dispersal and seedling emergence in dispersive diaspores of Geropogon hybridus
528	No	2020	AMERICAN JOURNAL OF BOTANY	Grasty, MR; Thompson, PG; Hendrickson, EC; Pheil, AE; Cruzan, MB	Fine-scale habitat heterogeneity and vole runways influence seed dispersal in Plagiobothrys nothofulvus
529	No	2020	AMERICAN JOURNAL OF PRIMATOLOGY	Sengupta, A; Gazagne, E; Albert-Daviaud, A; Tsuji, Y; Radhakrishna, S	Reliability of macaques as seed dispersers
530	No	2020	CURRENT SCIENCE	Mahesha, P; Rajnish, V	Some aspects of seed dispersal by Asian elephants (Elephas maximus) in Kaudulla National Park, Sri Lanka
531	No	2020	ECOLOGY AND EVOLUTION	Miller, CN; Whitehead, SR; Kwit, C	Effects of seed morphology and elaiosome chemical composition on attractiveness of five Trillium species to seed-dispersing ants
532	Maybe	2020	BIOLOGICAL INVASIONS	Marciniak, B; Dechoum, MD; Castellani, TT	The danger of non-native gardens: risk of invasion by Schefflera arboricola associated with seed dispersal by birds
533	No	2020	JOURNAL OF ECOLOGY	Nield, AP; Nathan, R; Enright, NJ; Ladd, PG; Perry, GLW	The spatial complexity of seed movement: Animal-generated seed dispersal patterns in fragmented landscapes revealed by animal movement models
534	No	2020	BASIC AND APPLIED ECOLOGY	Tsunamoto, Y; Naoe, S; Masaki, T; Isagi, Y	Different contributions of birds and mammals to seed dispersal of a fleshy-fruited tree
535	No	2020	JOURNAL OF VEGETATION SCIENCE	Arruda, AJ; Costa, FV; Guerra, TJ; Junqueira, PA; Dayrell, RLC; Messeder, JVS; Rodrigues, HTS; Buisson, E; Silveira, FAO	Topsoil disturbance reshapes diaspore interactions with ground-foraging animals in a megadiverse grassland
536	No	2020	FUNCTIONAL ECOLOGY	Valenta, K; Nevo, O	The dispersal syndrome hypothesis: How animals shaped fruit traits, and how they did not
537	No	2020	SCIENTIFIC REPORTS	Loayza, AP; Luna, CA; Calvino-Cancela, M	Predators and dispersers: Context-dependent outcomes of the interactions between rodents and a megafaunal fruit plant
538	No	2020	BIOTROPICA	Ramananjato, V; Rakotomalala, Z; Park, DS; DeSisto, CMM; Raoelinjanakolona, NN; Guthrie, NK; Fenosoa, ZES; Jonhson, SE; Razafindratsima, OH	The role of nocturnal omnivorous lemurs as seed dispersers in Malagasy rain forests
539	No	2020	ECOLOGY AND EVOLUTION	Godinez-Alvarez, H; Rios-Casanova, L; Peco, B	Are large frugivorous birds better seed dispersers than medium- and small-sized ones? Effect of body mass on seed dispersal effectiveness
540	No		BIOTROPICA	Araujo, JM; Correa, SB; Anderson, J; Penha, J	FRUIT preferences by fishes in a Neotropical floodplain
541	No	2020	ACTA OECOLOGICA-INTERNATIONAL JOURNAL OF ECOLOGY	Silva, EEDE; Paixao, VHF; Torquato, JL; Lunardi, DG; Lunardi, VD	Fruiting phenology and consumption of zoochoric fruits by wild vertebrates in a seasonally dry tropical forest in the Brazilian Caatinga
542	No	2020	ACTA OECOLOGICA-INTERNATIONAL JOURNAL OF ECOLOGY	Tsuji, Y; Konta, T; Akbar, MA; Hayashida, M	Effects of Japanese marten (Martes melampus) gut passage on germination of Actinidia arguta (Actinidiaceae): Implications for seed dispersal
543	Maybe	2020	RANGELAND ECOLOGY & MANAGEMENT	Stricklan, D; Saud, P; Cibils, AF; Steiner, RL; Cram, DS; Young, K; Faist, AM	Germination of One-Seed Juniper Seeds Distributed by Different Frugivore Groups
544	No	2020	FUNCTIONAL ECOLOGY	Zwolak, R; Sih, A	Animal personalities and seed dispersal: A conceptual review
545	No	2020	ECOLOGY LETTERS	Li, HD; Tang, LF; Jia, CX; Holyoak, M; Frund, J; Huang, XQ; Xiao, ZS	The functional roles of species in metacommunities, as revealed by metanetwork analyses of bird-plant frugivory networks
546	No	2020	JOURNAL OF FOREST RESEARCH	Kobayashi, S; Denda, T; Liao, CC; Lin, YH; Placksanoi, J; Waengsothorn, S; Aryuthaka, C; Panha, S; Izawa, M	Effects of different pollinators and herbivores on the fruit set height of the mammal-pollinated tree-climbing vine Mucuna macrocarpa
547	No	2020	OIKOS	Anjos, DV; Leal, LC; Jordano, P; Del-Claro, K	Ants as diaspore removers of non-myrmecochorous plants: a meta-analysis
548	Maybe	2020	GLOBAL ECOLOGY AND CONSERVATION	Stanley, A; Arceo-Gomez, G	Urbanization increases seed dispersal interaction diversity but decreases dispersal success in Toxicodendron radicans
549	No	2020	ECOLOGY AND EVOLUTION	Ben Zvi, G; Seifan, M; Giladi, I	Reduced dispersal at nonexpanding range margins: A matter of disperser identity
550	No	2020	ECOGRAPHY	Fedriani, JM; Ayllon, D; Wiegand, T; Grimm, V	Intertwined effects of defaunation, increased tree mortality and density compensation on seed dispersal
551	Yes	2020	BIOTROPICA	Gopal, A; Mudappa, D; Raman, TRS; Naniwadekar, R	Forest cover and fruit crop size differentially influence frugivory of select rainforest tree species in Western Ghats, India
552	No	2020	AOB PLANTS	Hanish, CJ; Velez, S; Moore, JA; Anderson, CD	Endozoochory of Chrysobalanus icaco (Cocoplum) by Gopherus polyphemus (Gopher Tortoise) facilitates rapid germination and colonization in a suburban nature preserve
553	No	2020	ECOLOGICAL ENTOMOLOGY	Devegili, AM; Lescano, MN; Gianoli, E; Farji-Brener, AG	Defence variation within a guild of aphid-tending ants explains aphid population growth
554	Maybe	2020	JOURNAL OF ANIMAL ECOLOGY	Acevedo-Quintero, JF; Zamora-Abrego, JG; Garcia, D	From structure to function in mutualistic interaction networks: Topologically important frugivores have greater potential as seed dispersers
555	No	2020	JOURNAL OF EVOLUTIONARY BIOLOGY	Palacio, FX; Siepielski, AM; Lacoretz, MV; Ordano, M	Selection on fruit traits is mediated by the interplay between frugivorous birds, fruit flies, parasitoid wasps and seed-dispersing ants
556	Maybe	2020	SMALL RUMINANT RESEARCH	Abbas, AM; Mahfouz, L; Ahmed, MK; Al-Kahtani, MA; Ruxton, GD; Lambert, AM	Effects of seed passage by sheep on germination of the invasive Prosopis juliflora tree
557	No	2020	JOURNAL OF ECOLOGY	Quintero, E; Pizo, MA; Jordano, P	Fruit resource provisioning for avian frugivores: The overlooked side of effectiveness in seed dispersal mutualisms
558	No	2020	ACTA OECOLOGICA-INTERNATIONAL JOURNAL OF ECOLOGY	Osugi, S; Trentin, BE; Koike, S	What determines the seedling viability of different tree species in raccoon dog latrines?
559	No	2020	ACTA OECOLOGICA-INTERNATIONAL JOURNAL OF ECOLOGY	Stringer, SD; Hill, RA; Swanepoel, L; Dalrymple, SE; Linden, B; Koyama, NF	Assessing the role of a mammalian frugivorous species on seed germination potential depends on study design: A case study using wild samango monkeys
560	No	2020	FORESTS	Stevens, MT; Houghton, S; Veltkamp, HA	Frugivory by Coyotes Decreases the Time to Germination and Increases the Growth of Netleaf Hackberry (Celtis reticulata) Seedlings
561	No	2020	MOLECULAR PHYLOGENETICS AND EVOLUTION	Do, HDK; Kim, C; Chase, MW; Kim, JH	Implications of plastome evolution in the true lilies (monocot order Liliales)
562	Maybe	2020	TROPICAL CONSERVATION SCIENCE	Escobar, S; Razafindratsima, OH; Montufar, R; Balslev, H	Post-Dispersal Seed Removal in a Large-Seeded Palm by Frugivore Mammals in Western Ecuador
563	No		URBAN ECOSYSTEMS	Chan, AAQ; Aziz, SA; Clare, EL; Coleman, JL	Diet, ecological role and potential ecosystem services of the fruit bat,Cynopterus brachyotis, in a tropical city
564	No	2020	ACTA OECOLOGICA-INTERNATIONAL JOURNAL OF ECOLOGY	Purificacao, KN; Pascotto, MC; Pedroni, F; Mews, HA; Lima, DP	Disentangling the architecture of the frugivorous bird-plant interaction networks in a savanna-forest mosaic in the Neotropical savanna
565	No	2020	ANNALS OF FOREST SCIENCE	Gerzabek, G; Oddou-Muratorio, S; Hampe, A	Recruitment of a genotypedQuercus roburL. seedling cohort in an expanding oak forest stand: diversity, dispersal, and performance across habitats
566	No	2020	WILDLIFE SOCIETY BULLETIN	Labbe, MA; King, DI	Songbird Use of Native and Invasive Fruit in the Northeastern USA
567	No	2020	FUNCTIONAL ECOLOGY	Sebastian-Gonzalez, E; Lovas-Kiss, A; Soons, MB; van den Broek, B; Green, AJ	Waterbird seed-dispersal networks are similarly nested but less modular than those of frugivorous birds, and not driven by functional traits
568	No	2020	JOURNAL OF FORESTRY RESEARCH	Souza, AF; de Avila, AL; Araujo, MM; Longhi, SJ	Long-lasting effects of unplanned logging on the seed rain of mixed conifer-hardwood forests in southern South America
569	No	2020	OIKOS	Sorensen, MC; Donoso, I; Neuschulz, EL; Schleuning, M; Mueller, T	Community-wide seed dispersal distances peak at low levels of specialisation in size-structured networks
570	No	2020	CONSERVATION SCIENCE AND PRACTICE	Wehi, PM; Brownstein, G; Morgan-Richards, M	Indigenous plant naming and experimentation reveal a plant-insect relationship in New Zealand forests
571	No	2021	MAMMAL RESEARCH	Spennemann, DHR	The role of canids in the dispersal of commercial and ornamental palm species
572	Maybe	2020	SAUDI JOURNAL OF BIOLOGICAL SCIENCES	Chandru, G; Pandiyan, J; Durga, V; Govindarajan, M; Alharbi, NS; Kadaikunnan, S; Khaled, JM; Panneerselvam, C; Krishnappa, K	Seed dispersal by ungulates in the point calimere wildlife sanctuary: A scientific and perspective analysis
573	No	2020	ACTA OECOLOGICA-INTERNATIONAL JOURNAL OF ECOLOGY	Bitani, N; Smith, DAE; Smith, YCE; Downs, CT	Functional traits vary among fleshy-fruited invasive plant species and their potential avian dispersers
574	No	2020	ACTA OECOLOGICA-INTERNATIONAL JOURNAL OF ECOLOGY	Hopson, RM; Wilcox, RC; Tarwater, CE	Frugivores vary in their response to neighborhood effects in a novel ecosystem
575	No	2020	ACTA OECOLOGICA-INTERNATIONAL JOURNAL OF ECOLOGY	Santos, J; Correa, SB; Boudreau, MR; Carvalho, LN	Differential ontogenetic effects of gut passage through fish on seed germination
576	Maybe	2020	JOURNAL OF PLANT ECOLOGY	Bravo, C; Chamorro, D; Hiraldo, F; Speziale, K; Lambertucci, SA; Tella, JL; Blanco, G	Physiological dormancy broken by endozoochory: Austral parakeets (Enicognathus ferrugineus) as legitimate dispersers of calafate (Berberis microphylla) in the Patagonian Andes
577	No	2020	ECOLOGY	Maynard, LD; Slinn, HL; Glassmire, AE; Matarrita-Carranza, B; Dodson, CD; Nguyen, TT; Burroughs, MJ; Dyer, LA; Jeffrey, CS; Whitehead, SR	Secondary metabolites in a neotropical shrub: spatiotemporal allocation and role in fruit defense and dispersal
578	No	2020	MOVEMENT ECOLOGY	Wright, SJ; Heurich, M; Buchmann, CM; Bocker, R; Schurr, FM	The importance of individual movement and feeding behaviour for long-distance seed dispersal by red deer: a data-driven model
579	No	2020	DIVERSITY-BASEL	Lichti, NI; Dalgleish, HJ; Steele, MA	Interactions among Shade, Caching Behavior, and Predation Risk May Drive Seed Trait Evolution in Scatter-Hoarded Plants
580	No	2020	FORESTS	Gazagne, E; Pitance, JL; Savini, T; Huynen, MC; Poncin, P; Brotcorne, F; Hambuckers, A	Seed Shadows of Northern Pigtailed Macaques within a Degraded Forest Fragment, Thailand
581	No	2020	MAMMAL RESEARCH	Spennemann, DHR	Palms fanning out: a review of the ecological provisioning services provided by Washingtonia filifera and W. robusta in their native and exotic settings
582	No	2020	BIOLOGICAL INVASIONS	Martin-Albarracin, VL; Amico, GC	Plant origin and fruit traits shape fruit removal patterns by native birds in invaded plant communities
583	No	2013	PLOS ONE	Morales, JM; Garcia, D; Martinez, D; Rodriguez-Perez, J; Herrera, JM	Frugivore Behavioural Details Matter for Seed Dispersal: A Multi-Species Model for Cantabrian Thrushes and Trees
584	No	2013	BIOLOGICAL CONSERVATION	Vidal, MM; Pires, MM; Guimaraes, PR	Large vertebrates as the missing components of seed-dispersal networks
585	No	2013	JOURNAL OF ECOLOGY	Albrecht, J; Berens, DG; Bluthgen, N; Jaroszewicz, B; Selva, N; Farwig, N	Logging and forest edges reduce redundancy in plant-frugivore networks in an old-growth European forest
586	No	2013	OECOLOGIA	Beaumont, KP; Mackay, DA; Whalen, MA	Multiphase myrmecochory: the roles of different ant species and effects of fire
587	No	2013	OECOLOGIA	Boch, S; Berlinger, M; Fischer, M; Knop, E; Nentwig, W; Turke, M; Prati, D	Fern and bryophyte endozoochory by slugs
588	Maybe	2013	BIOTROPICA	Guaraldo, AD; Boeni, BD; Pizo, MA	Specialized Seed Dispersal in Epiphytic Cacti and Convergence with Mistletoes
589	No	2013	ECOLOGICAL APPLICATIONS	de la Pena-Domene, M; Martinez-Garza, C; Howe, HF	Early recruitment dynamics in tropical restoration
590	No	2013	BASIC AND APPLIED ECOLOGY	Peredo, A; Martinez, D; Rodriguez-Perez, J; Garcia, D	Mammalian seed dispersal in Cantabrian woodland pastures: Network structure and response to forest loss
591	No	2013	ECOLOGY LETTERS	Fricke, EC; Simon, MJ; Reagan, KM; Levey, DJ; Riffell, JA; Carlo, TA; Tewksbury, JJ	When condition trumps location: seed consumption by fruit-eating birds removes pathogens and predator attractants
592	No	2013	OECOLOGIA	Watson, DM; Rawsthorne, J	Mistletoe specialist frugivores: latterday 'Johnny Appleseeds' or self-serving market gardeners?
593	No	2013	ECOLOGY	Sheffer, E; Canham, CD; Kigel, J; Perevolotsky, A	Landscape-scale density-dependent recruitment of oaks in planted forests: More is not always better
594	No	2013	PLANT ECOLOGY	Mokotjomela, TM; Musil, CF; Esler, KJ	Potential seed dispersal distances of native and non-native fleshy fruiting shrubs in the South African Mediterranean climate region
595	No	2013	SOUTH AFRICAN JOURNAL OF BOTANY	Chama, L; Berens, DG; Downs, CT; Farwig, N	Do frugivores enhance germination success of plant species? An experimental approach
596	No	2013	GLOBAL CHANGE BIOLOGY	Zhou, YB; Newman, C; Chen, J; Xie, ZQ; Macdonald, DW	Anomalous, extreme weather disrupts obligate seed dispersal mutualism: snow in a subtropical forest ecosystem
597	No	2013	OECOLOGIA	Rodriguez-Rodriguez, MC; Jordano, P; Valido, A	Quantity and quality components of effectiveness in insular pollinator assemblages
598	Maybe	2013	JOURNAL OF TROPICAL ECOLOGY	Beaune, D; Bretagnolle, F; Bollache, L; Bourson, C; Hohmann, G; Fruth, B	Ecological services performed by the bonobo (Pan paniscus): seed dispersal effectiveness in tropical forest
599	No	2013	JOURNAL OF TROPICAL ECOLOGY	Cestari, C; Pizo, MA	Seed dispersal by the lek-forming white-bearded manakin (Manacus manacus, Pipridae) in the Brazilian Atlantic forest
600	No	2013	JOURNAL OF TROPICAL ECOLOGY	da Silva, AM; de Melo, C	Overlap and resource sharing in coteries of fruit-eating birds
601	Maybe	2013	WILSON JOURNAL OF ORNITHOLOGY	Cestari, C; Pizo, MA	CONTEXT-DEPENDENCE IN SEED REMOVAL BY LEKKING AND NON-LEKKING FRUGIVOROUS BIRDS IN BRAZILIAN ATLANTIC FOREST
602	No	2013	SOUTH AFRICAN JOURNAL OF BOTANY	Mokotjomela, TM; Hoffmann, JH	Removal of post-dispersed seeds in Acacia cyclops thickets under biological control in South Africa
603	No	2013	PLOS ONE	Blattmann, T; Boch, S; Turke, M; Knop, E	Gastropod Seed Dispersal: An Invasive Slug Destroys Far More Seeds in Its Gut than Native Gastropods
604	No	2013	ECOGRAPHY	Auffret, AG; Cousins, SAO	Grassland connectivity by motor vehicles and grazing livestock
605	No	2013	JOURNAL OF MAMMALOGY	Andrade, TY; Thies, W; Rogeri, PK; Kalko, EKV; Mello, MAR	Hierarchical fruit selection by Neotropical leaf-nosed bats (Chiroptera: Phyllostomidae)
606	Maybe	2013	APPLIED VEGETATION SCIENCE	Baraza, E; Fernandez-Osores, S	The role of domestic goats in the conservation of four endangered species of cactus: between dispersers and predators
607	No	2013	JOURNAL OF ZOOLOGY	Platt, SG; Elsey, RM; Liu, H; Rainwater, TR; Nifong, JC; Rosenblatt, AE; Heithaus, MR; Mazzotti, FJ	Frugivory and seed dispersal by crocodilians: an overlooked form of saurochory?
608	No	2013	ECOLOGY AND EVOLUTION	Escribano-Avila, G; Pias, B; Sanz-Perez, V; Virgos, E; Escudero, A; Valladares, F	Spanish juniper gain expansion opportunities by counting on a functionally diverse dispersal assemblage community
609	Yes	2013	PLOS ONE	Perez-Ramos, IM; Verdu, JR; Numa, C; Maranon, T; Lobo, JM	The Comparative Effectiveness of Rodents and Dung Beetles as Local Seed Dispersers in Mediterranean Oak Forests
610	No	2013	BIOTROPICA	Beckman, NG; Rogers, HS	Consequences of Seed Dispersal for Plant Recruitment in Tropical Forests: Interactions Within the Seedscape
611	No	2013	OIKOS	Berens, DG; Griebeler, EM; Braun, C; Chituyi, BB; Nathan, R; Bohning-Gaese, K	Changes of effective gene dispersal distances by pollen and seeds across successive life stages in a tropical tree
612	No	2013	CONDOR	Richardson, KB; Lichti, NI; Swihart, RK	ACORN-FORAGING PREFERENCES OF FOUR SPECIES OF FREE-RANGING AVIAN SEED PREDATORS IN EASTERN DECIDUOUS FORESTS
613	No	2013	OECOLOGIA	Yang, XJ; Baskin, CC; Baskin, JM; Gao, RR; Yang, F; Wei, LL; Li, LL; He, HJ; Huang, ZY	Hydrated mucilage reduces post-dispersal seed removal of a sand desert shrub by ants in a semiarid ecosystem
614	No	2014	ECOLOGICAL RESEARCH	Telleria, JL; Carrascal, LM; Santos, T	Large-scale features affect spatial variation in seed dispersal by birds in juniper woodlands
615	No	2014	GAYANA BOTANICA	Lucero, F; Botto-Mahan, C; Medel, R; Fonturbel, FE	New insights on the mistletoe Tristerix aphyllus (Loranthaceae): interaction with diurnal and nocturnal frugivorous species
616	Maybe	2014	PERSPECTIVES IN PLANT ECOLOGY EVOLUTION AND SYSTEMATICS	Rey, PJ; Alcantara, JM	Effects of habitat alteration on the effectiveness of plant-avian seed dispersal mutualisms: Consequences for plant regeneration
617	Yes	2014	BIOTROPICA	Loayza, AP; Rios, RS	Seed-swallowing Toucans are Less Effective Dispersers of Guettarda viburnoides (Rubiaceae) than Pulp-feeding Jays
618	No	2014	BIOTROPICA	Peguero, G; Espelta, JM	Endozoochory and Fire as Germination Triggers in Neotropical Dry Forests: an Experimental Test
619	No	2014	FOLIA PRIMATOLOGICA	Martinez, BT; Razafindratsima, OH	Frugivory and Seed Dispersal Patterns of the Red-Ruffed Lemur, Varecia rubra, at a Forest Restoration Site in Masoala National Park, Madagascar
620	No	2014	EMU-AUSTRAL ORNITHOLOGY	Ruggera, RA; Gomez, MD; Blendinger, PG	Frugivory and seed dispersal role of the Yellow-striped Brush-Finch (Atlapetes citrinellus), an endemic emberizid of Argentina
621	No	2014	BIOTA NEOTROPICA	Purificacao, KN; Pascotto, MC; Pedroni, F; Pereira, JMN; Lima, NA	Interactions between frugivorous birds and plants in savanna and forest formations of the Cerrado
622	No	2014	ECOSCIENCE	Hruska, AM; Souther, S; Mcgraw, JB	Songbird dispersal of American ginseng (Panax quinquefolius)
623	Yes	2014	ORNITOLOGIA NEOTROPICAL	Contreras-Gonzalez, AM; Arizmendi, MD	PRE-DISPERSAL SEED PREDATION OF THE COLUMNAR CACTUS (NEOBUXBAUMIA TETETZO, CACTACEAE) BY BIRDS IN CENTRAL MEXICO
624	No	2014	DIVERSITY AND DISTRIBUTIONS	Coulson, C; Spooner, PG; Lunt, ID; Watson, SJ	From the matrix to roadsides and beyond: the role of isolated paddock trees as dispersal points for invasion
625	No	2014	ECOLOGY	Fedriani, JM; Wiegand, T	Hierarchical mechanisms of spatially contagious seed dispersal in complex seed-disperser networks
626	No	2014	MAMMALIA	Muylaert, RL; Matos, DMD; Mello, MAR	Interindividual variations in fruit preferences of the yellow-shouldered bat Sturnira lilium (Chiroptera: Phyllostomidae) in a cafeteria experiment
627	No	2014	MOLECULAR ECOLOGY	Rico, Y; Holderegger, R; Boehmer, HJ; Wagner, HH	Directed dispersal by rotational shepherding supports landscape genetic connectivity in a calcareous grassland plant
628	No	2014	JOURNAL OF EVOLUTIONARY BIOLOGY	Encinas-Viso, F; Revilla, TA; Van Velzen, E; Etienne, RS	Frugivores and cheap fruits make fruiting fruitful
629	No	2014	ACTA OECOLOGICA-INTERNATIONAL JOURNAL OF ECOLOGY	Chang, G; Zhang, ZB	Functional traits determine formation of mutualism and predation interactions in seed-rodent dispersal system of a subtropical forest
630	Maybe	2014	ACTA OECOLOGICA-INTERNATIONAL JOURNAL OF ECOLOGY	de Carvalho-Ricardo, MC; Uieda, W; Fonseca, RCB; Rossi, MN	Frugivory and the effects of ingestion by bats on the seed germination of three pioneering plants
631	No	2014	BIOLOGICAL CONSERVATION	Albert, A; McConkey, K; Savini, T; Huynen, MC	The value of disturbance-tolerant cercopithecine monkeys as seed dispersers in degraded habitats
632	No	2014	PLOS ONE	Gonzalez-Zamora, A; Arroyo-Rodriguez, V; Escobar, F; Ros, M; Oyama, K; Ibarra-Manriquez, G; Stoner, KE; Chapman, CA	Contagious Deposition of Seeds in Spider Monkeys' Sleeping Trees Limits Effective Seed Dispersal in Fragmented Landscapes
633	No	2014	JOURNAL OF ECOLOGY	Purschke, O; Sykes, MT; Poschlod, P; Michalski, SG; Romermann, C; Durka, W; Kuhn, I; Prentice, HC	Interactive effects of landscape history and current management on dispersal trait diversity in grassland plant communities
634	No	2014	OECOLOGIA	Smith, AD; McWilliams, SR	Fruit removal rate depends on neighborhood fruit density, frugivore abundance, and spatial context
635	No	2014	SOUTHWESTERN NATURALIST	Platt, SG; Manning, PR; Rainwater, TR	CONSUMPTION OF DESERT GOURDS BY COLLARED PECCARY SUGGESTS THE FRUIT IS NOT AN ECOLOGICAL ANACHRONISM
636	No	2014	REVISTA DE BIOLOGIA TROPICAL	Johnson, EE; Baruch, Z	Awn length variation and its effect on dispersal unit burial of Trachypogon spicatus (Poaceae)
637	No	2014	CONSERVATION BIOLOGY	Moran, C; Catterall, CP	Responses of Seed-Dispersing Birds to Amount of Rainforest in the Landscape around Fragments
638	No	2014	ECOLOGICAL MODELLING	Bialozyt, R; Flinkerbusch, S; Niggemann, M; Heymann, EW	Predicting the seed shadows of a Neotropical tree species dispersed by primates using an agent-based model with internal decision making for movements
639	No	2014	BIOTROPICA	Aliyu, B; Adamu, H; Moltchanova, E; Forget, PM; Chapman, H	The Interplay of Habitat and Seed Type on Scatterhoarding Behavior in a Fragmented Afromontane Forest Landscape
640	No	2014	JOURNAL OF TROPICAL ECOLOGY	Mendez-Toribio, M; Gonzalez-Di Pierro, AM; Quesada, M; Benitez-Malvido, J	Regeneration beneath a dioecious tree species (Spondias purpurea) in a Mexican tropical dry forest
641	No	2014	NATURE COMMUNICATIONS	Albrecht, J; Berens, DG; Jaroszewicz, B; Selva, N; Brandl, R; Farwig, N	Correlated loss of ecosystem services in coupled mutualistic networks
642	No	2014	JOURNAL OF ECOLOGY	Gallegos, SC; Hensen, I; Schleuning, M	Secondary dispersal by ants promotes forest regeneration after deforestation
643	No	2014	OIKOS	Grass, I; Berens, DG; Farwig, N	Guild-specific shifts in visitation rates of frugivores with habitat loss and plant invasion
644	Maybe	2014	OECOLOGIA	Auffret, AG; Plue, J	Scale-dependent diversity effects of seed dispersal by a wild herbivore in fragmented grasslands
645	Maybe	2014	BIOTROPICA	Guerra, TJ; Pizo, MA	Asymmetrical Dependence Between a Neotropical Mistletoe and its Avian Seed Disperser
646	No	2014	REVISTA ARVORE	da Silva, GBM; Pedroni, F	FRUGIVORY BY BIRDS IN CERRADO IN THE CITY OF UBERLANDIA, MINAS GERAIS
647	No	2014	PLANT ECOLOGY	Azihou, AF; Kakai, RG; Sinsin, B	Importance of functional traits and regional species pool in predicting long-distance dispersal in savanna ecosystems
648	No	2014	AMERICAN JOURNAL OF PRIMATOLOGY	Hanya, G; Fuse, M; Aiba, SI; Takafumi, H; Tsujino, R; Agetsuma, N; Chapman, CA	Ecosystem Impacts of Folivory and Frugivory by Japanese Macaques in Two Temperate Forests in Yakushima
649	Maybe	2014	AMERICAN JOURNAL OF BOTANY	Benitez-Malvido, J; Gonzalez-Di Pierro, AM; Lombera, R; Guillen, S; Estrada, A	SEED SOURCE, SEED TRAITS, AND FRUGIVORE HABITS: IMPLICATIONS FOR DISPERSAL QUALITY OF TWO SYMPATRIC PRIMATES
650	Yes	2014	ECOLOGY	Lichti, NI; Steele, MA; Zhang, H; Swihart, RK	Mast species composition alters seed fate in North American rodent-dispersed hardwoods
651	No	2014	PLOS ONE	Tulipani, DC; Lipcius, RN	Evidence of Eelgrass (Zostera marina) Seed Dispersal by Northern Diamondback Terrapin (Malaclemys terrapin terrapin) in Lower Chesapeake Bay
652	Maybe	2014	METHODS IN ECOLOGY AND EVOLUTION	Gonzalez-Varo, JP; Arroyo, JM; Jordano, P	Who dispersed the seeds? The use of DNA barcoding in frugivory and seed dispersal studies
653	No	2014	RESEARCH JOURNAL OF BIOTECHNOLOGY	Zhao, W; Jiang, Z; Zhang, M; Chen, X	Adaption of Plant seed dispersal in natural population: the differences of cellulose crystallinity in fruit of Schisandra chinensis in the Changbai Mountain, China
654	No	2014	PLOS ONE	de la Pena-Domene, M; Martinez-Garza, C; Palmas-Perez, S; Rivas-Alonso, E; Howe, HF	Roles of Birds and Bats in Early Tropical-Forest Restoration
655	No	2014	AMERICAN JOURNAL OF PRIMATOLOGY	Zarate, DA; Andresen, E; Estrada, A; Serio-Silva, JC	Black Howler Monkey (Alouatta pigra) Activity, Foraging and Seed Dispersal Patterns in Shaded Cocoa Plantations Versus Rainforest in Southern Mexico
656	Yes	2014	OECOLOGIA	Mellado, A; Zamora, R	Generalist birds govern the seed dispersal of a parasitic plant with strong recruitment constraints
657	Maybe	2014	SEED SCIENCE RESEARCH	Bravo, C; Velilla, S; Bautista, LM; Peco, B	Effects of great bustard (Otis tarda) gut passage on black nightshade (Solanum nigrum) seed germination
658	Maybe	2014	ECOLOGICAL RESEARCH	Li, N; An, SQ; Liu, Z; Lu, CH	Fruit consumption and seed dispersal by birds in native vs. ex situ individuals of the endangered Chinese yew, Taxus chinensis
659	No	2014	PLOS ONE	Tsuji, Y	Inter-Annual Variation in Characteristics of Endozoochory by Wild Japanese Macaques
660	No	2014	JOURNAL OF ANIMAL ECOLOGY	Garcia, D; Martinez, D; Stouffer, DB; Tylianakis, JM	Exotic birds increase generalization and compensate for native bird decline in plant-frugivore assemblages
661	No	2014	OIKOS	Lavabre, JE; Stouffer, DB; Sanz, R; Bascompte, J	Seed dispersal in heterogeneous landscapes: linking field observations with spatially explicit models
662	No	2014	FOREST ECOLOGY AND MANAGEMENT	Rosin, C	Does hunting threaten timber regeneration in selectively logged tropical forests?
663	No	2014	JOURNAL OF ECOLOGY	Paulsen, TR; Hogstedt, G; Thompson, K; Vandvik, V; Eliassen, S	Conditions favouring hard seededness as a dispersal and predator escape strategy
664	Maybe	2014	PLANT ECOLOGY	Zapata, VM; Robledano, F; Ramos, V; Martinez-Lopez, V	Bird-mediated seed dispersal of fleshy fruits of mediterranean shrubs in semiarid forest patches: the role of Pinus halepensis Miller trees as seed receptors
665	Yes	2014	BIOTROPICA	McConkey, KR; Brockelman, WY; Saralamba, C	Mammalian Frugivores With Different Foraging Behavior Can Show Similar Seed Dispersal Effectiveness
666	No	2014	BIOTROPICA	Aslan, A; Hart, P; Wu, J; Aslan, CE	Evaluating the Qualitative Effectiveness of a Novel Pollinator: a Case Study of Two Endemic Hawaiian Plants
667	No	2014	OECOLOGIA	Saavedra, F; Hensen, I; Beck, SG; Bohning-Gaese, K; Lippok, D; Topfer, T; Schleuning, M	Functional importance of avian seed dispersers changes in response to human-induced forest edges in tropical seed-dispersal networks
668	No	2014	BRAZILIAN JOURNAL OF BIOLOGY	Barros, RAM; Costa, CA; Pascotto, MC	Diet and feeding behavior of the White-naped Jay, Cyanocorax cyanopogon (Wied, 1821) (Aves, Passeriformes, Corvidae) in a disturbed environment in central Brazil
669	No	2014	GLOBAL ECOLOGY AND CONSERVATION	Howe, HF	Diversity Storage: Implications for tropical conservation and restoration
670	No	2014	TRENDS IN ECOLOGY & EVOLUTION	Davies, AB; Asner, GP	Advances in animal ecology from 3D-LiDAR ecosystem mapping
671	Maybe	2014	AMERICAN JOURNAL OF PRIMATOLOGY	Sengupta, A; McConkey, KR; Radhakrishna, S	Seed Dispersal by Rhesus Macaques Macaca mulatta in Northern India
672	Yes	2014	JOURNAL OF APPLIED ECOLOGY	Escribano-Avila, G; Calvino-Cancela, M; Pias, B; Virgos, E; Valladares, F; Escudero, A	Diverse guilds provide complementary dispersal services in a woodland expansion process after land abandonment
673	No	2014	ANIMAL CONSERVATION	Polak, T; Gutterman, Y; Hoffman, I; Saltz, D	Redundancy in seed dispersal by three sympatric ungulates: a reintroduction perspective
674	No	2014	BOTANICAL SCIENCES	Alcala, RE; Alonso, RL; Gutierrez-Granados, G	SEED SHADOW OF SWIETENIA MACROPHYLLA REMNANT TREES IN A MEXICAN RAINFOREST: IMPLICATIONS FOR FOREST MANAGEMENT
675	No	2014	ECOLOGY	Bruna, EM; Izzo, TJ; Inouye, BD; Vasconcelos, HL	Effect of mutualist partner identity on plant demography
676	No	2014	WATER RESOURCES RESEARCH	Horvitz, N; Wang, R; Zhu, M; Wan, FH; Nathan, R	A simple modeling approach to elucidate the main transport processes and predict invasive spread: River-mediated invasion of Ageratina adenophora in China
677	No	2015	AMBIO	Auffret, AG; Plue, J; Cousins, SAO	The spatial and temporal components of functional connectivity in fragmented landscapes
678	No	2015	AOB PLANTS	Vargas, P; Arjona, Y; Nogales, M; Heleno, RH	Long-distance dispersal to oceanic islands: success of plants with multiple diaspore specializations
679	No	2015	JOURNAL OF ANIMAL ECOLOGY	Neuschulz, EL; Mueller, T; Bollmann, K; Gugerli, F; Bohning-Gaese, K	Seed perishability determines the caching behaviour of a food-hoarding bird
680	No	2015	NEW ZEALAND JOURNAL OF ECOLOGY	Beavon, MA; Kelly, D	Dispersal of banana passionfruit (Passiflora tripartita var. mollissima) by exotic mammals in New Zealand facilitates plant invasiveness
681	No	2015	BEHAVIOUR	Beaune, D; Bretagnolle, F; Bollache, L; Hohmann, G; Fruth, B	Can fruiting plants control animal behaviour and seed dispersal distance?
682	Maybe	2015	PERSPECTIVES IN PLANT ECOLOGY EVOLUTION AND SYSTEMATICS	Perez-Mendez, N; Jordano, P; Valido, A	Downsized mutualisms: Consequences of seed dispersers' body-size reduction for early plant recruitment
683	No	2015	JOURNAL OF TROPICAL ECOLOGY	Giordani, L; Baraza, E; Camargo-Ricalde, SL; Moe, SR	The domestic goat as a potential seed disperser of Mimosa luisana (Leguminosae, Mimosoideae) in the Tehuacan-Cuicatlan Valley, Mexico
684	No	2015	NEW ZEALAND JOURNAL OF ECOLOGY	Wotton, DM; McAlpine, KG	Seed dispersal of fleshy-fruited environmental weeds in New Zealand
685	No	2015	ANIMAL BIODIVERSITY AND CONSERVATION	Rost, J; Jardel-Pelaez, EJ; Bas, JM; Pons, P; Loera, J; Vargas-Jaramillo, S; Santana, E	The role of frugivorous birds and bats in the colonization of cloud forest plant species hi burned areas hi western Mexico
686	Yes	2015	AOB PLANTS	McConkey, KR; Drake, DR	Low redundancy in seed dispersal within an island frugivore community
687	No	2015	ACTA OECOLOGICA-INTERNATIONAL JOURNAL OF ECOLOGY	Nomura, N; Tsuyuzaki, S	Hares promote seed dispersal and seedling establishment after volcanic eruptions
688	No	2015	BIOLOGICAL REVIEWS	Long, RL; Gorecki, MJ; Renton, M; Scott, JK; Colville, L; Goggin, DE; Commander, LE; Westcott, DA; Cherry, H; Finch-Savage, WE	The ecophysiology of seed persistence: a mechanistic view of the journey to germination or demise
689	Yes	2015	METHODS IN ECOLOGY AND EVOLUTION	Culot, L; Huynen, MC; Heymann, EW	Partitioning the relative contribution of one-phase and two-phase seed dispersal when evaluating seed dispersal effectiveness
690	No	2015	JOURNAL OF ARID ENVIRONMENTS	Homet-Gutierrez, P; Schupp, EW; Gomez, JM	Naturalization of almond trees (Prunus dulcis) in semi-arid regions of the Western Mediterranean
691	Maybe	2015	OECOLOGIA	Baldwin, JW; Whitehead, SR	Fruit secondary compounds mediate the retention time of seeds in the guts of Neotropical fruit bats
692	No	2015	FOREST ECOLOGY AND MANAGEMENT	Norghauer, JM; Newbery, DM	Tree size and fecundity influence ballistic seed dispersal of two dominant mast-fruiting species in a tropical rain forest
693	Yes	2015	ECOLOGY	Gonzalez-Castro, A; Calvino-Cancela, M; Nogales, M	Comparing seed dispersal effectiveness by frugivores at the community level
694	No	2015	JOURNAL OF ECOLOGY	Albrecht, J; Bohle, V; Berens, DG; Jaroszewicz, B; Selva, N; Farwig, N	Variation in neighbourhood context shapes frugivore-mediated facilitation and competition among co-dispersed plant species
695	No	2015	PLANT ECOLOGY	Bravo, SP; Cueto, VR; Amico, GC	Do animal-plant interactions influence the spatial distribution of Aristotelia chilensis shrubs in temperate forests of southern South America?
696	Maybe	2015	SOUTHWESTERN NATURALIST	Rojas-Martinez, AE; Pavon, NP; Castillo, JP	EFFECTS OF SEED INGESTION BY THE LESSER LONG-NOSED BAT LEPTONYCTERIS YERBABUENAE ON THE GERMINATION OF THE GIANT CACTUS ISOLATOCEREUS DUMORTIERI
697	No	2015	JOURNAL OF ZOOLOGY	Moura, ACD; Cavalcanti, L; Leite, E; Mesquita, DO; McConkey, KR	Can green iguanas compensate for vanishing seed dispersers in the Atlantic forest fragments of north-east Brazil?
698	No	2015	OIKOS	Boch, S; Fischer, M; Knop, E; Allan, E	Endozoochory by slugs can increase bryophyte establishment and species richness
699	No	2015	MAMMAL STUDY	Tsuji, Y; Miura, S; Kotoge, T; Shiraishi, T; Murai, H	Effects of food intake on digesta passage time in captive Japanese martens (Martes melampus) and implications for endozoochorous seed dispersal
700	No	2015	JOURNAL OF TROPICAL ECOLOGY	Petre, CA; Zinque, MH; Tagg, N; Beudels-Jamar, RC; Haurez, B; Josso, JF; Moretto, P; Doucet, JL	Differences in dung beetle activity at western gorilla defecation sites in south-east Cameroon: implications for establishment of Uapaca spp. seedlings
701	No	2015	JOURNAL OF ENVIRONMENTAL MANAGEMENT	Hamberg, L; Lehvavirta, S; Kotze, DJ; Heikkinen, J	Tree species composition affects the abundance of rowan (Sorbus aucuparia L.) in urban forests in Finland
702	No	2015	ECOGRAPHY	Schleuning, M; Frund, J; Garcia, D	Predicting ecosystem functions from biodiversity and mutualistic networks: an extension of trait-based concepts to plant-animal interactions
703	No	2015	ECOLOGY LETTERS	Vazquez, DP; Ramos-Jiliberto, R; Urbani, P; Valdovinos, FS	A conceptual framework for studying the strength of plant-animal mutualistic interactions
704	No	2015	NATURAL AREAS JOURNAL	Craves, JA	Birds that Eat Nonnative Buckthorn Fruit (Rhamnus cathartica and Frangula alnus, Rhamnaceae) in Eastern North America
705	No	2015	ECOSPHERE	Xiao, ZS; Krebs, CJ	Modeling the costs and benefits of seed scatterhoarding to plants
706	No	2015	AFRICAN JOURNAL OF WILDLIFE RESEARCH	Linden, B; Linden, J; Fischer, F; Linsenmair, KE	Seed dispersal by South Africa's only forest-dwelling guenon, the samango monkey (Cercopithecus mitis)
707	No	2015	LANDSCAPE AND URBAN PLANNING	Suhonen, J; Jokimaki, J	Fruit removal from rowanberry (Sorbus aucuparia) trees at urban and rural areas in Finland: A multi-scale study
708	Maybe	2015	JOURNAL OF TROPICAL ECOLOGY	Petre, CA; Tagg, N; Beudels-Jamar, R; Haurez, B; Salah, M; Spetschinsky, V; Willie, J; Doucet, JL	Quantity and spatial distribution of seeds dispersed by a western lowland gorilla population in south-east Cameroon
709	No	2015	THEORETICAL ECOLOGY	Jongejans, E; Skarpaas, O; Ferrari, MJ; Long, ES; Dauer, JT; Schwarz, CM; Rauschert, ESJ; Jabbour, R; Mortensen, DA; Isard, SA; Lieb, DA; Sezen, Z; Hulting, AG; Shea, K	A unifying gravity framework for dispersal
710	Maybe	2015	ACTA OECOLOGICA-INTERNATIONAL JOURNAL OF ECOLOGY	Chatterjee, S; Basu, P	Avian frugivory and seed dispersal of a large fruited tree in an Indian moist deciduous forest
711	No	2015	BRAZILIAN JOURNAL OF BIOLOGY	Goncalves, VF; Silva, AM; Baesse, CQ; Melo, C	Frugivory and potential of birds as dispersers of Siparuna guianensis
712	No	2015	PLANT ECOLOGY & DIVERSITY	Li, N; Bai, B; Wang, Z; Luo, F; Lu, XZ; Lu, CH	Avian seed dispersal and seedling distribution of the endangered tree species, Taxus chinensis, in patchy habitats
713	Maybe	2015	PLANT ECOLOGY & DIVERSITY	Li, N; An, SQ; Fu, WY; Lu, CH	Ecological rescue of remnant fengshui trees in farmlands by avian frugivores
714	Maybe	2015	SCIENTIFIC REPORTS	Li, N; Fang, SB; Li, XH; An, SQ; Lu, CH	Differential contribution of frugivorous birds to dispersal patterns of the endangered Chinese yew (Taxus chinensis)
715	No	2015	BIOLOGICAL INVASIONS	Nogales, M; Castaneda, I; Lopez-Darias, M; Medina, F; Bonnaud, E	The unnoticed effect of a top predator on complex mutualistic ecological interactions
716	No	2015	TROPICAL CONSERVATION SCIENCE	Preciado-Benitez, O; Gomez, BGY; Navarrete-Gutierrez, DA; Horvath, A	The use of commercial fruits as attraction agents may increase the seed dispersal by bats to degraded areas in Southern Mexico
717	No	2015	DIVERSITY AND DISTRIBUTIONS	Reynolds, C; Miranda, NAF; Cumming, GS	The role of waterbirds in the dispersal of aquatic alien and invasive species
718	Maybe	2015	IBIS	Mokotjomela, TM; Hoffmann, JH; Downs, CT	The potential for birds to disperse the seeds of Acacia cyclops, an invasive alien plant in South Africa
719	No	2015	JOURNAL OF TROPICAL ECOLOGY	Gonzalez-Zamora, A; Arroyo-Rodriguez, V; Escobar, F; Oyama, K; Aureli, F; Stoner, KE	Sleeping-tree fidelity of the spider monkey shapes community-level seed-rain patterns in continuous and fragmented rain forests
720	No	2015	OIKOS	Kleyheeg, E; van Leeuwen, CHA; Morison, MA; Nolet, BA; Soons, MB	Bird-mediated seed dispersal: reduced digestive efficiency in active birds modulates the dispersal capacity of plant seeds
721	No	2015	RESTORATION ECOLOGY	Blythe, RM; Lichti, NI; Smyser, TJ; Swihart, RK	Selection, caching, and consumption of hardwood seeds by forest rodents: implications for restoration of American chestnut
722	No	2015	JOURNAL OF TROPICAL ECOLOGY	Norden, N; Stevenson, PR	Influence of frugivore activity on the species abundance of seedlings and saplings in a lowland tropical forest in Colombia
723	No	2015	ECOLOGY AND EVOLUTION	Picard, M; Papaix, J; Gosselin, F; Picot, D; Bideau, E; Baltzinger, C	Temporal dynamics of seed excretion by wild ungulates: implications for plant dispersal
724	No	2015	OIKOS	Mello, MAR; Rodrigues, FA; Costa, LD; Kissling, WD; Sekercioglu, CH; Marquitti, FMD; Kalko, EKV	Keystone species in seed dispersal networks are mainly determined by dietary specialization
725	No	2015	ECOLOGICAL RESEARCH	Li, CF; Zeleny, D; Chytry, M; Chen, MY; Chen, TY; Chiou, CR; Hsia, YJ; Liu, HY; Yang, SZ; Yeh, CL; Wang, JC; Yu, CF; Lai, YJ; Guo, K; Hsieh, CF	Chamaecyparis montane cloud forest in Taiwan: ecology and vegetation classification
726	Maybe	2015	PLANT ECOLOGY	Niederhauser, EC; Matlack, GR	All frugivores are not equal: exploitation competition determines seed survival and germination in a fleshy-fruited forest herb
727	No	2015	ECOLOGY AND EVOLUTION	Blanco, G; Hiraldo, F; Rojas, A; Denes, FV; Tella, JL	Parrots as key multilinkers in ecosystem structure and functioning
728	Maybe	2015	JOURNAL OF TROPICAL ECOLOGY	Haurez, B; Dainou, K; Tagg, N; Petre, CA; Doucet, JL	The role of great apes in seed dispersal of the tropical forest tree species Dacryodes normandii (Burseraceae) in Gabon
729	No	2015	APPLIED VEGETATION SCIENCE	Saavedra, F; Hensen, I; Schleuning, M	Deforested habitats lack seeds of late-successional and large-seeded plant species in tropical montane forests
730	No	2015	ACTA BOTANICA BRASILICA	Souza, ML; Silva, DRP; Fantecelle, LB; de Lemos, JP	Key factors affecting seed germination of Copaifera langsdorffii, a Neotropical tree
731	No	2015	ACTA OECOLOGICA-INTERNATIONAL JOURNAL OF ECOLOGY	Karubian, J; Ottewell, K; Link, A; Di Fiore, A	Genetic consequences of seed dispersal to sleeping trees by white-bellied spider monkeys
732	No	2015	AMERICAN JOURNAL OF BOTANY	Gussarova, G; Allen, GA; Mikhaylova, Y; McCormick, LJ; Mirre, V; Marr, KL; Hebda, RJ; Brochmann, C	Vicariance, long-distance dispersal, and regional extinction-recolonization dynamics explain the disjunct circumpolar distribution of the arctic-alpine plant Silene acaulis
733	Yes	2015	ECOLOGY	McConkey, KR; Brockelman, WY; Saralamba, C; Nathalang, A	Effectiveness of primate seed dispersers for an oversized'' fruit, Garcinia benthamii
734	No	2015	INTERNATIONAL JOURNAL OF PRIMATOLOGY	Sengupta, A; Radhakrishna, S	Fruit Trait Preference in Rhesus Macaques (Macaca mulatta) and its Implications for Seed Dispersal
735	No	2015	PLOS ONE	Stevenson, PR; Link, A; Gonzalez-Caro, S; Torres-Jimenez, MF	Frugivory in Canopy Plants in a Western Amazonian Forest: Dispersal Systems, Phylogenetic Ensembles and Keystone Plants
736	No	2015	BIOLOGICAL CONSERVATION	Costa-Pereira, R; Galetti, M	Frugivore downsizing and the collapse of seed dispersal by fish
737	No	2015	GLOBAL CHANGE BIOLOGY	Fonturbel, FE; Candia, AB; Malebran, J; Salazar, DA; Gonzalez-Browne, C; Medel, R	Meta-analysis of anthropogenic habitat disturbance effects on animal-mediated seed dispersal
738	No	2015	JOURNAL OF TROPICAL ECOLOGY	Mendoza, I; Martin, G; Caubere, A; Chatelet, P; Hardy, I; Jouard, S; Forget, PM	Does masting result in frugivore satiation? A test with Manilkara trees in French Guiana
739	No	2015	OIKOS	Moran-Lopez, T; Fernandez, M; Alonso, CL; Flores-Renteria, D; Valladares, F; Diaz, M	Effects of forest fragmentation on the oak-rodent mutualism
740	Maybe	2015	JOURNAL OF TROPICAL ECOLOGY	Valenta, K; Hopkins, ME; Meeking, M; Chapman, CA; Fedigan, LM	Spatial patterns of primary seed dispersal and adult tree distributions: Genipa americana dispersed by Cebus capucinus
741	No	2015	BIOLOGICAL CONSERVATION	Correa, SB; Araujo, JK; Penha, JMF; da Cunha, CN; Stevenson, PR; Anderson, JT	Overfishing disrupts an ancient mutualism between frugivorous fishes and plants in Neotropical wetlands
742	No	2015	EVOLUTIONARY ECOLOGY	Sork, VL; Smouse, PE; Grivet, D; Scofield, DG	Impact of asymmetric male and female gamete dispersal on allelic diversity and spatial genetic structure in valley oak (Quercus lobata Nee)
743	Maybe	2015	ACTA OECOLOGICA-INTERNATIONAL JOURNAL OF ECOLOGY	Moran-Lopez, T; Alonso, CL; Diaz, M	Landscape effects on jay foraging behavior decrease acorn dispersal services in dehesas
744	No	2015	BRAZILIAN JOURNAL OF BIOLOGY	Farias, J; Sanchez, M; Abreu, MF; Pedroni, F	Seed dispersal and predation of Buchenavia tomentosa Eichler (Combretaceae) in a Cerrado sensu stricto, midwest Brazil
745	No	2015	PLOS ONE	Sengupta, A; McConkey, KR; Radhakrishna, S	Primates, Provisioning and Plants: Impacts of Human Cultural Behaviours on Primate Ecological Functions
746	No	2015	FOREST SYSTEMS	Lavabre, JE; Garcia, D	Geographic consistency in the seed dispersal patterns of Taxus baccata L. in the Iberian Peninsula
747	No	2015	JOURNAL OF PLANT ECOLOGY	Lu, JM; Johnson, DJ; Qiao, XJ; Lu, ZJ; Wang, QG; Jiang, MX	Density dependence and habitat preference shape seedling survival in a subtropical forest in central China
748	No	2015	JOURNAL OF PLANT ECOLOGY	Fleming, GM; Wunderle, JM; Ewert, DN; O'Brien, JJ; Helmer, EH	Functional attributes of two subtropical shrubs and implications for the distribution and management of endangered bird habitat
749	No	2015	SOUTHWESTERN NATURALIST	Rivas-Romero, JA; Soto-Shoender, JR	FILLING IN THE GAPS: EVALUATING THE USE OF CAMERA TRAPS IN THE CANOPY TO EXAMINE FRUGIVORE VISITS TO OREOPANAX ECHINOPS IN THE HIGHLANDS OF GUATEMALA
750	No	2016	RANGELAND ECOLOGY & MANAGEMENT	Chuong, J; Huxley, J; Spotswood, EN; Nichols, L; Mariotte, P; Suding, KN	Cattle as Dispersal Vectors of Invasive and Introduced Plants in a California Annual Grassland
751	No	2016	JOURNAL OF ORNITHOLOGY	Orlowski, G; Czarnecka, J; Golawski, A; Karg, J; Panek, M	The effectiveness of endozoochory in three avian seed predators
752	No	2016	PLANT ECOLOGY	Boch, S; Berlinger, M; Prati, D; Fischer, M	Is fern endozoochory widespread among fern-eating herbivores?
753	Maybe	2016	ORNITHOLOGICAL SCIENCE	Fujitsu, A; Masaki, T; Naoe, S; Koike, S	Factors influencing quantitative frugivory among avian species in a cool temperature forest
754	No	2016	TURKISH JOURNAL OF ZOOLOGY	Gulraiz, TL; Javid, A; Mahmood-Ul-Hassan, M; Hussain, SM; Azmat, H; Daud, S	Role of Indian flying fox Pteropus giganteus Brunnich, 1782 ( Chiroptera: Pteropodidae) as a seed disperser in urban areas of Lahore, Pakistan
755	No	2016	JOURNAL OF NATURAL HISTORY	Lezama-Delgado, E; Sainos-Paredes, P; Lopez-Portillo, J; Angeles, G; Golubov, J; Martinez, AJ	Association of Juniperus deppeana (Cupressaceae: Pinales) seeds with Mexican cottontail rabbit (Sylvilagus cunicularius; Leporidae: Lagomorpha) latrines
756	No	2016	FOLIA PRIMATOLOGICA	Canale, GR; Suscke, P; Rocha-Santos, L; Bernardo, CSS; Kierulff, MCM; Chivers, DJ	Seed Dispersal of Threatened Tree Species by a Critically Endangered Primate in a Brazilian Hotspot
757	No	2016	PLANT BIOSYSTEMS	Narbona, E; Ortiz, PL; Arista, M	The possible advantage of myrmecochory in diplochorous species: A test on two Mediterranean Euphorbia species
758	Maybe	2016	SCIENTIFIC REPORTS	Li, N; Li, XH; An, SQ; Lu, CH	Impact of multiple bird partners on the seed dispersal effectiveness of China's relic trees
759	No	2016	OIKOS	Ferger, SW; Dulle, HI; Schleuning, M; Bohning-Gaese, K	Frugivore diversity increases frugivory rates along a large elevational gradient
760	Maybe	2016	ACTA OECOLOGICA-INTERNATIONAL JOURNAL OF ECOLOGY	Perea, R; Gutierrez-Galan, A	Introducing cultivated trees into the wild: Wood pigeons as dispersers of domestic olive seeds
761	No	2016	WETLANDS	Yule, TS; Severo-Neto, F; Tinti-Pereira, AP; da Costa, LBDC	Freshwater Sardines of the Pantanal Delay Seed Germination in a Floodplain Tree Species
762	No	2016	BIOLOGICAL CONSERVATION	Morellato, LPC; Alberton, B; Alvarado, ST; Borges, B; Buisson, E; Camargo, MGG; Cancian, LF; Carstensen, DW; Escobar, DFE; Leite, PTP; Mendoza, I; Rocha, NMWB; Soares, NC; Silva, TSF; Staggemeier, VG; Streher, AS; Vargas, BC; Peres, CA	Linking plant phenology to conservation biology
763	Maybe	2016	ECOLOGICAL RESEARCH	Yamazaki, Y; Naoe, S; Masaki, T; Isagi, Y	Temporal variations in seed dispersal patterns of a bird-dispersed tree, Swida controversa (Cornaceae), in a temperate forest
764	Yes	2016	OIKOS	Rother, DC; Pizo, MA; Jordano, P	Variation in seed dispersal effectiveness: the redundancy of consequences in diversified tropical frugivore assemblages
765	No	2016	AFRICAN JOURNAL OF ECOLOGY	Thia, JA; Hale, ML; Stouffer, DB; Chapman, HM	Limited dispersal into appropriate microhabitats likely explains recruitment failure in a chimpanzee-dependent tree species
766	No	2016	BIOLOGICAL INVASIONS	Vergara-Tabares, DL; Badini, J; Peluc, SI	Fruiting phenology as a triggering attribute of invasion process: Do invasive species take advantage of seed dispersal service provided by native birds?
767	No	2016	REVISTA DE BIOLOGIA TROPICAL	Acevedo-Quintero, JF; Zamora-Abrego, JG	Role of mammals on seed dispersal and predation processes of Mauritia flexuosa (Arecaceae) in the Colombian Amazon
768	No	2016	SOCIOBIOLOGY	Tavares, PRA; Alves, VV; Morais, GA	Does Atta laevigata (Smith, 1858) act as Solanum lycocarpum seed dispersers?
769	No	2016	PLOS ONE	Ngeve, MN; Van der Stocken, T; Menemenlis, D; Koedam, N; Triest, L	Contrasting Effects of Historical Sea Level Rise and Contemporary Ocean Currents on Regional Gene Flow of Rhizophora racemosa in Eastern Atlantic Mangroves
770	No	2016	FRESHWATER BIOLOGY	Reynolds, C; Cumming, GS	Seed dispersal by waterbirds in southern Africa: comparing the roles of ectozoochory and endozoochory
771	No	2016	GLOBAL ECOLOGY AND CONSERVATION	Howe, HF	Making dispersal syndromes and networks useful in tropical conservation and restoration
772	Maybe	2016	OIKOS	Ruggera, RA; Blendinger, PG; Gomez, MD; Marshak, C	Linking structure and functionality in mutualistic networks: do core frugivores disperse more seeds than peripheral species?
773	No	2016	BIODIVERSITY AND CONSERVATION	Cancio, I; Gonzalez-Robles, A; Bastida, JM; Manzaneda, AJ; Salido, T; Rey, PJ	Habitat loss exacerbates regional extinction risk of the keystone semiarid shrub Ziziphus lotus through collapsing the seed dispersal service by foxes (Vulpes vulpes)
774	No	2016	IFOREST-BIOGEOSCIENCES AND FORESTRY	Durak, T; Zywiec, M; Kapusta, P; Holeksa, J	Rapid spread of a fleshy-fruited species in abandoned subalpine meadows - formation of an unusual forest belt in the eastern Carpathians
775	No	2016	LANDSCAPE ECOLOGY	Suarez-Esteban, A; Fahrig, L; Delibes, M; Fedriani, JM	Can anthropogenic linear gaps increase plant abundance and diversity?
776	No	2016	BIOTROPICA	Palacio, RD; Valderrama-Ardila, C; Kattan, GH	Generalist Species Have a Central Role In a Highly Diverse Plant-Frugivore Network
777	No	2016	OECOLOGIA	Pesendorfer, MB; Koenig, WD	The effect of within-year variation in acorn crop size on seed harvesting by avian hoarders
778	No	2016	ACTA OECOLOGICA-INTERNATIONAL JOURNAL OF ECOLOGY	Qian, F; Zhang, TD; Guo, QX; Tao, JP	Dense understory dwarf bamboo alters the retention of canopy tree seeds
779	No	2016	CONDOR	Pesendorfer, MB; Sillett, TS; Koenig, WD; Morrison, SA	Scatter-hoarding corvids as seed dispersers for oaks and pines: A review of a widely distributed mutualism and its utility to habitat restoration
780	No	2016	JOURNAL OF FISH BIOLOGY	Correa, SB; Anderson, JT	A non-destructive sampling protocol for field studies of seed dispersal by fishes
781	No	2016	BASIC AND APPLIED ECOLOGY	Pellerin, M; Picard, M; Said, S; Baubet, E; Baltzinger, C	Complementary endozoochorous long-distance seed dispersal by three native herbivorous ungulates in Europe
782	No	2016	INTERNATIONAL JOURNAL OF PRIMATOLOGY	Bufalo, FS; Galetti, M; Culot, L	Seed Dispersal by Primates and Implications for the Conservation of a Biodiversity Hotspot, the Atlantic Forest of South America
783	No	2016	AMERICAN NATURALIST	Makoto, K; Wilson, SD	New Multicentury Evidence for Dispersal Limitation during Primary Succession
784	Yes	2016	OECOLOGIA	Camargo, PHSA; Martins, MM; Feitosa, RM; Christianini, AV	Bird and ant synergy increases the seed dispersal effectiveness of an ornithochoric shrub
785	No	2016	SEED SCIENCE RESEARCH	Ribeiro, RC; Figueiredo, MLN; Picorelli, A; Oliveira, DMT; Silveira, FAO	Does seed coat structure modulate gut-passage effects on seed germination? Examples from Miconieae DC. (Melastomataceae)
786	No	2016	CURRENT ZOOLOGY	Bobadilla, SY; Benitez, VV; Guichon, ML	Asiatic Callosciurus squirrels as seed dispersers of exotic plants in the Pampas
787	No	2016	PLOS ONE	Da Silveira, NS; Niebuhr, BBS; Muylaert, RD; Ribeiro, MC; Pizo, MA	Effects of Land Cover on the Movement of Frugivorous Birds in a Heterogeneous Landscape
788	No	2016	FOREST ECOLOGY AND MANAGEMENT	Moran-Lopez, T; Forner, A; Flores-Renteria, D; Diaz, M; Valladares, F	Some positive effects of the fragmentation of holm oak forests: Attenuation of water stress and enhancement of acorn production
789	Yes	2016	PEERJ	Almazan-Nunez, RC; Eguiarte, LE; Arizmendi, MD; Corcuera, P	Myiarchus flycatchers are the primary seed dispersers of Bursera longipes in a Mexican dry forest
790	No	2016	ACTA BOTANICA BRASILICA	Kuhlmann, M; Ribeiro, JF	Fruits and frugivores of the Brazilian Cerrado: ecological and phylogenetic considerations
791	No	2016	GLOBAL ECOLOGY AND CONSERVATION	Abedi-Lartey, M; Dechmann, DKN; Wikelski, M; Scharf, AK; Fahr, J	Long-distance seed dispersal by straw-coloured fruit bats varies by season and landscape
792	Yes	2016	SOUTH AFRICAN JOURNAL OF BOTANY	Mokotjomela, TM; Downs, CT; Esler, K; Knight, J	Seed dispersal effectiveness: A comparison of four bird species feeding on seeds of invasive Acacia cyclops in South Africa
793	No	2016	PLANT ECOLOGY	Benitez-Malvido, J; Zermeno-Hernandez, I; Gonzalez-DiPierro, AM; Lombera, R; Estrada, A	Frugivore choice and escape from pre-dispersal seed predators: the case of Dialium guianense and two sympatric primate species in southern Mexico
794	No	2016	ECOLOGY AND EVOLUTION	Peterson, NB; Parker, VT	Dispersal by rodent caching increases seed survival in multiple ways in canopy-fire ecosystems
795	No	2016	JOURNAL OF TROPICAL ECOLOGY	Anzures-Dadda, A; Manson, RH; Andresen, E; Martinez, ML	Possible implications of seed dispersal by the howler monkey for the early recruitment of a legume tree in small rain-forest fragments in Mexico
796	No	2016	OIKOS	Fuzessy, LF; Cornelissen, TG; Janson, C; Silveira, FAO	How do primates affect seed germination? A meta-analysis of gut passage effects on neotropical plants
797	No	2016	ECOLOGY	Razafindratsima, OH; Dunham, AE	Frugivores bias seed-adult tree associations through nonrandom seed dispersal: a phylogenetic approach
798	No	2016	ENVIRONMENTAL ENTOMOLOGY	Bottcher, C; Peixoto, PEC; Silva, WR; Pizo, MA	Drivers of Spatial Variation in the Role of Ants as Secondary Seed Dispersers
799	No	2016	PROCEEDINGS OF THE ROYAL SOCIETY B-BIOLOGICAL SCIENCES	Correa, SB; Arujo, JK; Penha, J; da Cunha, CN; Bobier, KE; Anderson, JT	Stability and generalization in seed dispersal networks: a case study of frugivorous fish in Neotropical wetlands
800	Yes	2016	FOREST ECOLOGY AND MANAGEMENT	Kellner, KF; Lichti, NI; Swihart, RK	Midstory removal reduces effectiveness of oak (Quercus) acorn dispersal by small mammals in the Central Hardwood Forest region
801	No	2016	ECOSISTEMAS	Leverkus, AB	Regeneration post-fire of the holm oak by means of natural and assisted processes and economic evaluation of the services ecosistemicos
802	Maybe	2016	FLORA	Mora, JP; Smith-Ramirez, C	Are birds, wind and gravity legitimate dispersers of fleshy-fruited invasive plants on Robinson Crusoe Island, Chile?
803	No	2016	JOURNAL OF ECOLOGY	Larson, JE; Funk, JL	Regeneration: an overlooked aspect of trait-based plant community assembly models
804	No	2016	EVOLUTIONARY BIOLOGY	Valenta, K; Miller, CN; Monckton, SK; Melin, AD; Lehman, SM; Styler, SA; Jackson, DA; Chapman, CA; Lawes, MJ	Fruit Ripening Signals and Cues in a Madagascan Dry Forest: Haptic Indicators Reliably Indicate Fruit Ripeness to Dichromatic Lemurs
805	No	2016	ECOLOGY	de la Pena-Domene, M; Minor, ES; Howe, HF	Restored connectivity facilitates recruitment by an endemic large-seeded tree in a fragmented tropical landscape
806	No	2016	REVISTA DE BIOLOGIA TROPICAL	dos Santos, GC; Schiel, N; Araujo, ED; Albuquerque, UP	Caryocar coriaceum (Caryocaraceae) diaspore removal and dispersal distance on the margin and in the interior of a Cerrado area in Northeastern Brazil
807	No	2016	JOURNAL OF TROPICAL ECOLOGY	Chapman, H; Cordeiro, NJ; Dutton, P; Wenny, D; Kitamura, S; Kaplin, B; Melo, FPL; Lawes, MJ	Seed-dispersal ecology of tropical montane forests
808	No	2016	PLANT ECOLOGY	Hirayama, K; Yamada, S; Machida, H; Yoshikawa, T	How do changes in forest stand development affect frugivorous bird abundance and fruit removal in warm-temperate forests of western Japan?
809	No	2016	BIOLOGICAL CONSERVATION	McConkey, KR; O'Farrill, G	Loss of seed dispersal before the loss of seed dispersers
810	No	2016	ECOSPHERE	Connell, RK; Pfennigwerth, AA; Classen, AT; Kwit, C	Incorporating redispersal microsites into myrmecochory in eastern North American forests
811	No	2016	BIOTROPICA	Blendinger, PG; Martin, E; Acosta, OO; Ruggera, RA; Araoz, E	Fruit selection by Andean forest birds: influence of fruit functional traits and their temporal variation
812	No	2016	PLOS ONE	Campos, CM; Campos, VE; Miguel, F; Cona, MI	Management of Protected Areas and Its Effect on an Ecosystem Function: Removal of Prosopis flexuosa Seeds by Mammals in Argentinian Drylands
813	No	2016	BIOLOGICAL INVASIONS	Burgos-Rodriguez, JA; Aviles-Rodriguez, KJ; Kolbe, JJ	Effects of invasive Green Iguanas (Iguana iguana) on seed germination and seed dispersal potential in southeastern Puerto Rico
814	No	2016	TRENDS IN ECOLOGY & EVOLUTION	Viana, DS; Santamaria, L; Figuerola, J	Migratory Birds as Global Dispersal Vectors
815	No	2016	BOTANICAL JOURNAL OF THE LINNEAN SOCIETY	Karubian, J; Browne, L; Cabrera, D; Chambers, M; Olivo, J	Relative influence of relatedness, conspecific density and microhabitat on seedling survival and growth of an animal-dispersed Neotropical palm, Oenocarpus bataua
816	No	2016	OIKOS	Moran-Lopez, T; Wiegand, T; Morales, JM; Valladares, F; Diaz, M	Predicting forest management effects on oak-rodent mutualisms
817	No	2016	ECOLOGY	Leverkus, AB; Benayas, JMR; Castro, J	Shifting demographic conflicts across recruitment cohorts in a dynamic post-disturbance landscape
818	No	2016	ECOLOGY	Wright, SJ; Calderon, O; Hernandez, A; Detto, M; Jansen, PA	Interspecific associations in seed arrival and seedling recruitment in a Neotropical forest
819	Maybe	2016	ECOLOGICAL RESEARCH	Hamada, A; Hanya, G	Frugivore assemblage of Ficus superba in a warm-temperate forest in Yakushima, Japan
820	No	2016	PLANT ECOLOGY	John, EA; Soldati, F; Burman, OHP; Wilkinson, A; Pike, TW	Plant ecology meets animal cognition: impacts of animal memory on seed dispersal
821	No	2016	AMERICAN NATURALIST	Santana, FD; Baccaro, FB; Costa, FRC	Busy Nights: High Seed Dispersal by Crickets in a Neotropical Forest
822	No	2016	ECOLOGICAL RESEARCH	Mise, Y; Yamazaki, K; Soga, M; Koike, S	Comparing methods of acquiring mammalian endozoochorous seed dispersal distance distributions
823	No	2016	ECOLOGY	Cao, L; Wang, ZY; Yan, C; Chen, J; Guo, C; Zhang, ZB	Differential foraging preferences on seed size by rodents result in higher dispersal success of medium-sized seeds
824	No	2016	JOURNAL OF VEGETATION SCIENCE	Neuenkamp, L; Lewis, RJ; Koorem, K; Zobel, K; Zobel, M	Changes in dispersal and light capturing traits explain post-abandonment community change in semi-natural grasslands
825	Maybe	2016	ACTA OECOLOGICA-INTERNATIONAL JOURNAL OF ECOLOGY	Harich, FK; Treydte, AC; Ogutu, JO; Roberts, JE; Savini, C; Bauer, JM; Savini, T	Seed dispersal potential of Asian elephants
826	No	2016	OIKOS	Donoso, I; Garcia, D; Rodriguez-Perez, J; Martinez, D	Incorporating seed fate into plant-frugivore networks increases interaction diversity across plant regeneration stages
827	Maybe	2016	JOURNAL OF ARID ENVIRONMENTS	Gomes, VGN; Meiado, MV; Quirino, ZGM; Machado, IC	Seed removal by lizards and effect of gut passage on germination in a columnar cactus of the Caatinga, a tropical dry forest in Brazil
828	No	2016	ECOLOGY AND EVOLUTION	Jacome-Flores, ME; Delibes, M; Wiegand, T; Fedriani, JM	Spatial patterns of an endemic Mediterranean palm recolonizing old fields
829	No	2016	PROCEEDINGS OF THE ROYAL SOCIETY B-BIOLOGICAL SCIENCES	Pigot, AL; Bregman, T; Sheard, C; Daly, B; Etienne, RS; Tobias, JA	Quantifying species contributions to ecosystem processes: a global assessment of functional trait and phylogenetic metrics across avian seed-dispersal networks
830	No	2017	JOURNAL OF ECOLOGY	Farwig, N; Schabo, DG; Albrecht, J	Trait-associated loss of frugivores in fragmented forest does not affect seed removal rates
831	No	2017	FORENSIC SCIENCE INTERNATIONAL	Sumberova, K; Duchacek, M	Analysis of plant soil seed banks and seed dispersal vectors: Its potential and limits for forensic investigations
832	No	2017	JOURNAL OF TROPICAL ECOLOGY	Howe, HF	Fruit-eating birds in experimental plantings in southern Mexico
833	No	2017	PRIMATES	Nakamura, M; Sakamaki, T; Zamma, K	What volume of seeds can a chimpanzee carry in its body?
834	No	2017	OECOLOGIA	Pollux, BJA	Consistent individual differences in seed disperser quality in a seed-eating fish
835	Yes	2017	NEW ZEALAND JOURNAL OF ECOLOGY	Wyman, TE; Kelly, D	Quantifying seed dispersal by birds and possums in a lowland New Zealand forest
836	No	2017	ENERGY SOURCES PART B-ECONOMICS PLANNING AND POLICY	Demirbas, A; Kinsara, RA	Cost analysis of biodiesel from kernel oil of tea seed
837	No	2017	NEOTROPICAL ICHTHYOLOGY	Barbosa, TAP; Montag, LFA	The role of Lithodoras dorsalis (Siluriformes: Doradidae) as seed disperser in Eastern Amazon
838	No	2017	OECOLOGIA	Niederhauser, EC; Matlack, GR	Do deer and raccoons defecate in the right place? Fitness consequences of vertebrate seed dispersal for a deciduous forest herb
839	No	2017	REVUE D ECOLOGIE-LA TERRE ET LA VIE	Hafsi, Z; Belhadj, S; Derridj, A; Mevy, JP; Notonnier, R; Tonetto, A; Gauquelin, T	Morphological variability (needles, galbulus) among seven populations of the Juniperus oxycedrus L-species-complex in Algeria
840	No	2017	ISRAEL JOURNAL OF ECOLOGY & EVOLUTION	Zidon, R; Leschner, H; Motro, U; Saltz, D	Endozoochory by the Persian fallow deer (Dama mesopotamica) reintroduced in Israel: species richness and germination success
841	No	2017	ORNITOLOGIA NEOTROPICAL	Stevenson, PR; Cardona, LM; Acosta-Rojas, DC; Diaz, FH; Cardenas, S	DIET OF OILBIRDS (STEATORNIS CARIPENSIS) IN CUEVA DE LOS GUACHAROS NATIONAL PARK (COLOMBIA): TEMPORAL VARIATION IN FRUIT CONSUMPTION, DISPERSAL, AND SEED MORPHOLOGY
842	No	2017	FLORESTA E AMBIENTE	da Costa, NCF; Stedille, LIB; Ferreira, PI; Gomes, JP; Mantovani, A	Dispersal and Characteristics of Myrceugenia euosma Fruit in Mixed Ombrophilous Forests, Southern Brazil
843	No	2017	ACTA SOCIETATIS BOTANICORUM POLONIAE	Brzosko, E; Ostrowiecka, B; Kotowicz, J; Bolesta, M; Gromotowicz, A; Gromotowicz, M; Orzechowska, A; Orzolek, J; Wojdalska, M	Seed dispersal in six species of terrestrial orchids in Biebrza National Park (NE Poland)
844	No	2017	ARID LAND RESEARCH AND MANAGEMENT	Alvarez, M; Leparmarai, P; Heller, G; Becker, M	Recovery and germination of Prosopis juliflora (Sw.) DC seeds after ingestion by goats and cattle
845	No	2017	ETHOLOGY ECOLOGY & EVOLUTION	Palacio, FX; Valoy, M; Bernacki, F; Sanchez, MS; Nunez-Montellano, MG; Varela, O; Ordano, M	Bird fruit consumption results from the interaction between fruit-handling behaviour and fruit crop size
846	Maybe	2017	INTEGRATIVE ZOOLOGY	Li, N; Yang, W; Fang, SB; Li, XH; Liu, ZC; Leng, X; An, SQ	Dispersal of invasive Phytolacca americana seeds by birds in an urban garden in China
847	No	2017	BIOLOGICAL REVIEWS	Lichti, NI; Steele, MA; Swihart, RK	Seed fate and decision-making processes in scatter-hoarding rodents
848	No	2017	CONSERVATION BIOLOGY	Correia, M; Timoteo, S; Rodriguez-Echeverria, S; Mazars-Simon, A; Heleno, R	Refaunation and the reinstatement of the seed-dispersal function in Gorongosa National Park
849	No	2017	FUNCTIONAL ECOLOGY	Soons, MB; de Groot, GA; Ramirez, MTC; Fraaije, RGA; Verhoeven, JTA; de Jager, M	Directed dispersal by an abiotic vector: wetland plants disperse their seeds selectively to suitable sites along the hydrological gradient via water
850	No	2017	ENVIRONMENTAL MONITORING AND ASSESSMENT	Roshan, ZS; Anushiravani, S; Karimi, S; Moradi, HV; Salmanmahini, AR	The importance of various stages of succession in preservation of biodiversity among riparian birds in northern Iran
851	No	2017	ECOSPHERE	Hamalainen, A; Broadley, K; Droghini, A; Haines, JA; Lamb, CT; Boutin, S; Gilbert, S	The ecological significance of secondary seed dispersal by carnivores
852	No	2017	PLOS ONE	Amodeo, MR; Vazquez, MB; Zalba, SM	Generalist dispersers promote germination of an alien fleshy-fruited tree invading natural grasslands
853	No	2017	OIKOS	Genrich, CM; Mello, MAR; Silveira, FAO; Bronstein, JL; Paglia, AP	Duality of interaction outcomes in a plant-frugivore multilayer network
854	No	2017	OIKOS	de la Pena-Domene, M; Howe, HF; Cruz-Leon, E; Jimenez-Rolland, R; Lozano-Huerta, C; Martinez-Garza, C	Seed to seedling transitions in successional habitats across a tropical landscape
855	Maybe	2017	AMERICAN JOURNAL OF PRIMATOLOGY	Chancellor, RL; Rundus, AS; Nyandwi, S	Chimpanzee seed dispersal in a montane forest fragment in Rwanda
856	No	2017	JOURNAL OF TROPICAL ECOLOGY	Arroyo-Rodriguez, V; Aguilar-Barajas, E; Gonzalez-Zamora, A; Rocha-Ramirez, V; Gonzalez-Rodriguez, A; Oyama, K	Parent-parent and parent-offspring distances in Spondias radlkoferi seeds suggest long-distance pollen and seed dispersal: evidence from latrines of the spider monkey
857	No	2017	ECOLOGY AND EVOLUTION	Heymann, EW; Culot, L; Knogge, C; Pina, TEN; Herrera, ERT; Klapproth, M; Zinner, D	Long-term consistency in spatial patterns of primate seed dispersal
858	No	2017	ECOSYSTEMS	Martinez, D; Garcia, D	Role of Avian Seed Dispersers in Tree Recruitment in Woodland Pastures
859	No	2017	EVOLUTIONARY ECOLOGY	Valenta, K; Nevo, O; Martel, C; Chapman, CA	Plant attractants: integrating insights from pollination and seed dispersal ecology
860	No	2017	TROPICAL CONSERVATION SCIENCE	Morante, JC; Faria, D	An Appraisal of Bird-Mediated Ecological Functions in a Changing World
861	Maybe	2017	BASIC AND APPLIED ECOLOGY	Munoz, MC; Schaefer, HM; Bohning-Gaese, K; Schleuning, M	Positive relationship between fruit removal by animals and seedling recruitment in a tropical forest
862	Yes	2017	BIOTROPICA	Lugon, AP; Boutefeu, M; Bovy, E; Vaz-de-Mello, FZ; Huynen, MC; Galetti, M; Culot, L	Persistence of the effect of frugivore identity on post-dispersal seed fate: consequences for the assessment of functional redundancy
863	No	2017	ECOLOGY LETTERS	Schupp, EW; Jordano, P; Gomez, JM	A general framework for effectiveness concepts in mutualisms
864	No	2017	FUNCTIONAL ECOLOGY	Wood, JR; Perry, GLW; Wilmshurst, JM	Using palaeoecology to determine baseline ecological requirements and interaction networks for de-extinction candidate species
865	No	2017	JOURNAL OF VEGETATION SCIENCE	Andivia, E; Villar-Salvador, P; Tovar, L; Rabasa, S; Benayas, JMR	Multiscale assessment of woody species recruitment in Mediterranean shrublands: facilitation and beyond
866	Maybe	2017	OECOLOGIA	Castro, J; Molina-Morales, M; Leverkus, AB; Martinez-Baroja, L; Perez-Camacho, L; Villar-Salvador, P; Rebollo, S; Rey-Benayas, JM	Effective nut dispersal by magpies (Pica pica L.) in a Mediterranean agroecosystem
867	No	2017	OIKOS	Rodriguez-Perez, J; Garcia, D; Martinez, D; Morales, JM	Seed dispersal by changing frugivore assemblages: a mechanistic test of global change effects
868	No	2017	BOTANY	Velez, MCD; Ferreras, AE; Silva, WR; Galetto, L	Does avian gut passage favour seed germination of woody species of the Chaco Serrano Woodland in Argentina?
869	No	2017	INTERNATIONAL JOURNAL OF PRIMATOLOGY	Hockings, KJ; Yamakoshi, G; Matsuzawa, T	Dispersal of a Human-Cultivated Crop by Wild Chimpanzees (Pan troglodytes verus) in a Forest-Farm Matrix
870	No	2017	AQUATIC BOTANY	Costa-Pereira, R	An overview on the effects of fish consumption on seed germination: Pitfalls, challenges, and directions
871	No	2017	PROCEEDINGS OF THE ROYAL SOCIETY B-BIOLOGICAL SCIENCES	Donoso, I; Schleuning, M; Garcia, D; Frund, J	Defaunation effects on plant recruitment depend on size matching and size trade-offs in seed-dispersal networks
872	No	2017	NEW ZEALAND JOURNAL OF BOTANY	Pegman, APM; Perry, GLW; Clout, MN	Size-based fruit selection by a keystone avian frugivore and effects on seed viability
873	No	2017	ECOLOGY AND EVOLUTION	Sebastian-Gonzalez, E; Pires, MM; Donatti, CI; Guimaraes, PR; Dirzo, R	Species traits and interaction rules shape a species-rich seed-dispersal interaction network
874	No	2017	OIKOS	Munoz, MC; Schaefer, HM; Bohning-Gaese, K; Schleuning, M	Importance of animal and plant traits for fruit removal and seedling recruitment in a tropical forest
875	Yes	2017	SEED SCIENCE RESEARCH	Santos, AMO; Jacobi, CM; Silveira, FAO	Frugivory and seed dispersal effectiveness in two Miconia (Melastomataceae) species from ferruginous campo rupestre
876	Yes	2017	FRONTIERS IN ECOLOGY AND EVOLUTION	Blendinger, PG	Functional Equivalence in Seed Dispersal Effectiveness of Podocarpus parlatorei in Andean Fruit-Eating Bird Assemblages
877	No	2017	JOURNAL OF BIOLOGICAL DYNAMICS	Maxin, D; Georgescu, P; Sega, L; Berec, L	Global stability of the coexistence equilibrium for a general class of models of facultative mutualism
878	Maybe	2017	JOURNAL OF PLANT RESEARCH	Li, N; Bai, B; Li, XH; An, SQ; Lu, CH	Dispersal of remnant endangered trees in a fragmented and disturbed forest by frugivorous birds
879	No	2017	PLANT ECOLOGY	Milotic, T; Suyoto, HN; Provoost, S; Hoffmann, M	Herbivore-induced expansion of Helianthemum nummularium in grassland-scrub mosaic vegetation: circumstantial evidence for zoochory and indirect grazing impact
880	No	2017	ACTA OECOLOGICA-INTERNATIONAL JOURNAL OF ECOLOGY	Tiribelli, F; Amico, GC; Sasal, Y; Morales, JM	The effect of spatial context and plant characteristics on fruit removal
881	Maybe	2017	AMERICAN JOURNAL OF PRIMATOLOGY	Fuzessy, LF; Janson, CH; Silveira, FAO	How far do Neotropical primates disperse seeds?
882	No	2017	PLANT BIOLOGY	DeSoto, L; Torices, R; Rodriguez-Echeverria, S; Nabais, C	Variation in seed packaging of a fleshy-fruited conifer provides insights into the ecology and evolution of multi-seeded fruits
883	Maybe	2017	BIOTROPICA	Moreira, JI; Riba-Hernandez, P; Lobo, JA	Toucans (Ramphastos ambiguus) facilitate resilience against seed dispersal limitation to a large-seeded tree (Virola surinamensis) in a human-modified landscape
884	No	2017	BIOTROPICA	Tsuji, Y; Ningsih, JIDP; Kitamura, S; Widayati, KA; Suryobroto, B	Neglected seed dispersers: endozoochory by Javan lutungs (Trachypithecus auratus) in Indonesia
885	Yes	2017	ECOLOGY	Nogales, M; Gonzalez-Castro, A; Rumeu, B; Traveset, A; Vargas, P; Jaramillo, P; Olesen, JM; Heleno, RH	Contribution by vertebrates to seed dispersal effectiveness in the Galapagos Islands: a community-wide approach
886	No	2017	PLANT ECOLOGY	Ramaswami, G; Somnath, P; Quader, S	Plant-disperser mutualisms in a semi-arid habitat invaded by Lantana camara L.
887	No	2017	PLOS ONE	Torroba-Balmori, P; Budde, KB; Heer, K; Gonzalez-Martinez, SC; Olsson, S; Scotti-Saintagne, C; Casalis, M; Sonke, B; Dick, CW; Heuertz, M	Altitudinal gradients, biogeographic history and microhabitat adaptation affect fine-scale spatial genetic structure in African and Neotropical populations of an ancient tropical tree species
888	No	2017	SCIENTIFIC REPORTS	Banos-Villalba, A; Blanco, G; Diaz-Luque, JA; Denes, FV; Hiraldo, F; Tella, JL	Seed dispersal by macaws shapes the landscape of an Amazonian ecosystem
889	No	2017	PLOS ONE	Neghme, C; Santamaria, L; Calvino-Cancela, M	Strong dependence of a pioneer shrub on seed dispersal services provided by an endemic endangered lizard in a Mediterranean island ecosystem
890	No	2017	JOURNAL OF ECOLOGY	Kleyheeg, E; Treep, J; de Jager, M; Nolet, BA; Soons, MB	Seed dispersal distributions resulting from landscape-dependent daily movement behaviour of a key vector species, Anas platyrhynchos
891	No	2017	AQUATIC BOTANY	Mora, JP; Smith-Ramirez, C	Fleshy fruits as a lifebelt for seeds and the potential polychory of two wetland trees of temperate Chilean forests
892	No	2017	BIOLOGICAL JOURNAL OF THE LINNEAN SOCIETY	Fagundes, R; Dattilo, W; Ribeiro, SP; Rico-Gray, V; Jordano, P; Del-Claro, K	Differences among ant species in plant protection are related to production of extrafloral nectar and degree of leaf herbivory
893	No	2017	ECOGRAPHY	Pegman, APM; Perry, GLW; Clout, MN	Exploring the interaction of avian frugivory and plant spatial heterogeneity and its effect on seed dispersal kernels using a simulation model
894	No	2017	FUNCTIONAL ECOLOGY	Ordano, M; Blendinger, PG; Lomascolo, SB; Chacoff, NP; Sanchez, MS; Montellano, MGN; Jimenez, J; Ruggera, RA; Valoy, M	The role of trait combination in the conspicuousness of fruit display among bird-dispersed plants
[truncated: 298 more rows]

## Sheet: 5 Papers for Data Extraction
PAPERS FROM WHICH DATA WAS EXTRACTED
[truncated: 47 more rows]
